# Supplementary material for: A fingerprint approach to pioneer structure-based T cell receptor repertoire analysis and specificity prediction
Source: Front Immunol. 2025 Nov 7;16:1688805. doi: 10.3389/fimmu.2025.1688805 (PMC12634567; doi:10.3389/fimmu.2025.1688805)
Supplement: Supplementary file 4 [file Presentation1.zip]

Archive with 5 entries (4 files):
- webservice/
- webservice/input.txt
- __MACOSX/webservice/._input.txt
- webservice/README-TCRfp-webservice.docx
- __MACOSX/webservice/._README-TCRfp-webservice.docx
