# Supplementary material for: A fingerprint approach to pioneer structure-based T cell receptor repertoire analysis and specificity prediction
Source: Front Immunol. 2025 Nov 7;16:1688805. doi: 10.3389/fimmu.2025.1688805 (PMC12634567; doi:10.3389/fimmu.2025.1688805)
Supplement: Supplementary file 4 [file Presentation1.zip › webservice/input.txt]

1 TRAV13-1 CAASDSSASKIIFG TRAJ3 TRBV9 CASSVGKETQYFG TRBJ2-5 FAFGEPREL
2 TRAV14/DV4 CAMREPYYNQGGKLIFG TRAJ23 TRBV4-3 CASSQDRLARDTQYFG TRBJ2-3 FAFGEPREL
3 TRAV26-2 CILRAVYVRFG TRAJ43 TRBV5-5 CASSWKGVYNQPQHFG TRBJ1-5 RRWDEKAVDKSK
