# Supplementary material for: A fingerprint approach to pioneer structure-based T cell receptor repertoire analysis and specificity prediction
Source: Front Immunol. 2025 Nov 7;16:1688805. doi: 10.3389/fimmu.2025.1688805 (PMC12634567; doi:10.3389/fimmu.2025.1688805)
Supplement: Supplementary file 5 [file Table1.xlsx]

## Sheet: TableS1
PDBID	alpha chain	beta chain	Peptide (aligned)
1ao7	D	E	LLFGY-PVYV	1mwa
1bd2	D	E	LLFGY-PVYV	3tpu
1lp9	E	F	ALWGFFPVL-	3kps
1oga	D	E	GILGF-VFTL	2ckb
1qrn	D	E	LLFGYAVYV-	6bj3
1qse	D	E	LLFGY-PRYV	1mwa
1qsf	D	E	LLFGY-PVAV	3e3q
2bnq	D	E	-SLLMWITQV	4n5e
2bnr	D	E	-SLLMWITQC	3w0w
2f53	D	E	-SLLMWITQC	3e3q
2f54	D	E	-SLLMWITQC	5m02
2gj6	D	E	LLFGK-PVYV	4prp
2j8u	E	F	ALWGFFPVL-	1mwa
2jcc	E	F	ALWGFFPVL-	2e7l
2p5e	D	E	-SLLMWITQC	4g8g
2p5w	D	E	-SLLMWITQC	3kps
2pye	D	E	-SLLMWITQC	3kpr
2uwe	E	F	ALWGFFPVL-	4jrx
2vlj	D	E	GILGF-VFTL	4pri
2vlk	D	E	GILGF-VFTL	3mv7
2vlr	D	E	GILGF-VFTL	3mv7
3d39	D	E	LLFG--PVYV	4n0c
3d3v	D	E	LLFG--PVYV	3tjh
3gsn	A	B	-NLVPMVATV	3tjh
3h9s	D	E	MLWGY-LQYV	4n5e
3hg1	D	E	ELAGIGILTV	4mxq
3o4l	D	E	GLCTL-VAML	4n0c
3pwp	D	E	LGYGF-VNYI	3vxu
3qdg	D	E	ELAGIGILTV	3vxs
3qdj	D	E	-AAGIGILTV	3vxr
3qdm	D	E	ELAGIGILTV	3w0w
3qeq	D	E	-AAGIGILTV	3vxu
3qfj	D	E	LLFGF-PVYV	4g9f
3uts	D	E	ALWGPDPAAA	4g8g
3utt	D	E	ALWGPDPAAA	3kxf
4eup	G	H	-ALGIGILTV	3vxu
4ftv	D	E	LLFGY-PVYV	5ivx
4jfd	D	E	ELAAIGILTV	4mxq
4jfe	D	E	ELAGIGALTV	3tfk
4jff	D	E	ELAGIGILTV	3tfk
4l3e	D	E	ELAGIGILTV	3tfk
4mnq	D	E	-ILAKFLHWL	4pri
4qok	D	E	EAAGIGILTV	3mv7
5c07	D	E	YQFGPDFPIA	3mv8
5c08	D	E	RQWGPDPAAV	3sjv
5c09	D	E	YLGGPDFPTI	5ivx
5c0a	D	E	MVWGPDPLYV	5bs0
5c0b	D	E	RQFGPDFPTI	5brz
5c0c	D	E	RQFGPDWIVA	6avf
5d2l	O	P	-NLVPMVATV	5m01
5d2n	C	F	-NLVPMVATV	5m00
5e6i	F	L	GILGF-VFTL	5tje
5e9d	D	E	ELAGIGILTV	5tje
5eu6	D	E	-YLEPGPVTV	5til
5euo	E	F	GILGF-VFTL	5w1w
5hhm	D	E	GILGL-VFTL	5w1v
5hho	D	E	GILEF-VFTL	5wkh
5hyj	D	E	AQWGPDPAAA	3vxs
5isz	D	E	GILGF-VFTL	4g9f
5jhd	D	E	GILGF-VFTL	6bj8
5jzi	D	E	KLVALGINAV	3vxu
5men	D	E	-ILAKFLHWL	5ivx
5nht	A	B	ELAGIGILTV	3e3q
5nme	D	E	SLYNT-VATL	4qrr
5nmf	D	E	SLYNT-IATL	6bj8
5nmg	D	E	SLFNT-IAVL	6bj3
5nqk	A	B	ELAGIGILTV
5tez	I	J	GILGF-VFTL
5yxn	A	B	KLVALGINAV
5yxu	A	B	KLVALGINAV
6am5	D	E	SMLGIGIVPV
6amu	D	E	MMWDRGLGMM
6eqa	D	E	-AAGIGILTV
6eqb	D	E	-AAGIGILTV
