# Supplementary material for: A fingerprint approach to pioneer structure-based T cell receptor repertoire analysis and specificity prediction
Source: Front Immunol. 2025 Nov 7;16:1688805. doi: 10.3389/fimmu.2025.1688805 (PMC12634567; doi:10.3389/fimmu.2025.1688805)
Supplement: Supplementary file 6 [file Table2.csv]

1ao7	1bd2	1mi5	1oga	1qrn	1qse	1qsf	2ak4	2bnq	2bnr	2esv	2f53	2gj6	2nx5	2p5e	2pye	2vlj	2vlk	2vlr	2ypl	3d39	3d3v	3dxa	3ffc	3gsn	3h9s	3kpr	3kps	3kxf	3mv7	3mv8	3mv9	3pwp	3qdg	3qdj	3qdm	3qeq	3qfj	3sjv	3uts	3utt	3vxr	3vxs	4eup	4ftv	4g8g	4g9f	4jfe	4jrx	4jry
[truncated: 43 more columns]
