# Supplementary material for: A fingerprint approach to pioneer structure-based T cell receptor repertoire analysis and specificity prediction
Source: Front Immunol. 2025 Nov 7;16:1688805. doi: 10.3389/fimmu.2025.1688805 (PMC12634567; doi:10.3389/fimmu.2025.1688805)
Supplement: Supplementary file 7 [file Table3.csv]

tcr_id	TRAV	TRAJ	CDR3a	TRBV	TRBJ	CDR3b	Peptide	tcr_model	hs_set	maxd_set
10216	TRAV19	TRAJ40	CALRTYKYIF	TRBV7-2	TRBJ2-5	CASGYWKLAGGPQETQYF	KLGGALQAK	YES	NO	NO
1224	TRAV8-1	TRAJ42	CAVNAGGGSQGNLIF	TRBV19	TRBJ2-7	CASSTRSSYEQYF	GILGFVFTL	YES	NO	YES
1126	TRAV27	TRAJ42	CAGGGSQGNLIF	TRBV19	TRBJ2-7	CASSIRSAYEQYF	GILGFVFTL	YES	NO	YES
19033	TRAV5	TRAJ42	CAENEGGGSQGNLIF	TRBV19	TRBJ2-7	CASSSRAGGEQYF	GILGFVFTL	YES	NO	YES
1240	TRAV8-3	TRAJ42	CAVGGGGGSQGNLIF	TRBV19	TRBJ2-7	CASSIRASYEQYF	GILGFVFTL	YES	NO	NO
7609	TRAV12-3	TRAJ32	CAMNPAWGGATNKLIF	TRBV20-1	TRBJ2-7	CSASPGDYEQYF	KLGGALQAK	NO	NO	NO
10217	TRAV39	TRAJ58	CAGSTSGSRLTF	TRBV20-1	TRBJ2-7	CSATYEQYF	KLGGALQAK	NO	NO	NO
19050	TRAV27	TRAJ37	CAGAHGSSNTGKLIF	TRBV19	TRBJ2-7	CASSIRSAYEQYF	GILGFVFTL	YES	NO	NO
1123	TRAV27	TRAJ42	CAAGGSQGNLIF	TRBV19	TRBJ2-7	CASSIRSAYEQYF	GILGFVFTL	YES	YES	YES
19063	TRAV9-2	TRAJ33	CAREHMDSNYQLIW	TRBV7-9	TRBJ2-1	CASSQLGRGDNEQFF	KLGGALQAK	YES	NO	NO
10218	TRAV12-2	TRAJ52	CAVEAGGTSYGKLTF	TRBV20-1	TRBJ1-5	CSASDVGLNQPQHF	KLGGALQAK	YES	NO	NO
10219	TRAV19	TRAJ24	CALSEADDSWGKLQF	TRBV27	TRBJ2-2	CASSLYGNLGTGELFF	KLGGALQAK	YES	NO	NO
19041	TRAV35	TRAJ49	CAGHTGNQFYF	TRBV11-2	TRBJ1-2	CASSWGGGSHYGYTF	IVTDFSVIK	YES	NO	YES
142	TRAV38-1	TRAJ52	CAFMTNAGGTSYGKLTF	TRBV19	TRBJ1-2	CASSQGAYGYTF	GILGFVFTL	YES	NO	YES
19034	TRAV8-3	TRAJ21	CAVGDNFNKFYF	TRBV28	TRBJ2-2	CASSLYSATGELFF	AVFDRKSDAK	YES	NO	YES
19047	TRAV19	TRAJ17	CALKLIKAAGNKLTF	TRBV30	TRBJ1-6	CAWTGTGKIGWDSPLHF	KLGGALQAK	YES	NO	NO
19035	TRAV27	TRAJ42	CAGGGSQGNLIF	TRBV19	TRBJ2-7	CASSIRSSYEQYF	GILGFVFTL	YES	NO	YES
10220	TRAV1-1	TRAJ28	CERSGYSGAGSYQLTF	TRBV7-9	TRBJ2-7	CASSLELASYEQYF	KLGGALQAK	YES	NO	NO
10221	TRAV25	TRAJ42	CAGNYGGSQGNLIF	TRBV19	TRBJ2-2	CASSSRSTGELFF	GILGFVFTL	YES	NO	YES
19129	TRAV3	TRAJ6	CAVSAASGGSYIPTF	TRBV7-2	TRBJ2-7	CASSPRDRERGEQYF	KLGGALQAK	NO	NO	NO
1543	TRAV14DV4	TRAJ43	CAMREGSNDMRF	TRBV19	TRBJ1-1	CASSIKGPFRTEAFF	KLGGALQAK	YES	NO	NO
19036	TRAV13-1	TRAJ35	CAARVRGFGNVLHC	TRBV28	TRBJ2-2	CASSLYSATGELFF	AVFDRKSDAK	NO	NO	NO
10222	TRAV12-3	TRAJ18	CAMSSADRGSTLGRLYF	TRBV9	TRBJ2-3	CASSTKAGEYADTQYF	KLGGALQAK	YES	NO	NO
10223	TRAV9-2	TRAJ52	CALRNGGTSYGKLTF	TRBV7-7	TRBJ2-6	CASSRGGIASGANVLTF	KLGGALQAK	YES	NO	NO
10224	TRAV27	TRAJ26	CAGVRYGQNFVF	TRBV4-3	TRBJ2-2	CASSQDLAGNTGELFF	RAKFKQLL	YES	NO	YES
19048	TRAV21	TRAJ26	CAVHGYGQNFVF	TRBV4-3	TRBJ2-3	CASSQEWLAVSTDTQYF	KLGGALQAK	YES	NO	NO
3818	TRAV1-2	TRAJ5	CASTGRRALTF	TRBV4-3	TRBJ1-5	CASSQGTVLQPQHF	KLGGALQAK	YES	NO	NO
19040	TRAV21	TRAJ39	CAAINNAGNMLTF	TRBV19	TRBJ2-1	CASSISLAAEQFF	LLDFVRFMGV	YES	NO	NO
9330	TRAV39	TRAJ26	CAVDFRDNYGQNFVF	TRBV9	TRBJ2-7	CASSLSSGTYEQYF	IVTDFSVIK	YES	YES	NO
141	TRAV38-1	TRAJ52	CAFMINAGGTSYGKLTF	TRBV19	TRBJ1-2	CASSIGYYGYTF	GILGFVFTL	YES	NO	YES
1276	TRAV29DV5	TRAJ28	CAASSAGAGSYQLTF	TRBV27	TRBJ2-7	CASSLFGGTYEQYF	KLGGALQAK	YES	NO	NO
1251	TRAV8-6	TRAJ42	CAVTDGGSQGNLIF	TRBV19	TRBJ2-7	CASSIRSSYEQYF	GILGFVFTL	YES	NO	YES
10226	TRAV13-1	TRAJ57	CAASFQGGSEKLVF	TRBV10-3	TRBJ2-4	CAISPSRSKNIQYF	AVFDRKSDAK	YES	NO	YES
10227	TRAV24	TRAJ23	CAFPYNQGGKLIF	TRBV15	TRBJ1-5	CATSREFQGAQPQHF	KLGGALQAK	YES	NO	NO
10228	TRAV8-3	TRAJ42	CAVGTDYGGSQGNLIF	TRBV2	TRBJ2-3	CASSEIGQGGTDTQYF	KLGGALQAK	YES	NO	NO
5436	TRAV21	TRAJ40	CASHSGTYKYIF	TRBV14	TRBJ2-2	CASSQYLWGGELFF	KLGGALQAK	NO	NO	NO
10229	TRAV35	TRAJ37	CAGQTGNTGKLIF	TRBV19	TRBJ2-3	CASSVRSADTQYF	GILGFVFTL	YES	NO	YES
10230	TRAV2	TRAJ13	CAVEDLNSGGYQKVTF	TRBV28	TRBJ2-7	CASKRTATYEQYF	KLGGALQAK	NO	NO	NO
4098	TRAV8-4	TRAJ30	CAVSERLWDDKIIF	TRBV27	TRBJ1-6	CASSLPGTGGSPLHF	KLGGALQAK	YES	NO	NO
7232	TRAV30	TRAJ20	CGTDSNDYKLSF	TRBV2	TRBJ2-6	CARQPLRGANVLTF	KLGGALQAK	YES	NO	NO
623	TRAV25	TRAJ42	CAANYGGSQGNLIF	TRBV19	TRBJ2-2	CASSGRSTGELFF	GILGFVFTL	YES	NO	YES
19037	TRAV38-1	TRAJ52	CAFMKGAGGTSYGKLTF	TRBV19	TRBJ1-2	CASSWGAYGYTF	GILGFVFTL	YES	NO	YES
143	TRAV38-1	TRAJ52	CAFMTNAGGTSYGKLTF	TRBV19	TRBJ1-2	CASSIGVYGYTF	GILGFVFTL	YES	NO	YES
19045	TRAV1-2	TRAJ6	CAVRSSGGSYIPTF	TRBV15	TRBJ1-5	CATSTGDSNQPQHF	KLGGALQAK	YES	NO	NO
784	TRAV8-3	TRAJ5	CAVDPMDTGRRALTF	TRBV27	TRBJ2-3	CASSLGFTDTQYF	AVFDRKSDAK	YES	NO	NO
19038	TRAV27	TRAJ42	CAGGGSQGNLIF	TRBV19	TRBJ2-7	CASSVRSSYEQYF	GILGFVFTL	YES	NO	YES
10231	TRAV24	TRAJ53	CALNSGGSNYKLTF	TRBV4-3	TRBJ2-1	CASTPSGASYNEQFF	KLGGALQAK	YES	NO	NO
19052	TRAV5	TRAJ48	CAALSPNFGNEKLTF	TRBV13	TRBJ2-7	CASSRTGTSYEQYF	LLDFVRFMGV	YES	NO	YES
19077	TRAV5	TRAJ37	CAEGGNTGKLIF	TRBV5-1	TRBJ2-3	CASSPGGLAGADTQYF	KLGGALQAK	YES	NO	NO
796	TRAV21	TRAJ26	CAVHGYGQNFVF	TRBV4-3	TRBJ2-3	CASSQEWLAVSTDTQYF	RLRAEAQVK	YES	NO	NO
8132	TRAV19	TRAJ32	CALSEAQYGGATNKLIF	TRBV6-5	TRBJ2-7	CATSPNRAYEQYF	AVFDRKSDAK	YES	NO	NO
10232	TRAV13-1	TRAJ50	CAASETSYDKVIF	TRBV12-5	TRBJ2-7	CASGLAQFGEQYF	RAKFKQLL	YES	NO	YES
10233	TRAV12-2	TRAJ47	CAVNYGNKLVF	TRBV20-1	TRBJ1-1	CSASAGLAEAFF	ELAGIGILTV	YES	YES	YES
618	TRAV13-2	TRAJ42	CAENLGGGSQGNLIF	TRBV19	TRBJ2-2	CASSTRATGELFF	GILGFVFTL	YES	NO	YES
1276	TRAV29DV5	TRAJ28	CAASSAGAGSYQLTF	TRBV27	TRBJ2-7	CASSLFGGTYEQYF	AVFDRKSDAK	YES	NO	NO
4293	TRAV19	TRAJ10	CALSEGILTGGGNKLTF	TRBV12-4	TRBJ2-1	CASSLGGPYNEQFF	KLGGALQAK	YES	NO	NO
6063	TRAV38-2DV8	TRAJ42	CAYVGGSQGNLIF	TRBV20-1	TRBJ2-3	CSARDLGLAGGLTVDTQYF	KLGGALQAK	NO	NO	NO
10234	TRAV4	TRAJ6	CLVGDASGGSYIPTF	TRBV20-1	TRBJ2-1	CSASGQSGVYNEQFF	AVFDRKSDAK	NO	NO	NO
10235	TRAV17	TRAJ30	CATDRDDKIIF	TRBV9	TRBJ1-1	CASSVRSSMNTEAFF	KLGGALQAK	YES	NO	NO
10236	TRAV14DV4	TRAJ9	CAMREGPVKTIF	TRBV3-1	TRBJ2-7	CASSQDRVLAGAYEQYF	KLGGALQAK	YES	NO	NO
19039	TRAV23DV6	TRAJ42	CAADNYGGSQGNLIF	TRBV19	TRBJ1-2	CASSIYGGAGDGYTF	GILGFVFTL	YES	NO	YES
126	TRAV21	TRAJ52	CAVRLEGPGGTSYGKLTF	TRBV19	TRBJ1-2	CASDTGGGYGYTF	GILGFVFTL	YES	NO	YES
10237	TRAV12-3	TRAJ52	CARSTSYGKLTF	TRBV4-1	TRBJ2-7	CASSQDGNRGRDEQYF	KLGGALQAK	YES	NO	NO
10238	TRAV34	TRAJ30	CGADIDDKIIF	TRBV19	TRBJ2-1	CASSASVLGVNEQFF	KLGGALQAK	YES	NO	NO
10239	TRAV12-2	TRAJ43	CAVRNDMRF	TRBV28	TRBJ1-2	CASSPQGQGNGYTF	ELAGIGILTV	NO	NO	NO
19097	TRAV10	TRAJ16	CVVSANSDGQKLLF	TRBV9	TRBJ2-6	CASSVVSGANVLTF	KLGGALQAK	NO	NO	NO
317	TRAV9-2	TRAJ13	CALPSGGYQKVTF	TRBV27	TRBJ1-4	CASSFGQGAEKLFF	GILGFVFTL	YES	NO	YES
274	TRAV12-2	TRAJ7	CAVGGNNRLAF	TRBV2	TRBJ1-3	CASSEDFSGNTIYF	ELAGIGILTV	YES	NO	YES
19043	TRAV8-2	TRAJ12	CVVSRMDSSYKLIF	TRBV19	TRBJ2-3	CASSMDRGSADTQYF	KLGGALQAK	YES	NO	NO
6500	TRAV19	TRAJ26	CALSEARNYGQNFVF	TRBV7-6	TRBJ2-3	CASSLGASRSTDTQYF	KLGGALQAK	YES	NO	NO
10240	TRAV12-2	TRAJ16	CAVTDRF	TRBV5-4	TRBJ2-4	CASSWDGAGNIQYF	ELAGIGILTV	NO	NO	NO
10241	TRAV13-2	TRAJ45	CADSGGGADGLTF	TRBV19	TRBJ2-1	CASSIRSGYEQFF	GILGFVFTL	YES	NO	YES
5329	TRAV24	TRAJ52	CALNAGGTSYGKLTF	TRBV9	TRBJ2-1	CASSVDVFTNNEQFF	KLGGALQAK	YES	NO	NO
19060	TRAV1-2	TRAJ20	CAVRLPNDYKLSF	TRBV6-3	TRBJ2-2	CASSNPRLDATGELFF	KLGGALQAK	YES	NO	NO
10242	TRAV1-2	TRAJ20	CAVRERDYKLSF	TRBV19	TRBJ1-5	CASKEGNQPQHF	KLGGALQAK	YES	NO	NO
10243	TRAV12-2	TRAJ34	CAVIFTDKLIF	TRBV12-4	TRBJ2-1	CASGSGGGNEQFF	AVFDRKSDAK	YES	NO	YES
10244	TRAV8-3	TRAJ24	CAVGALGDSWGKLQF	TRBV9	TRBJ2-6	CASSVVSGANVLTF	KLGGALQAK	YES	NO	NO
10245	TRAV14DV4	TRAJ56	CAMREGLFTGANSKLTF	TRBV14	TRBJ2-2	CASSPNLDTGELFF	KLGGALQAK	NO	NO	NO
10246	TRAV19	TRAJ17	CALSEAYGLKAAGNKLTF	TRBV10-3	TRBJ2-3	CAIRDVSSTDTQYF	KLGGALQAK	YES	NO	NO
10247	TRAV14DV4	TRAJ54	CAMRGLIQGAQKLVF	TRBV7-9	TRBJ2-5	CASSSAGTGGQETQYF	KLGGALQAK	YES	NO	NO
10248	TRAV5	TRAJ13	CAESVSGGYQKVTF	TRBV5-1	TRBJ2-3	CASSFPGTPTREDTQYF	KLGGALQAK	YES	NO	NO
10249	TRAV12-2	TRAJ53	CAVNGAESSGGSNYKLTF	TRBV9	TRBJ1-6	CASSVGGVSPLHF	YLLEMLWRL	YES	NO	YES
10250	TRAV5	TRAJ45	CAESYSGGGADGLTF	TRBV14	TRBJ1-1	CASSPLGAYTGFF	KLGGALQAK	NO	NO	NO
10251	TRAV36DV7	TRAJ35	CAGAI	TRBV24-1	TRBJ1-2	CATSTGTRNYGYTF	KLGGALQAK	NO	NO	NO
8079	TRAV8-6	TRAJ24	CAVSDPSWGKLQF	TRBV6-1	TRBJ2-7	CASRDRSQYEQYF	KLGGALQAK	YES	NO	NO
10252	TRAV13-1	TRAJ42	CAASGGGSQGNLIF	TRBV19	TRBJ2-3	CASSIRSQDTQYF	GILGFVFTL	YES	NO	YES
8466	TRAV36DV7	TRAJ54	CAHLQGAQKLVF	TRBV9	TRBJ1-1	CASSEGDRVTEAFF	IVTDFSVIK	NO	NO	NO
7559	TRAV21	TRAJ28	CAVNPYSGAGSYQLTF	TRBV2	TRBJ2-7	CASSDGPAYEQYF	KLGGALQAK	YES	NO	NO
4165	TRAV39	TRAJ49	CAVDTFTGNQFYF	TRBV6-5	TRBJ1-6	CASSQTGRGDNSPLHF	KLGGALQAK	YES	NO	NO
19059	TRAV4	TRAJ28	CLVGDMRSGAGSYQLTF	TRBV20-1	TRBJ2-7	CSARDINRGSYEQYF	KLGGALQAK	NO	NO	NO
2003	TRAV8-3	TRAJ48	CAVGGLVFGNEKLTF	TRBV5-5	TRBJ1-1	CASSLGSAEAFF	KLGGALQAK	YES	NO	NO
10253	TRAV17	TRAJ11	CATVGNSGYSTLTF	TRBV6-5	TRBJ2-1	CASSLQGGNEQFF	FLYALALLL	NO	NO	NO
19042	TRAV21	TRAJ26	CAVHGYGQNFVF	TRBV4-3	TRBJ2-3	CASSQEWLAVSTDTQYF	AVFDRKSDAK	YES	NO	NO
8086	TRAV10	TRAJ4	CVVGDSGGYNKLIF	TRBV6-3	TRBJ2-7	CASSHGLAGVEQYF	KLGGALQAK	YES	NO	NO
7636	TRAV19	TRAJ53	CALIGGSNYKLTF	TRBV20-1	TRBJ2-7	CSARVARDPAYEQYF	KLGGALQAK	NO	NO	NO
8132	TRAV19	TRAJ32	CALSEAQYGGATNKLIF	TRBV6-5	TRBJ2-7	CATSPNRAYEQYF	KLGGALQAK	YES	NO	NO
10254	TRAV8-3	TRAJ42	CAVGGGGGSQGNLIF	TRBV19	TRBJ2-1	CASSSRSGTEQFF	GILGFVFTL	YES	NO	YES
4014	TRAV25	TRAJ26	CAGQEGQNFVF	TRBV13	TRBJ1-6	CASRIKGAWNSPLHF	KLGGALQAK	YES	NO	NO
10255	TRAV17	TRAJ53	CATLNSGGSNYKLTF	TRBV11-2	TRBJ2-7	CASSFGTGGYEQYF	KLGGALQAK	YES	NO	NO
10256	TRAV14DV4	TRAJ17	CAMRASEQAAGNKLTF	TRBV19	TRBJ2-7	CASSIRSSYEQYF	GILGFVFTL	YES	NO	YES
10257	TRAV1-2	TRAJ10	CAVRGTGGGNKLTF	TRBV2	TRBJ1-2	CASSDAPGAINRIF	KLGGALQAK	NO	NO	NO
10258	TRAV12-1	TRAJ34	CVVLNTDKLIF	TRBV7-2	TRBJ2-1	CASSFGEQFF	GILGFVFTL	YES	NO	YES
10259	TRAV21	TRAJ27	CAVRPNTNAGKSTF	TRBV7-2	TRBJ2-3	CASSSDRGIGTDTQYF	KLGGALQAK	YES	NO	NO
154	TRAV38-1	TRAJ52	CAFMTNAGGTSYGKLTF	TRBV19	TRBJ1-2	CASSAGAYGYTF	GILGFVFTL	YES	NO	YES
19074	TRAV27	TRAJ42	CAGASGGGSQGNLIF	TRBV19	TRBJ2-1	CASSIRSGYEQFF	GILGFVFTL	YES	NO	YES
10260	TRAV8-1	TRAJ24	CAVTWRTTDSWGKLQF	TRBV20-1	TRBJ2-7	CSARDLAKYEQYF	KLGGALQAK	NO	NO	NO
10261	TRAV36DV7	TRAJ52	CAPNAGGTSYGKLTF	TRBV7-9	TRBJ2-7	CASSGGLAPPYEQYF	KLGGALQAK	NO	NO	NO
10262	TRAV29DV5	TRAJ45	CASYSGGGADGLTF	TRBV28	TRBJ2-2	CASRRLAGGAGELFF	AVFDRKSDAK	YES	NO	NO
1133	TRAV27	TRAJ42	CAGAGSQGNLIF	TRBV19	TRBJ2-7	CASSTRSSYEQYF	GILGFVFTL	YES	NO	YES
10263	TRAV22	TRAJ37	CADGSSNTGKLIF	TRBV4-2	TRBJ1-1	CATSSGGTEAFF	RLRAEAQVK	YES	NO	YES
10264	TRAV13-1	TRAJ45	CAASESGGGADGLTF	TRBV7-2	TRBJ2-7	CASSPSSYEQYF	KLGGALQAK	YES	NO	NO
19065	TRAV13-1	TRAJ37	CAVVPGNTGKLIF	TRBV19	TRBJ1-1	CASSIRSGESRAFF	GILGFVFTL	YES	NO	YES
10265	TRAV1-1	TRAJ30	CAVRGGNRDDKIIF	TRBV10-3	TRBJ2-1	CAISESGDYEQFF	KLGGALQAK	YES	NO	NO
3910	TRAV14DV4	TRAJ30	CAMRERADDKIIF	TRBV6-5	TRBJ1-5	CASRSGPVNQPQHF	KLGGALQAK	YES	NO	NO
144	TRAV38-1	TRAJ52	CAFMIGAGGTSYGKLTF	TRBV19	TRBJ1-2	CASSIGSYGYTF	GILGFVFTL	YES	NO	YES
10266	TRAV14DV4	TRAJ48	CAMRDPNFGNEKLTF	TRBV20-1	TRBJ2-1	CSVFGGRSYNEQFF	KLGGALQAK	NO	NO	NO
7642	TRAV21	TRAJ20	CAVMNDYKLSF	TRBV20-1	TRBJ2-7	CSAGRLAGISYEQYF	KLGGALQAK	YES	NO	NO
1225	TRAV8-1	TRAJ42	CAGDYGGSQGNLIF	TRBV19	TRBJ2-7	CASSIRSSYEQYF	GILGFVFTL	YES	NO	YES
3993	TRAV12-2	TRAJ45	CAVNGAYSGGGADGLTF	TRBV11-1	TRBJ1-6	CASSPGLGSPLHF	KLGGALQAK	YES	NO	NO
149	TRAV38-1	TRAJ52	CAFMQNAGGTSYGKLTF	TRBV19	TRBJ1-2	CASSMGAYGYTF	GILGFVFTL	YES	NO	YES
10267	TRAV3	TRAJ34	CAVRLYNTDKLIF	TRBV12-4	TRBJ2-5	CASLLEGAEGETQYF	KLGGALQAK	NO	NO	NO
828	TRAV3	TRAJ34	CAVRDPHQGTDKLIF	TRBV9	TRBJ2-3	CASSVDGDTSTDTQYF	GILGFVFTL	NO	NO	NO
10268	TRAV29DV5	TRAJ37	CAASSDSSNTGKLIF	TRBV6-1	TRBJ1-1	CASSVSMNTEAFF	KLGGALQAK	YES	NO	NO
593	TRAV9-2	TRAJ33	CAREHMDSNYQLIW	TRBV7-9	TRBJ2-1	CASSQLGRGDNEQFF	AVFDRKSDAK	YES	NO	NO
19111	TRAV19	TRAJ11	CALSDNEDSTLTF	TRBV19	TRBJ2-1	CASSPLAVTYNEQFF	GILGFVFTL	YES	NO	YES
10269	TRAV13-2	TRAJ42	CAENMGGGSQGNLIF	TRBV19	TRBJ2-5	CASSSRSGETQYF	GILGFVFTL	YES	NO	YES
10270	TRAV21	TRAJ45	CAVSGGGADGLTF	TRBV28	TRBJ1-1	CASSPNKLMNTEAFF	KLGGALQAK	YES	NO	NO
7027	TRAV3	TRAJ6	CAVRVASGGSYIPTF	TRBV5-1	TRBJ2-5	CASSPSGLLLAGGETQYF	KLGGALQAK	YES	NO	NO
8601	TRAV26-2	TRAJ3	CILRPYSSASKIIF	TRBV18	TRBJ1-3	CASSPVSQGANSGNTIYF	AVFDRKSDAK	YES	NO	YES
873	TRAV13-1	TRAJ42	CAEQGSQGNLIF	TRBV19	TRBJ2-5	CASSGRSGETQYF	GILGFVFTL	YES	YES	YES
558	TRAV12-2	TRAJ22	CAVGAGSARQLTF	TRBV5-1	TRBJ2-1	CASSLSQGGNEQFF	ELAGIGILTV	YES	NO	YES
5758	TRAV12-2	TRAJ43	CAVESSDMRF	TRBV7-9	TRBJ2-2	CASSPGQGITGELFF	KLGGALQAK	YES	NO	NO
10271	TRAV8-3	TRAJ20	CAVGATNDYKLSF	TRBV12-3	TRBJ1-1	CASSLGPNTEAFF	KLGGALQAK	YES	NO	NO
10272	TRAV19	TRAJ48	CALSEALHFGNEKLTF	TRBV6-3	TRBJ2-1	CASSYLAGSSVYNEQFF	KLGGALQAK	YES	NO	NO
10273	TRAV27	TRAJ24	CAGPDSWGKLQF	TRBV10-3	TRBJ2-1	CAISESLAGRTYNEQFF	KLGGALQAK	YES	NO	NO
145	TRAV38-1	TRAJ52	CAFMINAGGTSYGKLTF	TRBV19	TRBJ1-2	CASSIGSYGYTF	GILGFVFTL	YES	NO	YES
3241	TRAV21	TRAJ12	CAVLRMDSSYKLIF	TRBV6-6	TRBJ1-3	CASTPRRLGLFPSSGNTIYF	KLGGALQAK	NO	NO	NO
3190	TRAV12-2	TRAJ20	CAVKGLSF	TRBV28	TRBJ1-3	CASSSIIQVSGNTIYF	KLGGALQAK	NO	NO	NO
10275	TRAV14DV4	TRAJ57	CAMREGQGGGSEKLVF	TRBV19	TRBJ1-5	CASTSGVYQPQHF	KLGGALQAK	YES	NO	NO
784	TRAV8-3	TRAJ5	CAVDPMDTGRRALTF	TRBV27	TRBJ2-3	CASSLGFTDTQYF	KLGGALQAK	YES	NO	NO
10276	TRAV26-2	TRAJ42	CILMNYGGSQGNLIF	TRBV4-3	TRBJ2-3	CASSYGLAGGPWDTDTQYF	KLGGALQAK	YES	NO	NO
1130	TRAV27	TRAJ42	CASGGSQGNLIF	TRBV19	TRBJ2-7	CASSIRSSYEQYF	GILGFVFTL	YES	NO	NO
10277	TRAV19	TRAJ34	CALKVLGKLIF	TRBV30	TRBJ1-1	CAWSGLTITEAFF	IVTDFSVIK	YES	NO	NO
8473	TRAV12-2	TRAJ12	CAVNMYGDSSYKLIF	TRBV11-2	TRBJ1-2	CASSWGGGSHYGYTF	IVTDFSVIK	YES	NO	YES
10278	TRAV19	TRAJ47	CALSDVEYGNKLVF	TRBV5-1	TRBJ1-5	CASSLDGSNQPQHF	KLGGALQAK	YES	NO	NO
7675	TRAV30	TRAJ24	CGTERTDSWGKLQF	TRBV20-1	TRBJ2-7	CSAFPGPREAYEQYF	KLGGALQAK	NO	NO	NO
10279	TRAV24	TRAJ3	CAFGSSSASKIIF	TRBV10-3	TRBJ1-6	CAISAGDSPLHF	KLGGALQAK	YES	NO	NO
3862	TRAV29DV5	TRAJ9	CAASGRTGGFKTIF	TRBV5-6	TRBJ1-5	CASSFYRDGDHQPQHF	KLGGALQAK	YES	NO	NO
10280	TRAV12-2	TRAJ4	CADSSYMFSGGYNKLIF	TRBV28	TRBJ1-6	CASTERGQGDSPLHF	KLGGALQAK	YES	NO	NO
1222	TRAV8-1	TRAJ42	CAVNEGGGSQGNLIF	TRBV19	TRBJ2-7	CASSTRAAYEQYF	GILGFVFTL	YES	NO	YES
19086	TRAV13-2	TRAJ42	CAENIGGGSQGNLIF	TRBV19	TRBJ1-1	CASSIRSGTEAFF	GILGFVFTL	YES	NO	YES
7886	TRAV13-1	TRAJ54	CAVQGAQKLVF	TRBV4-1	TRBJ2-7	CASSQGFSWEQYF	KLGGALQAK	YES	NO	NO
6299	TRAV12-1	TRAJ6	CVVNAAGGSYIPTF	TRBV5-4	TRBJ2-3	CASSLTGTPSTDTQYF	KLGGALQAK	YES	NO	NO
285	TRAV12-2	TRAJ52	CAVNLAGGTSYGKLTF	TRBV27	TRBJ1-3	CASSFAPGNTIYF	ELAGIGILTV	YES	NO	YES
591	TRAV38-1	TRAJ52	CAFMKGAGGTSYGKLTF	TRBV7-9	TRBJ2-1	CASSPGHPSSYNEQFF	GILGFVFTL	YES	NO	YES
1223	TRAV8-1	TRAJ42	CAVNLYGGSQGNLIF	TRBV19	TRBJ2-7	CASSIRSSYEQYF	GILGFVFTL	YES	NO	YES
10281	TRAV8-4	TRAJ43	CAVSAWSADMRF	TRBV2	TRBJ1-2	CARRQGSYGYTF	KLGGALQAK	YES	NO	NO
10282	TRAV12-2	TRAJ13	CAASGGYQKVTF	TRBV15	TRBJ2-3	CATSSATPPGLAIPDTQYF	KLGGALQAK	YES	NO	NO
7295	TRAV19	TRAJ28	CALGDSGAGSYQLTF	TRBV7-9	TRBJ2-6	CASREIQGSGANVLTF	KLGGALQAK	YES	NO	NO
952	TRAV12-2	TRAJ54	CAVVQGAQKLVF	TRBV14	TRBJ2-7	CASSYLTGTGAYEQYF	ELAGIGILTV	NO	NO	YES
10284	TRAV35	TRAJ52	CAGAGGTSYGKLTF	TRBV27	TRBJ1-6	CASSYTGYSSPLHF	KLGGALQAK	YES	NO	NO
7601	TRAV12-2	TRAJ24	CAVNTDSWGKLQF	TRBV20-1	TRBJ2-7	CSARDRLAGEYSEQYF	KLGGALQAK	NO	NO	NO
3670	TRAV41	TRAJ54	CAVKSYQGAQKLVF	TRBV19	TRBJ1-5	CASSTDRYVRSNQPQHF	KLGGALQAK	YES	NO	NO
9983	TRAV1-2	TRAJ33	CAVGDSNYQLIW	TRBV6-1	TRBJ2-3	CASSDGARGGTDTQYF	RAKFKQLL	YES	NO	YES
5558	TRAV8-3	TRAJ37	CAVVFSGNTGKLIF	TRBV27	TRBJ2-2	CASSLSGWSGTGELFF	KLGGALQAK	YES	NO	NO
10286	TRAV8-3	TRAJ23	CAVGNQGGKLIF	TRBV20-1	TRBJ2-3	CSAIVGRPYFTDTQYF	AVFDRKSDAK	NO	NO	NO
10287	TRAV19	TRAJ56	CALSEFRGANSKLTF	TRBV5-1	TRBJ1-2	CASSYLARRVGYTF	KLGGALQAK	YES	NO	NO
8495	TRAV35	TRAJ49	CGCHTGNQFYF	TRBV11-2	TRBJ1-2	CASSHGSGSPYGYTF	IVTDFSVIK	YES	NO	NO
1124	TRAV27	TRAJ42	CAAGGSQGNLIF	TRBV19	TRBJ2-7	CASSIRSSYEQYF	GILGFVFTL	YES	NO	YES
10289	TRAV13-1	TRAJ41	CAASPFDSGYALNF	TRBV4-3	TRBJ1-3	CASSQGFWTFGNTIYF	KLGGALQAK	YES	NO	NO
791	TRAV17	TRAJ6	CATEGASGGSYIPTF	TRBV30	TRBJ2-3	CAWVLGPAGDTQYF	KLGGALQAK	NO	NO	NO
3408	TRAV19	TRAJ28	CALGVGSGAGSYQLTF	TRBV4-1	TRBJ1-4	CASSQSKGQGNEKLFF	KLGGALQAK	YES	NO	NO
2352	TRAV12-2	TRAJ31	CAVNNARLMF	TRBV12-4	TRBJ1-2	CASSSDPRYGYTF	KLGGALQAK	YES	NO	NO
1093	TRAV27	TRAJ37	CAGAGSSNTGKLIF	TRBV19	TRBJ2-7	CASSTRSGWEQYF	GILGFVFTL	YES	NO	YES
10290	TRAV1-2	TRAJ23	CAGAYNQGGKLIF	TRBV12-4	TRBJ1-2	CASSLEGGLLYGYTF	KLGGALQAK	YES	NO	NO
10291	TRAV13-2	TRAJ39	CAENPNAGNMLTF	TRBV6-6	TRBJ2-3	CASSPMGDTQYF	KLGGALQAK	NO	NO	NO
10292	TRAV12-2	TRAJ17	CAVSIKAAGNKLTF	TRBV6-5	TRBJ1-2	CASSPGMGSGYTF	ELAGIGILTV	YES	NO	YES
8116	TRAV1-1	TRAJ4	CAVSPWGGYNKLIF	TRBV6-5	TRBJ2-7	CASSYGRAYEQYF	KLGGALQAK	YES	NO	NO
19098	TRAV8-3	TRAJ7	CAVFLYGNNRLAF	TRBV29-1	TRBJ2-7	CSVSASGGDEQYF	KLGGALQAK	YES	NO	NO
19058	TRAV13-1	TRAJ20	CAASGYDYKLSF	TRBV29-1	TRBJ2-7	CSVSASGGDEQYF	KLGGALQAK	YES	NO	NO
10293	TRAV12-1	TRAJ3	CVVSSYSSASKIIF	TRBV19	TRBJ2-7	CASSPRGLSSYEQYF	KLGGALQAK	YES	NO	NO
464	TRAV12-2	TRAJ11	CAVGANSGYSTLTF	TRBV5-1	TRBJ1-6	CASSLEGQGGSPLHF	ELAGIGILTV	YES	NO	YES
7406	TRAV27	TRAJ44	CAGAIAGTASKLTF	TRBV12-4	TRBJ2-7	CASSSTGGYEQYF	KLGGALQAK	YES	NO	NO
7295	TRAV19	TRAJ28	CALGDSGAGSYQLTF	TRBV7-9	TRBJ2-6	CASREIQGSGANVLTF	AVFDRKSDAK	YES	NO	NO
10294	TRAV9-2	TRAJ26	CALSDPQRNYGQNFVF	TRBV7-8	TRBJ2-7	CASSLTSEGYEQYF	KLGGALQAK	YES	NO	NO
10295	TRAV29DV5	TRAJ34	CAAPRGGTDKLIF	TRBV29-1	TRBJ2-7	CSVFGGRLYEQYF	KLGGALQAK	YES	NO	NO
10296	TRAV8-3	TRAJ42	CAVGGYGGSQGNLIF	TRBV19	TRBJ2-7	CASSGRSGYEQYF	GILGFVFTL	YES	NO	YES
123	TRAV19	TRAJ52	CALMGNAGGTSYGKLTF	TRBV19	TRBJ1-2	CASSQGNYGYTF	GILGFVFTL	YES	NO	YES
10297	TRAV4	TRAJ44	CLVGVGGTASKLTF	TRBV7-3	TRBJ1-2	CASSLTANYGYTF	AYAQKIFKI	NO	NO	NO
4301	TRAV21	TRAJ43	CAVNNDMRF	TRBV12-4	TRBJ2-1	CASRGRSYNEQFF	KLGGALQAK	NO	NO	NO
7631	TRAV19	TRAJ34	CALSVYNTDKLIF	TRBV20-1	TRBJ2-7	CSARAPAGAYEQYF	KLGGALQAK	YES	NO	NO
19095	TRAV27	TRAJ40	CAGARLRGTYKYIF	TRBV12-4	TRBJ1-4	CASTLTGATNEKLFF	KLGGALQAK	YES	NO	NO
19079	TRAV3	TRAJ28	CAVRDMSGARGAGSYQLTF	TRBV30	TRBJ2-3	CAWVLGPAGDTQYF	KLGGALQAK	NO	NO	NO
8527	TRAV1-2	TRAJ4	CAVRGSGGYNKLIF	TRBV2	TRBJ1-2	CASHATGAYGYTF	AVFDRKSDAK	YES	YES	YES
9929	TRAV17	TRAJ58	CATDGETSGSRLTF	TRBV9	TRBJ2-2	CASSVAYYLGENTGELFF	RAKFKQLL	YES	NO	YES
10298	TRAV1-1	TRAJ11	CAVRDGGSGYSTLTF	TRBV11-2	TRBJ1-2	CASSWGGGSHYGYTF	IVTDFSVIK	YES	NO	YES
10299	TRAV25	TRAJ42	CAGGSGGSQGNLIF	TRBV19	TRBJ2-2	CASSMRSTGELFF	GILGFVFTL	YES	NO	YES
10300	TRAV20	TRAJ54	CAVCRVQGAQKLVF	TRBV27	TRBJ1-6	CASSWRGRNSPLHF	KLGGALQAK	YES	NO	NO
822	TRAV10	TRAJ8	CVVRSTGFQKLVF	TRBV9	TRBJ2-3	CASSVEGVGTSTDTQYF	AVFDRKSDAK	YES	NO	NO
10301	TRAV27	TRAJ37	CAGAEGSGNTGKLIF	TRBV19	TRBJ2-7	CASSIRSAYEQYF	GILGFVFTL	YES	NO	YES
1095	TRAV27	TRAJ37	CAGGGSSNTGKLIF	TRBV19	TRBJ2-7	CASSIRSSYEQYF	GILGFVFTL	YES	NO	YES
10302	TRAV13-1	TRAJ53	CAASFVERSNYKLTF	TRBV6-3	TRBJ2-5	CASEEQGGLETQYF	AVFDRKSDAK	YES	NO	YES
9619	TRAV21	TRAJ12	CALREDSSYKLIF	TRBV4-3	TRBJ1-4	CASSQGGEVGEKLFF	RAKFKQLL	YES	NO	YES
10303	TRAV12-3	TRAJ49	CAMKGNQFYF	TRBV4-3	TRBJ2-7	CASSRLPGLAGVGNHEQYF	KLGGALQAK	YES	NO	NO
791	TRAV17	TRAJ6	CATEGASGGSYIPTF	TRBV30	TRBJ2-3	CAWVLGPAGDTQYF	AVFDRKSDAK	NO	NO	NO
10304	TRAV12-2	TRAJ32	CAMNPAWGGATNKLIF	TRBV20-1	TRBJ2-7	CSASPGDYEQYF	KLGGALQAK	NO	NO	NO
10305	TRAV17	TRAJ47	CATGSMEYGNKLVF	TRBV9	TRBJ2-2	CASRMGDINTGELFF	IVTDFSVIK	YES	NO	YES
10306	TRAV13-1	TRAJ48	CAANEKLTF	TRBV6-5	TRBJ2-7	CASSYGTGGTYEQYF	KLGGALQAK	YES	NO	NO
7771	TRAV3	TRAJ23	CVPKQNQGGKLIF	TRBV27	TRBJ2-7	CASSSGGDLYEQYF	KLGGALQAK	NO	NO	NO
7609	TRAV12-3	TRAJ32	CAMNPAWGGATNKLIF	TRBV20-1	TRBJ2-7	CSASPGDYEQYF	AVFDRKSDAK	NO	NO	NO
1125	TRAV27	TRAJ42	CAGPGSQGNLIF	TRBV19	TRBJ2-7	CASSIRSSYEQYF	GILGFVFTL	YES	NO	YES
10309	TRAV8-6	TRAJ29	CAVSVPLGNTPLVF	TRBV11-3	TRBJ2-1	CASSPRTSGIHNEQFF	KLGGALQAK	YES	NO	NO
925	TRAV13-1	TRAJ37	CATVPSNTGKLIF	TRBV19	TRBJ2-6	CASSMRSGANVLTF	GILGFVFTL	YES	NO	YES
1328	TRAV3	TRAJ6	CAVSAASGGSYIPTF	TRBV7-2	TRBJ2-7	CASSPRDRERGEQYF	AVFDRKSDAK	NO	NO	YES
4231	TRAV13-1	TRAJ6	CASRQSGGSYIPTF	TRBV11-2	TRBJ2-1	CASSLAGPAADRPYNEQFF	KLGGALQAK	YES	NO	NO
799	TRAV5	TRAJ37	CAEGGNTGKLIF	TRBV5-1	TRBJ2-3	CASSPGGLAGADTQYF	AVFDRKSDAK	YES	NO	NO
10310	TRAV13-1	TRAJ21	CAASSWVNFNKFYF	TRBV7-2	TRBJ2-1	CASSFQGEAGLNEQFF	KLGGALQAK	YES	NO	NO
10311	TRAV3	TRAJ31	CAVRGSDSARLMF	TRBV6-5	TRBJ1-1	CASTQGANTEAFF	KLGGALQAK	NO	NO	NO
844	TRAV12-2	TRAJ5	CAVDTGRRALTF	TRBV6-5	TRBJ2-4	CASTTSELAKNIQYF	ELAGIGILTV	YES	NO	YES
1226	TRAV8-1	TRAJ42	CAVNAGGGSQGNLIF	TRBV19	TRBJ2-7	CASSVRSSYEQYF	GILGFVFTL	YES	NO	YES
10312	TRAV8-3	TRAJ45	CAVGAGSGGGADGLTF	TRBV29-1	TRBJ1-2	CSVESRNYGYTF	AVFDRKSDAK	YES	YES	YES
6047	TRAV19	TRAJ40	CALSEASGTYKYIF	TRBV20-1	TRBJ2-3	CSAPSGEGRDTQYF	KLGGALQAK	NO	NO	NO
10313	TRAV16	TRAJ26	CALLDNYGQNFVF	TRBV7-8	TRBJ1-1	CASSLERGNTEAFF	KLGGALQAK	NO	NO	NO
10314	TRAV12-1	TRAJ41	CVVNSGYALNF	TRBV27	TRBJ2-1	CASSFTGAGNEQFF	KLGGALQAK	YES	NO	NO
10315	TRAV12-2	TRAJ35	CAVAI	TRBV20-1	TRBJ1-1	CSARQGAEAFF	ELAGIGILTV	NO	NO	NO
10316	TRAV12-2	TRAJ52	CAAASGGTSYGKLTF	TRBV11-2	TRBJ1-2	CASSWGGGSHYGYTF	IVTDFSVIK	YES	NO	YES
10317	TRAV10	TRAJ20	CVVSGWSDYKLSF	TRBV11-3	TRBJ2-5	CASSSPNQETQYF	AVFDRKSDAK	YES	YES	YES
10318	TRAV26-2	TRAJ33	CIRIAGDSNYQLIW	TRBV27	TRBJ2-7	CASSLGILYEQYF	KLGGALQAK	YES	NO	NO
309	TRAV26-1	TRAJ34	CIVRVANTDKLIF	TRBV19	TRBJ1-4	CASSSFSANEKLFF	GILGFVFTL	YES	NO	YES
10319	TRAV14DV4	TRAJ13	CAMEAGGYQKVTF	TRBV28	TRBJ2-7	CASSPRLAESSYEQYF	KLGGALQAK	YES	YES	NO
10320	TRAV19	TRAJ48	CALSERGNFGNEKLTF	TRBV24-1	TRBJ2-1	CATSGPTSREGDNEQFF	KLGGALQAK	YES	NO	NO
7457	TRAV12-2	TRAJ13	CAVKTGGYQKVTF	TRBV15	TRBJ2-7	CATSRGRQGTLSYEQYF	KLGGALQAK	YES	NO	NO
10321	TRAV14DV4	TRAJ43	CAMRDSYNNNDMRF	TRBV6-5	TRBJ2-1	CASSPSLGTGGGLQFF	AVFDRKSDAK	NO	NO	NO
10322	TRAV12-2	TRAJ54	CAAQGAQKLVF	TRBV4-3	TRBJ1-6	CASSQGLVSGSPLHF	ELAGIGILTV	YES	YES	YES
10323	TRAV8-4	TRAJ7	CAVSPTYGNNRLAF	TRBV6-3	TRBJ2-1	CASSYLTSGGASEQFF	KLGGALQAK	YES	NO	NO
10324	TRAV26-2	TRAJ50	CILAETSYDKVIF	TRBV7-9	TRBJ2-6	CASSLTFSGANVLTF	RAKFKQLL	YES	NO	YES
2113	TRAV26-2	TRAJ33	CMYLMDSNYQLIW	TRBV6-5	TRBJ1-1	CASKTGVNTEAFF	KLGGALQAK	YES	NO	NO
483	TRAV12-2	TRAJ37	CAVTPSNTGKLIF	TRBV19	TRBJ2-1	CASSTRAGGVGQFF	GILGFVFTL	YES	NO	NO
19072	TRAV25	TRAJ42	CAGNYGGSQGNLIF	TRBV19	TRBJ2-2	CASSIRSTGELFF	GILGFVFTL	YES	NO	YES
10325	TRAV12-2	TRAJ45	CASNSGGGADGLTF	TRBV5-1	TRBJ2-3	CASSSEAGLAATDTQYF	ELAGIGILTV	YES	NO	YES
314	TRAV35	TRAJ42	CAGGNYGGSQGNLIF	TRBV19	TRBJ1-4	CASSIRSDEKLFF	GILGFVFTL	YES	NO	YES
6462	TRAV8-2	TRAJ27	CVVSEFVKSTF	TRBV6-6	TRBJ2-3	CASSEGLAGVYTDTQYF	KLGGALQAK	NO	NO	NO
10326	TRAV5	TRAJ6	CAEMEGGSYIPTF	TRBV4-1	TRBJ1-1	CASSQGTVNTEAFF	KLGGALQAK	YES	NO	NO
10327	TRAV10	TRAJ7	CVVSRQEQQTRF	TRBV20-1	TRBJ2-7	CSARDINRGSYEQYF	KLGGALQAK	NO	NO	NO
10328	TRAV12-1	TRAJ48	CVGPRTF	TRBV28	TRBJ1-5	CASSLTGLGQPQHF	ELAGIGILTV	YES	NO	NO
1325	TRAV12-2	TRAJ33	CAVINYQLIW	TRBV6-6	TRBJ2-7	CASSYYLAGTSIYEQYF	ELAGIGILTV	NO	NO	NO
19049	TRAV29DV5	TRAJ42	CAARGGGGSQGNLIF	TRBV19	TRBJ2-7	CASSIRASYEQYF	GILGFVFTL	YES	NO	YES
4112	TRAV41	TRAJ42	CGCMNYGGSQGNLIF	TRBV3-1	TRBJ1-6	CASSQVLLRVSSPLHF	KLGGALQAK	YES	NO	NO
645	TRAV12-2	TRAJ22	CAVGSSGSARQLTF	TRBV24-1	TRBJ2-2	CATSAGQGAFSGELFF	ELAGIGILTV	YES	YES	YES
10329	TRAV12-3	TRAJ48	CAMSPSNFGNEKLTF	TRBV14	TRBJ1-3	CASSQDFVLYSGNTIYF	ELAGIGILTV	NO	NO	NO
10330	TRAV17	TRAJ5	CATDAGDTGRRALTF	TRBV7-9	TRBJ2-7	CASTPPLASGRYYEQYF	KLGGALQAK	YES	NO	NO
10331	TRAV6	TRAJ37	CAPSSNTGKLIF	TRBV7-9	TRBJ2-3	CASSFAVSTDTQYF	KLGGALQAK	YES	NO	NO
10332	TRAV29DV5	TRAJ47	CAASAGEYGNKLVF	TRBV4-1	TRBJ1-1	CASSQEYSGTWTEAFF	KLGGALQAK	YES	NO	NO
10333	TRAV21	TRAJ42	CAVRAWNGGSQGNLIF	TRBV13	TRBJ2-1	CASLGGGPYNEQFF	KLGGALQAK	YES	NO	NO
10334	TRAV40	TRAJ34	CLRGVDNTDKLIF	TRBV19	TRBJ2-7	CASSIRSSYEQYF	KLGGALQAK	NO	NO	NO
146	TRAV38-1	TRAJ52	CAFMSNAGGTSYGKLTF	TRBV19	TRBJ1-2	CASSMGSYGYTF	GILGFVFTL	YES	NO	YES
9544	TRAV13-1	TRAJ20	CAASESSNDYKLSF	TRBV4-1	TRBJ1-2	CASSPGTDYGYTF	RAKFKQLL	YES	NO	YES
1232	TRAV8-1	TRAJ42	CAVNAGGGSQGNLIF	TRBV19	TRBJ2-7	CASSIRSSYEQYF	GILGFVFTL	YES	NO	YES
147	TRAV38-1	TRAJ52	CAFMKDAGGTSYGKLTF	TRBV19	TRBJ1-2	CASSIGVYGYTF	GILGFVFTL	YES	NO	YES
5373	TRAV14DV4	TRAJ13	CAACISGGYQKVTF	TRBV11-2	TRBJ2-2	CASSLAGYTGELFF	KLGGALQAK	YES	NO	NO
10335	TRAV24	TRAJ40	CASIAGTYKYIF	TRBV9	TRBJ2-6	CASSVVSGANVLTF	KLGGALQAK	YES	NO	NO
10336	TRAV12-3	TRAJ42	CAMSGDGGSQGNLIF	TRBV21-1	TRBJ2-7	CQQQKSYEQYF	GILGFVFTL	YES	NO	NO
632	TRAV27	TRAJ42	CAGAGGGSQGNLIF	TRBV19	TRBJ2-2	CASSGRSTGELFF	GILGFVFTL	YES	NO	YES
7821	TRAV5	TRAJ31	CAESKNNNARLMF	TRBV28	TRBJ2-7	CASSLSGYEQYF	KLGGALQAK	YES	NO	NO
10337	TRAV38-1	TRAJ49	CAFMIGTGNQFYF	TRBV19	TRBJ2-1	CASSISGSSYNEQFF	KLGGALQAK	YES	NO	NO
10338	TRAV29DV5	TRAJ49	CAATLTGNQFYF	TRBV10-3	TRBJ1-1	CAISESILWVVRMNTEAFF	RLRAEAQVK	YES	NO	YES
10340	TRAV14DV4	TRAJ34	CAMSASYNTDKLIF	TRBV4-3	TRBJ1-1	CASTYAVTGNTEAFF	KLGGALQAK	YES	NO	NO
19067	TRAV14DV4	TRAJ41	CAMREGLNSGYALNF	TRBV19	TRBJ2-1	CASRQRDRPNNEQFF	IVTDFSVIK	YES	NO	YES
10341	TRAV23DV6	TRAJ12	CAARRRGMDSSYKLIF	TRBV19	TRBJ1-5	CASSINSNQPQHF	GILGFVFTL	YES	NO	YES
10342	TRAV3	TRAJ23	CAVRDIGNQGGKLIF	TRBV7-9	TRBJ2-3	CASSHSSGGVADTQYF	KLGGALQAK	NO	NO	NO
4101	TRAV13-1	TRAJ3	CAALSHASKIIF	TRBV28	TRBJ1-6	CASRPQQGHNSPLHF	KLGGALQAK	YES	NO	NO
4613	TRAV12-2	TRAJ12	CASVGMDSSYKLIF	TRBV24-1	TRBJ2-1	CATSDFRDSSNEQFF	KLGGALQAK	YES	NO	NO
3813	TRAV26-2	TRAJ30	CILRDRDDKIIF	TRBV4-2	TRBJ1-5	CASSQEGQLNQPQHF	KLGGALQAK	YES	NO	NO
5690	TRAV25	TRAJ24	CAGLLTTDSWGKLQF	TRBV6-3	TRBJ2-2	CASSPDTGELFF	KLGGALQAK	YES	NO	NO
1094	TRAV27	TRAJ37	CAGAPGSSNTGKLIF	TRBV19	TRBJ2-7	CASSTRSAYEQYF	GILGFVFTL	YES	NO	YES
484	TRAV12-2	TRAJ42	CAVPGGGGSQGNLIF	TRBV19	TRBJ2-1	CASSMRSTNEQFF	GILGFVFTL	YES	NO	YES
10344	TRAV38-2DV8	TRAJ47	CAYRSGYGYGNKLVF	TRBV4-3	TRBJ1-2	CASSQDGEPYGYTF	KLGGALQAK	YES	NO	NO
19085	TRAV12-2	TRAJ12	CASVGMDSSYKLIF	TRBV24-1	TRBJ2-1	CATSDFRDSSNEQFF	AVFDRKSDAK	YES	NO	NO
10345	TRAV29DV5	TRAJ33	CAALDSNYQLIW	TRBV11-2	TRBJ1-2	CASSWGGGSHYGYTF	IVTDFSVIK	YES	NO	YES
754	TRAV3	TRAJ36	CAVRDGTGANNLFF	TRBV19	TRBJ2-3	CASNPSSTDTQYF	GILGFVFTL	NO	NO	NO
953	TRAV5	TRAJ45	CAESTSGGGADGLTF	TRBV14	TRBJ2-7	CASSQSPGGMQYF	GLCTLVAML	NO	NO	NO
10347	TRAV35	TRAJ33	CAGLSVMDSNYQLIW	TRBV4-1	TRBJ2-3	CASSHLRFTQYF	KLGGALQAK	YES	YES	NO
547	TRAV29DV5	TRAJ53	CAASGRVSGGSNYKLTF	TRBV3-1	TRBJ2-1	CASSRLAGGWNEQFF	KLGGALQAK	YES	NO	NO
8129	TRAV14DV4	TRAJ36	CAMREPDQTGANNLFF	TRBV6-5	TRBJ2-7	CASSYRRVQDEQYF	KLGGALQAK	YES	NO	NO
10348	TRAV19	TRAJ35	CALSEAEVGFGNVLHC	TRBV9	TRBJ1-2	CASSARDTTNYGYTF	KLGGALQAK	NO	NO	NO
10349	TRAV26-2	TRAJ15	CILRAPGAGTALIF	TRBV19	TRBJ1-2	CASSIGVYGYTF	GILGFVFTL	YES	NO	YES
8346	TRAV3	TRAJ45	CAVRAHSGGGADGLTF	TRBV9	TRBJ2-7	CASSPGGGASYEQYF	RIAAWMATY	NO	NO	NO
8648	TRAV1-2	TRAJ23	CAEDQGGKLIF	TRBV19	TRBJ1-5	CATGTGDSNQPQHF	AVFDRKSDAK	YES	NO	NO
4569	TRAV27	TRAJ42	CAGARSGSQGNLIF	TRBV20-1	TRBJ2-1	CSASGPGLYYNEQFF	KLGGALQAK	NO	NO	NO
1457	TRAV39	TRAJ31	CAVVNARLMF	TRBV12-4	TRBJ1-1	CASSSRGGSEAFF	KLGGALQAK	YES	NO	NO
10350	TRAV12-1	TRAJ41	CVVSDSNSGYALNF	TRBV5-1	TRBJ1-5	CASSPGTGPNQPQHF	GILGFVFTL	YES	NO	NO
10351	TRAV26-2	TRAJ45	CILSGGGGADGLTF	TRBV7-9	TRBJ1-4	CASSDWGNEKLFF	KLGGALQAK	YES	NO	NO
7821	TRAV5	TRAJ31	CAESKNNNARLMF	TRBV28	TRBJ2-7	CASSLSGYEQYF	AVFDRKSDAK	YES	NO	NO
8040	TRAV41	TRAJ34	CAVRLYNTDKLIF	TRBV5-6	TRBJ2-7	CASSLFHEQYF	RLRAEAQVK	YES	NO	NO
10353	TRAV22	TRAJ48	CAVDGNEKLTF	TRBV27	TRBJ2-7	CASSFYVGGPYEQYF	KLGGALQAK	YES	NO	NO
10354	TRAV5	TRAJ28	CAEVYSGAGSYQLTF	TRBV18	TRBJ2-1	CASSPPGSDEQFF	KLGGALQAK	YES	NO	NO
3187	TRAV4	TRAJ9	CLVGDINTGGFKTIF	TRBV27	TRBJ1-3	CASSSISGNTIYF	KLGGALQAK	NO	NO	NO
10355	TRAV13-2	TRAJ45	CADSGGGADGLTF	TRBV27	TRBJ2-3	CASKGTDTQYF	KLGGALQAK	YES	NO	NO
19051	TRAV38-1	TRAJ52	CAFMKDAGGTSYGKLTF	TRBV19	TRBJ1-2	CASSIGSYGYTF	GILGFVFTL	YES	NO	YES
10356	TRAV12-2	TRAJ45	CAVVEGGGADGLTF	TRBV27	TRBJ1-2	CASSLSPFYSYGYTF	ELAGIGILTV	YES	NO	YES
1022	TRAV14DV4	TRAJ41	CAGGYALNF	TRBV19	TRBJ2-7	CASSTRSSYEQYF	GILGFVFTL	YES	NO	NO
5282	TRAV5	TRAJ24	CADMPADSWGKLQF	TRBV7-9	TRBJ2-1	CASSQLGRGDNEQFF	KLGGALQAK	YES	NO	NO
889	TRAV8-3	TRAJ42	CAVGGGGGSQGNLIF	TRBV19	TRBJ2-5	CASSFRSSETQYF	GILGFVFTL	YES	NO	YES
10357	TRAV13-1	TRAJ49	CAASMTGNQFYF	TRBV12-5	TRBJ2-1	CASGPLGGYNEQFF	KLGGALQAK	YES	NO	NO
7847	TRAV8-6	TRAJ57	CAVSDQGGSEKLVF	TRBV29-1	TRBJ2-7	CSVGGGNLYEQYF	KLGGALQAK	NO	NO	NO
10358	TRAV1-2	TRAJ33	CAKRSNYQLIW	TRBV6-3	TRBJ2-1	CASSPTSFGEQFF	KLGGALQAK	YES	NO	NO
10359	TRAV8-1	TRAJ39	CAVNADNNAGNMLTF	TRBV7-2	TRBJ2-7	CASSEQGYEQYF	AVFDRKSDAK	NO	NO	NO
10360	TRAV8-6	TRAJ17	CAVTMAAGNKLTF	TRBV7-9	TRBJ1-1	CASTVGSTEAFF	KLGGALQAK	YES	NO	NO
279	TRAV5	TRAJ31	CAEDNNARLMF	TRBV20-1	TRBJ1-3	CSARVGPTGNTIYF	GLCTLVAML	NO	NO	NO
625	TRAV25	TRAJ42	CAGNYGGSQGNLIF	TRBV19	TRBJ2-2	CASSVRSTGELFF	GILGFVFTL	YES	NO	YES
4528	TRAV12-2	TRAJ53	CAVAGTGGSNYKLTF	TRBV20-1	TRBJ2-1	CSARGDRGGSSYNEQFF	KLGGALQAK	NO	NO	NO
1096	TRAV27	TRAJ37	CAGAVGSSNTGKLIF	TRBV19	TRBJ2-7	CASSIRSAYEQYF	GILGFVFTL	YES	NO	YES
10361	TRAV24	TRAJ42	CAFRGGGSQGNLIF	TRBV19	TRBJ2-7	CASGTSGAYEQYF	KLGGALQAK	YES	NO	NO
10362	TRAV8-3	TRAJ44	CAVGNTGTASKLTF	TRBV14	TRBJ2-2	CASSQFTGESSGELFF	KLGGALQAK	NO	NO	NO
10363	TRAV13-2	TRAJ33	CAVPKVDSNYQLIW	TRBV4-1	TRBJ2-7	CASSQAQASSYEQYF	KLGGALQAK	YES	NO	NO
791	TRAV17	TRAJ6	CATEGASGGSYIPTF	TRBV30	TRBJ2-3	CAWVLGPAGDTQYF	GILGFVFTL	NO	NO	NO
7043	TRAV38-2DV8	TRAJ49	CAYRSATGNQFYF	TRBV5-4	TRBJ2-5	CASSYGQGWLGQETQYF	KLGGALQAK	YES	NO	NO
10364	TRAV25	TRAJ42	CAGNYGGSQGNLIF	TRBV19	TRBJ2-2	CASSKRSTGELFF	GILGFVFTL	YES	NO	YES
2840	TRAV12-3	TRAJ32	CAMNPAWGGATNKLIF	TRBV5-4	TRBJ1-2	CASTYLGGSLDGYTF	KLGGALQAK	YES	NO	NO
10365	TRAV1-2	TRAJ12	CAPMDSSYKLIF	TRBV6-6	TRBJ2-3	CASSGTSDPADTQYF	KLGGALQAK	NO	NO	NO
3483	TRAV21	TRAJ20	CAVSNDYKLSF	TRBV6-1	TRBJ1-4	CASSAYRDEKLFF	KLGGALQAK	YES	NO	NO
10366	TRAV1-2	TRAJ33	CAVRDSNYQLIW	TRBV27	TRBJ2-2	CASSFHGGELFF	KLGGALQAK	YES	NO	NO
10367	TRAV29DV5	TRAJ22	CAASGGLSARQLTF	TRBV6-3	TRBJ1-1	CASSYGGGTEAFF	AVFDRKSDAK	YES	NO	YES
7203	TRAV4	TRAJ31	CLVGEDNARLMF	TRBV9	TRBJ2-5	CASSEAGGRETQYF	KLGGALQAK	NO	NO	NO
10368	TRAV14DV4	TRAJ57	CAMREPLTQGGSEKLVF	TRBV11-2	TRBJ1-2	CASSWGGGSHYGYTF	IVTDFSVIK	YES	YES	YES
19053	TRAV14DV4	TRAJ49	CAMTRSNTGNQFYF	TRBV14	TRBJ2-3	CASSGRHVDTKDTQYF	IVTDFSVIK	YES	NO	YES
10369	TRAV29DV5	TRAJ40	CAAGTYKYIF	TRBV9	TRBJ2-3	CASSPEGRPGDTQYF	KLGGALQAK	YES	NO	NO
10370	TRAV3	TRAJ40	CAVRDIASGTYKYIF	TRBV5-5	TRBJ2-3	CASSLGGRGVTDTQYF	KLGGALQAK	NO	NO	NO
10371	TRAV14DV4	TRAJ27	CAMRESNAGKSTF	TRBV7-2	TRBJ2-7	CASSLTSETSYEQYF	RAKFKQLL	YES	NO	YES
10372	TRAV24	TRAJ28	CAFPWGAGSYQLTF	TRBV24-1	TRBJ2-3	CATMVTYF	RAKFKQLL	NO	NO	NO
5466	TRAV25	TRAJ39	CAGHQGNNAGNMLTF	TRBV19	TRBJ2-2	CASSMPGLVFPGELFF	KLGGALQAK	YES	NO	NO
19076	TRAV35	TRAJ43	CAGLYNNNDMRF	TRBV5-1	TRBJ1-2	CASSLGQGVFYTF	IVTDFSVIK	YES	NO	YES
6122	TRAV13-1	TRAJ45	CAAYYSGGGADGLTF	TRBV27	TRBJ2-3	CASSFLAGGYGDTQYF	RLRAEAQVK	YES	NO	NO
10373	TRAV6	TRAJ5	CVPMDTGRRALTF	TRBV4-3	TRBJ1-2	CASSQDSPTNYGYTF	KLGGALQAK	YES	NO	NO
8580	TRAV1-2	TRAJ33	CAVKDSNYQLIW	TRBV6-3	TRBJ1-2	CASSYSTDSGYGYTF	AVFDRKSDAK	YES	NO	NO
9306	TRAV8-3	TRAJ21	CAVGDNFNKFYF	TRBV7-3	TRBJ2-7	CASSLTRTRPLSYEQYF	AVFDRKSDAK	NO	NO	NO
10374	TRAV3	TRAJ5	CAVRDIDTGRRALTF	TRBV5-5	TRBJ1-2	CASSPRDTYYGYTF	KLGGALQAK	YES	NO	NO
10375	TRAV12-2	TRAJ42	CAVNLGGGSQGNLIF	TRBV19	TRBJ2-7	CASSIRSTYEQYF	GILGFVFTL	YES	NO	YES
461	TRAV19	TRAJ17	CALKLIKAAGNKLTF	TRBV30	TRBJ1-6	CAWTGTGKIGWDSPLHF	AVFDRKSDAK	YES	NO	NO
10376	TRAV19	TRAJ26	CALSEAGNYGQNFVF	TRBV12-4	TRBJ2-1	CASSLGGPGLYNEQFF	KLGGALQAK	YES	NO	NO
2549	TRAV5	TRAJ22	CAQVGSARQLTF	TRBV20-1	TRBJ1-2	CSLDRTPASNYGYTF	KLGGALQAK	YES	NO	NO
10377	TRAV12-2	TRAJ12	CAVAGEDSSYKLIF	TRBV7-9	TRBJ2-3	CASSKKATDTQYF	KLGGALQAK	YES	NO	NO
10378	TRAV17	TRAJ41	CATDASSGYALNF	TRBV7-2	TRBJ1-6	CASSLAWDLNSPLHF	KLGGALQAK	NO	NO	NO
624	TRAV25	TRAJ42	CAGSGGGSQGNLIF	TRBV19	TRBJ2-2	CASSIRSTGELFF	GILGFVFTL	YES	NO	YES
738	TRAV27	TRAJ42	CAGDGGGGSQGNLIF	TRBV19	TRBJ2-3	CASSHRSTDTQYF	GILGFVFTL	YES	NO	YES
10379	TRAV12-2	TRAJ22	CAVRDSSGSARQLTF	TRBV4-1	TRBJ1-1	CASSQGTGNTEAFF	KLGGALQAK	YES	NO	NO
6122	TRAV13-1	TRAJ45	CAAYYSGGGADGLTF	TRBV27	TRBJ2-3	CASSFLAGGYGDTQYF	KLGGALQAK	YES	NO	NO
10380	TRAV3	TRAJ46	CAVRAIKSSGDKLTF	TRBV20-1	TRBJ2-1	CSAPGRYYNEQFF	KLGGALQAK	NO	NO	NO
10381	TRAV2	TRAJ16	CAVEDF	TRBV19	TRBJ2-2	CASTRTEPNTGELFF	KLGGALQAK	NO	NO	NO
414	TRAV12-2	TRAJ45	CAVASGGADGLTF	TRBV30	TRBJ1-5	CAWGYTGGGQPQHF	ELAGIGILTV	NO	NO	NO
3055	TRAV38-2DV8	TRAJ40	CAYRSPTSGTYKYIF	TRBV7-9	TRBJ1-2	CASSTPGQGPNYGYTF	KLGGALQAK	YES	NO	NO
10382	TRAV16	TRAJ20	CALRPSNDYKLSF	TRBV18	TRBJ1-2	CASSPGQGIHGYTF	KLGGALQAK	NO	NO	NO
10383	TRAV26-1	TRAJ26	CIVRESQNFVF	TRBV4-3	TRBJ2-3	CASSQDADTDTQYF	AVFDRKSDAK	YES	NO	YES
10384	TRAV12-2	TRAJ45	CAVSQGGADGLTF	TRBV4-2	TRBJ1-1	CASSLTGGAEAFF	ELAGIGILTV	YES	NO	YES
870	TRAV13-1	TRAJ42	CAASGGGSQGNLIF	TRBV19	TRBJ2-5	CASSIRSQETQYF	GILGFVFTL	YES	NO	NO
6162	TRAV38-2DV8	TRAJ27	CAYRSSPWGTNAGKSTF	TRBV28	TRBJ2-3	CASSFTYRDTQYF	KLGGALQAK	YES	NO	NO
846	TRAV19	TRAJ45	CALLVAGGGADGLTF	TRBV10-2	TRBJ2-5	CASSERYEETQYF	LLDFVRFMGV	YES	NO	YES
10385	TRAV21	TRAJ26	CAPRNYGQNFVF	TRBV27	TRBJ2-6	CASRNLAPLHSGANVLTF	KLGGALQAK	YES	NO	NO
9230	TRAV17	TRAJ26	CATGDNYGQNFVF	TRBV27	TRBJ2-7	CASSDGQGLEQYF	AVFDRKSDAK	YES	NO	NO
1167	TRAV29DV5	TRAJ24	CAASTDSWGKLQF	TRBV19	TRBJ2-7	CASSIRGAYEQYF	GILGFVFTL	YES	NO	YES
10386	TRAV5	TRAJ7	CAEIIYGNNRLAF	TRBV5-5	TRBJ2-3	CASSSRQSEADTQYF	KLGGALQAK	YES	NO	NO
7803	TRAV14DV4	TRAJ33	CAMREWSQDSNYQLIW	TRBV28	TRBJ2-7	CASSLEGTHEQYF	KLGGALQAK	YES	NO	NO
8996	TRAV2	TRAJ21	CAVGDFNKFYF	TRBV5-4	TRBJ2-3	CASSAWGTSSTDTQYF	IVTDFSVIK	NO	NO	NO
10387	TRAV35	TRAJ48	CAGPISNFGNEKLTF	TRBV29-1	TRBJ1-1	CSAASGTEAFF	KLGGALQAK	YES	NO	NO
10389	TRAV8-2	TRAJ20	CVVSDLGYKLSF	TRBV6-3	TRBJ2-1	CASRTSGGAYNEQFF	KLGGALQAK	YES	NO	NO
780	TRAV12-2	TRAJ31	CAADNARLMF	TRBV27	TRBJ2-3	CASSIASLLAGGTDTQYF	ELAGIGILTV	YES	NO	NO
2293	TRAV21	TRAJ20	CAVPSNDYKLSF	TRBV10-2	TRBJ1-2	CASTPRGSAGYTF	KLGGALQAK	YES	NO	NO
2067	TRAV12-2	TRAJ15	CAVNDQAGTALIF	TRBV6-3	TRBJ1-1	CASSKQGATEAFF	KLGGALQAK	YES	NO	NO
6285	TRAV23DV6	TRAJ26	CAAFYGQNFVF	TRBV5-1	TRBJ2-3	CASSLWGGADTQYF	KLGGALQAK	YES	NO	NO
10390	TRAV41	TRAJ47	CAVIGGYGNKLVF	TRBV2	TRBJ2-3	CASSDLADTDTQYF	KLGGALQAK	YES	NO	NO
19055	TRAV16	TRAJ38	CALDRAGNNRKLIW	TRBV21-1	TRBJ1-5	CASSYRVDSNQPQHF	GILGFVFTL	NO	NO	NO
10391	TRAV12-3	TRAJ30	CAMQSPRDDKIIF	TRBV24-1	TRBJ2-6	CATSDSYSGANVLTF	AVFDRKSDAK	YES	NO	YES
10392	TRAV3	TRAJ7	CAVRDIIYGNNRLAF	TRBV7-6	TRBJ2-1	CASSLVEGGLAGSYNEQFF	KLGGALQAK	NO	NO	NO
9723	TRAV8-2	TRAJ42	CVVSDEYGGSQGNLIF	TRBV27	TRBJ2-1	CASSLRSVYNEQFF	RAKFKQLL	YES	NO	YES
10393	TRAV12-2	TRAJ32	CAMNPAWGGATNKLIF	TRBV9	TRBJ2-7	CASSVGDAQYEQYF	KLGGALQAK	YES	NO	NO
19057	TRAV12-2	TRAJ47	CAVEVEYGNKLVF	TRBV29-1	TRBJ2-1	CSVPGLAGIGDEQFF	KLGGALQAK	YES	NO	NO
10394	TRAV3	TRAJ37	CAGGNTGKLIF	TRBV7-2	TRBJ1-5	CASSLGQGASQPQHF	GLCTLVAML	NO	NO	NO
10395	TRAV13-2	TRAJ42	CAERYNYGGSQGNLIF	TRBV6-4	TRBJ1-2	CASSDTGQGLYGYTF	AVFDRKSDAK	YES	NO	YES
10396	TRAV8-4	TRAJ20	CAVNSNDYKLSF	TRBV7-9	TRBJ1-1	CASSLGGTVEAFF	KLGGALQAK	YES	NO	NO
5520	TRAV12-2	TRAJ12	CASVGMDSSYKLIF	TRBV25-1	TRBJ2-2	CASSELLAGMNTGELFF	KLGGALQAK	YES	NO	NO
10397	TRAV19	TRAJ32	CALSGNYGGATNKLIF	TRBV7-2	TRBJ2-3	CASSLGVGADTDTQYF	KLGGALQAK	YES	NO	NO
10398	TRAV5	TRAJ42	CAESTPNGGSQGNLIF	TRBV4-3	TRBJ2-3	CASSPTQGAGDTQYF	AVFDRKSDAK	YES	NO	YES
10399	TRAV1-2	TRAJ20	CAVNSDYKLSF	TRBV20-1	TRBJ2-2	CSAGQGPNTGELFF	KLGGALQAK	YES	NO	NO
222	TRAV27	TRAJ47	CAGGEYGNKLVF	TRBV27	TRBJ1-2	CASSPGRVYGYTF	GILGFVFTL	YES	NO	YES
214	TRAV5	TRAJ31	CAEDNNARLMF	TRBV20-1	TRBJ1-2	CSARDRTGNGYTF	GLCTLVAML	YES	YES	YES
10400	TRAV5	TRAJ41	CAVSFSGYALNF	TRBV18	TRBJ2-1	CASSLAGSSGNEQFF	KLGGALQAK	YES	NO	NO
8677	TRAV1-2	TRAJ20	CAVRERDYKLSF	TRBV6-3	TRBJ1-5	CATGHSNQPQHF	AVFDRKSDAK	YES	NO	NO
6844	TRAV38-1	TRAJ40	CAFMKSPVTSGTYKYIF	TRBV19	TRBJ2-5	CASSIYHLAGLYETQYF	KLGGALQAK	YES	NO	NO
10401	TRAV8-3	TRAJ28	CAVGAPGAGSYQLTF	TRBV3-1	TRBJ2-7	CASSQSAGPRSYEQYF	KLGGALQAK	YES	NO	NO
10402	TRAV29DV5	TRAJ43	CAASALRNNDMRF	TRBV27	TRBJ2-3	CASSLDRVAADTQYF	KLGGALQAK	YES	NO	NO
150	TRAV38-1	TRAJ52	CAFMVGAGGTSYGKLTF	TRBV19	TRBJ1-2	CASSTGVYGYTF	GILGFVFTL	YES	NO	NO
10403	TRAV27	TRAJ26	CAGVNNYGQNFVF	TRBV28	TRBJ1-4	CASSLCPLPTVCYEKLFF	KLGGALQAK	YES	NO	NO
10404	TRAV14DV4	TRAJ22	CAMREPASGSARQLTF	TRBV6-3	TRBJ1-5	CASSYSKGGPYQPQHF	KLGGALQAK	YES	NO	NO
10405	TRAV26-2	TRAJ52	CILRDYRRGAGGTSYGKLTF	TRBV28	TRBJ1-4	CASSWRGASGKLFF	KLGGALQAK	NO	NO	NO
10406	TRAV8-3	TRAJ34	CAVGAGNTDKLIF	TRBV9	TRBJ2-3	CASSVAPDTQYF	KLGGALQAK	YES	NO	NO
9340	TRAV4	TRAJ17	CLVGDKAAGNKLTF	TRBV20-1	TRBJ1-6	CSAMGQGARGRRGYNSPLHF	CYTWNQMNL	NO	NO	NO
1221	TRAV8-1	TRAJ33	CAVSMDSNYQLIW	TRBV19	TRBJ2-7	CASSTQVGYEQYF	RMFPNAPYL	YES	NO	YES
10407	TRAV3	TRAJ13	CAVSASGGYQKVTF	TRBV20-1	TRBJ2-3	CSAIPWTGSTDTQYF	KLGGALQAK	NO	NO	NO
10408	TRAV9-2	TRAJ49	CALIIPPADTGNQFYF	TRBV6-5	TRBJ2-5	CASSKRGVRWAQYF	KLGGALQAK	NO	NO	NO
921	TRAV19	TRAJ29	CALSESNSGNTPLVF	TRBV9	TRBJ2-5	CASSVDPAQETQYF	GILGFVFTL	YES	NO	YES
10409	TRAV38-1	TRAJ52	CAFMVNAGGTSYGKLTF	TRBV19	TRBJ1-2	CASSTGSYGYTF	GILGFVFTL	YES	NO	YES
630	TRAV27	TRAJ42	CAGASGGSQGNLIF	TRBV19	TRBJ2-2	CASSGRSTGELFF	GILGFVFTL	YES	NO	NO
1097	TRAV27	TRAJ37	CAGAVGSSNTGKLIF	TRBV19	TRBJ2-7	CASSIRSSYEQYF	GILGFVFTL	YES	NO	YES
237	TRAV27	TRAJ42	CAGGGSQGNLIF	TRBV5-4	TRBJ1-2	CATTPGGSLSGYTF	GILGFVFTL	YES	NO	NO
10410	TRAV8-1	TRAJ3	CAVNPEGASKIIF	TRBV5-1	TRBJ2-7	CASSLDVGRAASYEQYF	KLGGALQAK	YES	NO	NO
9074	TRAV13-1	TRAJ52	CAGTNAGGTSYGKLTF	TRBV11-2	TRBJ2-5	CASSLVGIEREGETQYF	IVTDFSVIK	YES	YES	YES
10412	TRAV26-2	TRAJ42	CILSVYYGGSQGNLIF	TRBV4-1	TRBJ1-2	CASSQELAGGNANYGYTF	KLGGALQAK	YES	NO	NO
270	TRAV13-2	TRAJ42	CAENMGGGSQGNLIF	TRBV19	TRBJ1-3	CASSDRSGNTIYF	GILGFVFTL	YES	NO	NO
10413	TRAV3	TRAJ6	CAVRAPSGGSYIPTF	TRBV13	TRBJ2-7	CASSLGTSGSSYEQYF	IVTDFSVIK	NO	NO	NO
3152	TRAV29DV5	TRAJ48	CAAHLSNFGNEKLTF	TRBV15	TRBJ1-3	CATSRDRGHGDTIYF	KLGGALQAK	YES	NO	NO
1917	TRAV1-2	TRAJ17	CAVEAAGNKLTF	TRBV4-2	TRBJ1-1	CASSQTTRQSNTEAFF	KLGGALQAK	YES	NO	YES
627	TRAV25	TRAJ42	CAGNYGGSQGNLIF	TRBV19	TRBJ2-2	CASSGRSTGELFF	GILGFVFTL	YES	NO	YES
8113	TRAV9-2	TRAJ5	CALTLITGRRALTF	TRBV6-3	TRBJ2-7	CASSYVLQTYEQYF	KLGGALQAK	YES	NO	NO
977	TRAV12-2	TRAJ37	CAASQGSGNTGKLIF	TRBV19	TRBJ2-7	CASSQRSSYEQYF	GILGFVFTL	YES	NO	YES
10414	TRAV19	TRAJ24	CALSETTTDSWGKLQF	TRBV6-3	TRBJ1-1	CASRDQMNTEAFF	KLGGALQAK	YES	NO	NO
10415	TRAV12-2	TRAJ37	CAVGGTGKLIF	TRBV19	TRBJ2-7	CASGLSGDEQYF	ELAGIGILTV	YES	YES	YES
10416	TRAV12-2	TRAJ40	CAVTSGTYKYIF	TRBV7-8	TRBJ2-1	CASSLGMRGGWDEQFF	KLGGALQAK	YES	NO	NO
2716	TRAV5	TRAJ6	CAGSGGSYIPTF	TRBV29-1	TRBJ1-2	CSVEVIGRGHGYTF	KLGGALQAK	YES	NO	NO
313	TRAV3	TRAJ36	CAVRDGTGANNLFF	TRBV19	TRBJ1-4	CASAGTGVEKLFF	GILGFVFTL	NO	NO	NO
10418	TRAV12-1	TRAJ12	CVVNLQMDSSYKLIF	TRBV7-3	TRBJ2-5	CASSVFGGGETQYF	KLGGALQAK	NO	NO	NO
10419	TRAV25	TRAJ44	CAGPLTGTASKLTF	TRBV9	TRBJ2-7	CASSVGGTGVYEQYF	KLGGALQAK	YES	NO	NO
10420	TRAV12-3	TRAJ8	CAMQGFQKLVF	TRBV20-1	TRBJ2-1	CSARVSGGGYNEQFF	KLGGALQAK	NO	NO	NO
777	TRAV19	TRAJ6	CALSQVSGGSYIPTF	TRBV24-1	TRBJ2-3	CATSDYTSDTQYF	SLLMWITQV	YES	NO	YES
6647	TRAV3	TRAJ5	CAVRDIITGRRALTF	TRBV20-1	TRBJ2-4	CSARPTRTFNIQYF	RLRAEAQVK	NO	NO	NO
10421	TRAV22	TRAJ40	CAVERASGTYKYIF	TRBV11-1	TRBJ2-1	CASSSLAGGRDEQFF	KLGGALQAK	YES	NO	NO
6485	TRAV12-2	TRAJ13	CAVKTGGYQKVTF	TRBV7-3	TRBJ2-3	CASSLDLSGGITDTQYF	AVFDRKSDAK	YES	NO	NO
7609	TRAV12-3	TRAJ32	CAMNPAWGGATNKLIF	TRBV20-1	TRBJ2-7	CSASPGDYEQYF	RLRAEAQVK	NO	NO	NO
4918	TRAV8-4	TRAJ36	CAVIQTGANNLFF	TRBV5-1	TRBJ2-1	CASSLVVVEDEQFF	KLGGALQAK	YES	NO	NO
10422	TRAV19	TRAJ56	CALSVRWGANSKLTF	TRBV5-4	TRBJ1-2	CASSLGGRGSYGYTF	KLGGALQAK	YES	NO	NO
10423	TRAV21	TRAJ39	CAAALYNNAGNMLTF	TRBV19	TRBJ1-5	CASSIYSNQPQHF	GILGFVFTL	YES	NO	YES
1766	TRAV13-1	TRAJ5	CAASSAGRRALTF	TRBV28	TRBJ1-1	CASSFRGTEAFF	KLGGALQAK	YES	NO	NO
10424	TRAV22	TRAJ49	CAARTGNQFYF	TRBV4-1	TRBJ1-1	CASSQEELVLAFF	KLGGALQAK	YES	NO	NO
982	TRAV12-2	TRAJ42	CAVNIGGGSQGNLIF	TRBV19	TRBJ2-7	CASSFRSSYEQYF	GILGFVFTL	YES	YES	YES
10425	TRAV5	TRAJ42	CAPGGSQGNLIF	TRBV6-6	TRBJ1-1	CASSPTGLEAFF	KLGGALQAK	NO	NO	NO
10426	TRAV4	TRAJ8	CLSYSFQKLVF	TRBV5-4	TRBJ1-6	CASSLFAGERSPLHF	KLGGALQAK	YES	NO	NO
10427	TRAV41	TRAJ52	CAVSNAGGTSYGKLTF	TRBV6-5	TRBJ2-7	CASSSTTLLAGGYEQYF	KLGGALQAK	YES	NO	NO
10428	TRAV10	TRAJ33	CVVLGVMDSNYQLIW	TRBV18	TRBJ1-1	CASSLDPGQGWTNTEAFF	GILGFVFTL	YES	NO	YES
2027	TRAV9-2	TRAJ40	CALRRHGGTYKYIF	TRBV5-6	TRBJ1-1	CASSWNRDRYNTEAFF	KLGGALQAK	YES	NO	NO
10429	TRAV3	TRAJ33	CALDSNYQLIW	TRBV2	TRBJ1-4	CASRRQGNEKLFF	KLGGALQAK	NO	NO	NO
331	TRAV1-2	TRAJ6	CAVRSSGGSYIPTF	TRBV15	TRBJ1-5	CATSTGDSNQPQHF	AVFDRKSDAK	YES	NO	NO
10430	TRAV14DV4	TRAJ11	CAMRELAEYSTLTF	TRBV29-1	TRBJ2-7	CSASGVRDSLYEQYF	AVFDRKSDAK	YES	NO	NO
634	TRAV3	TRAJ36	CAVRDGTGANNLFF	TRBV19	TRBJ2-2	CASSISSTGELFF	GILGFVFTL	NO	NO	NO
7648	TRAV23DV6	TRAJ43	CAASGNHDMRF	TRBV20-1	TRBJ2-7	CSASPGDYEQYF	RLRAEAQVK	NO	NO	NO
10431	TRAV8-4	TRAJ13	CAVSVPNSGGYQKVTF	TRBV5-1	TRBJ1-3	CASSLDGLVTGNTIYF	KLGGALQAK	YES	NO	NO
2320	TRAV3	TRAJ30	CAVRDSGDKIIF	TRBV11-2	TRBJ1-2	CASSWGGGSHYGYTF	KLGGALQAK	YES	NO	NO
10432	TRAV8-6	TRAJ17	CAVSQAAGNKLTF	TRBV7-9	TRBJ2-7	CASSRRLAGYYEQYF	KLGGALQAK	YES	NO	NO
10433	TRAV13-1	TRAJ11	CAASIGSGYSTLTF	TRBV14	TRBJ1-4	CASSQAAGDNEKLFF	KLGGALQAK	NO	NO	NO
1724	TRAV17	TRAJ49	CATDTGNQFYF	TRBV27	TRBJ1-1	CASSKNRENTEAFF	KLGGALQAK	YES	NO	NO
10434	TRAV12-2	TRAJ31	CAGNNARLMF	TRBV28	TRBJ1-5	CASRGTGLGNQPQHF	ELAGIGILTV	YES	NO	YES
1178	TRAV3	TRAJ42	CAVSGSQGNLIF	TRBV19	TRBJ2-7	CASSIRSSYEQYF	GILGFVFTL	NO	NO	YES
8081	TRAV8-6	TRAJ6	CAVMGGSYIPTF	TRBV6-1	TRBJ2-7	CASHRGYPNEQYF	KLGGALQAK	YES	NO	NO
10435	TRAV22	TRAJ4	CAVRGVAAGGYNKLIF	TRBV28	TRBJ2-3	CASSLIGVGEFTDTQYF	KLGGALQAK	YES	NO	NO
10436	TRAV6	TRAJ32	CALDGGATNKLIF	TRBV5-6	TRBJ2-5	CASSLAGGGLPEETQYF	KLGGALQAK	YES	NO	NO
1239	TRAV8-3	TRAJ37	CAVVLGSGNTGKLIF	TRBV19	TRBJ2-7	CASSIRSAYEQYF	GILGFVFTL	YES	NO	YES
1548	TRAV17	TRAJ15	CATDSRQAGTALIF	TRBV19	TRBJ1-1	CASSIESLGVTEAFF	KLGGALQAK	YES	NO	NO
10437	TRAV12-2	TRAJ23	CAVILFYNQGGKLIF	TRBV6-3	TRBJ1-2	CASSTPRGGYTF	MLDLQPETT	YES	NO	YES
3816	TRAV1-1	TRAJ5	CASTGRRALTF	TRBV4-3	TRBJ1-5	CASSQGTVLQPQHF	KLGGALQAK	YES	NO	NO
1128	TRAV27	TRAJ42	CAGPGDGGSQGNLIF	TRBV19	TRBJ2-7	CASSIRSSYEQYF	GILGFVFTL	YES	NO	YES
9737	TRAV8-6	TRAJ33	CAVSERSNYQLIW	TRBV30	TRBJ2-1	CAWSGRAGVSNEQFF	RAKFKQLL	NO	NO	NO
10438	TRAV29DV5	TRAJ53	CALYGSGGSNYKLTF	TRBV9	TRBJ1-3	CASSVEAGASSGNTIYF	AVFDRKSDAK	NO	NO	NO
5029	TRAV2	TRAJ3	CAVDVDPYSSASKIIF	TRBV6-3	TRBJ2-1	CASLWLRGEYNEQFF	RLRAEAQVK	NO	NO	NO
10439	TRAV12-2	TRAJ52	CAASHSGTSYGKLTF	TRBV27	TRBJ2-2	CASSLSLAGELFF	ELAGIGILTV	NO	NO	NO
2235	TRAV1-1	TRAJ6	CVLSGGSYIPTF	TRBV9	TRBJ1-1	CASSGPGQLSTDTEAFF	KLGGALQAK	YES	NO	NO
10440	TRAV29DV5	TRAJ20	CAASESNYKLSF	TRBV10-3	TRBJ2-3	CAITSVSGGLDTDTQYF	AVFDRKSDAK	YES	NO	NO
7430	TRAV19	TRAJ45	CALSVRSGGGADGLTF	TRBV13	TRBJ2-7	CASSSRGQGGYEQYF	RLRAEAQVK	YES	NO	NO
10441	TRAV8-1	TRAJ45	CAVISDSGGGADGLTF	TRBV7-9	TRBJ2-1	CASSSLGEFYNEQFF	KLGGALQAK	YES	NO	NO
1127	TRAV27	TRAJ42	CAGGGSQGNLIF	TRBV19	TRBJ2-7	CASSTRSAYEQYF	GILGFVFTL	YES	NO	YES
3277	TRAV1-2	TRAJ6	CAVGASGGSYIPTF	TRBV10-3	TRBJ1-4	CAAGGGGTEKLFF	KLGGALQAK	YES	NO	NO
3097	TRAV19	TRAJ52	CALSEIGNAGGTSYGKLTF	TRBV9	TRBJ1-2	CASSVGQVFYSGTF	KLGGALQAK	NO	NO	NO
5940	TRAV14DV4	TRAJ8	CAMSAPLNTGFQKLVF	TRBV15	TRBJ2-3	CATSTGGAGGRTDTQYF	KLGGALQAK	YES	NO	NO
10442	TRAV27	TRAJ40	CAGYPSGTYKYIF	TRBV20-1	TRBJ2-1	CSAPPSGGAHEQFF	KLGGALQAK	NO	NO	NO
189	TRAV38-2DV8	TRAJ52	CAYSLSAGGTSYGKLTF	TRBV19	TRBJ1-2	CASSIGVYGYTF	GILGFVFTL	YES	NO	YES
662	TRAV12-2	TRAJ45	CAVDSGGGADGLTF	TRBV6-1	TRBJ2-2	CASSEGGVGAGELFF	ELAGIGILTV	YES	YES	YES
335	TRAV1-2	TRAJ28	CAVRDSDSGAGSYQLTF	TRBV19	TRBJ1-5	CASSARSGEPQHF	GILGFVFTL	YES	YES	YES
10443	TRAV5	TRAJ30	CAESLWDDKIIF	TRBV11-2	TRBJ1-2	CASSWGGGSHYGYTF	IVTDFSVIK	YES	YES	YES
9657	TRAV38-1	TRAJ48	CAFMTNFGNEKLTF	TRBV6-3	TRBJ1-5	CASDRQDFYSNQPQHF	RAKFKQLL	YES	YES	YES
10444	TRAV21	TRAJ48	CAVKTLGNEKLTF	TRBV5-1	TRBJ2-5	CASSWTTSGGQETQYF	RAKFKQLL	YES	NO	YES
10445	TRAV19	TRAJ6	CALSEAGTGGSYIPTF	TRBV19	TRBJ1-1	CASSSFLGAEAFF	GILGFVFTL	YES	NO	YES
217	TRAV12-2	TRAJ22	CAVNEGLGSARQLTF	TRBV24-1	TRBJ1-2	CATSDSSGGSGYTF	ELAGIGILTV	YES	NO	YES
6961	TRAV17	TRAJ56	CATELYGANSKLTF	TRBV3-1	TRBJ2-5	CASTGLAGQETQYF	KLGGALQAK	YES	NO	NO
10446	TRAV19	TRAJ56	CALSELNYTGANSKLTF	TRBV19	TRBJ2-3	CASSSHSGRANTDTQYF	RAKFKQLL	YES	NO	YES
10447	TRAV16	TRAJ49	CALSDTNTGNQFYF	TRBV4-1	TRBJ1-6	CASSQEKGTAVPNSPLHF	KLGGALQAK	NO	NO	NO
19082	TRAV8-3	TRAJ21	CAVGDNFNKFYF	TRBV28	TRBJ1-1	CASSLRSAAGWPFF	AVFDRKSDAK	YES	NO	NO
10448	TRAV12-1	TRAJ13	CVVNGNSGGYQKVTF	TRBV4-2	TRBJ2-3	CASSDLAGDPTDTQYF	GILGFVFTL	YES	NO	YES
4486	TRAV12-2	TRAJ40	CAVNPSGTYKYIF	TRBV2	TRBJ2-1	CASSPSGGDYNEQFF	KLGGALQAK	YES	NO	NO
7571	TRAV5	TRAJ6	CAESSGGSYIPTF	TRBV2	TRBJ2-7	CASRGGQISYEQYF	KLGGALQAK	YES	NO	NO
910	TRAV12-1	TRAJ45	CVVNREVGGGGADGLTF	TRBV6-3	TRBJ2-5	CASGARPQETQYF	MLDLQPETT	YES	NO	NO
10449	TRAV9-2	TRAJ21	CALSAILYNFNKFYF	TRBV5-6	TRBJ1-6	CASSHRAGALHF	KLGGALQAK	YES	NO	NO
10450	TRAV14DV4	TRAJ12	CAIRMDSSYKLIF	TRBV7-9	TRBJ2-2	CASSSQTSGSTGELFF	KLGGALQAK	YES	NO	NO
10451	TRAV1-2	TRAJ12	CAVMDSSYKLIF	TRBV6-4	TRBJ2-3	CASSEGDTDTQYF	KLGGALQAK	YES	NO	NO
19089	TRAV12-3	TRAJ42	CAMSGDGGSQGNLIF	TRBV19	TRBJ2-5	CASSIRAGETQYF	GILGFVFTL	YES	NO	YES
3885	TRAV13-1	TRAJ23	CAATSSYNQGGKLIF	TRBV6-3	TRBJ1-5	CASSPKALQLNSNQPQHF	KLGGALQAK	YES	NO	NO
19062	TRAV27	TRAJ42	CAGAGSQGNLIF	TRBV19	TRBJ2-7	CASSIRSSYEQYF	GILGFVFTL	YES	NO	YES
629	TRAV27	TRAJ42	CAGGDGGSQGNLIF	TRBV19	TRBJ2-2	CASSIRSTGELFF	GILGFVFTL	YES	YES	YES
10452	TRAV12-1	TRAJ52	CVVNIGTLNAGGTSYGKLTF	TRBV10-3	TRBJ2-7	CAISEGVWTYEQYF	YLLEMLWRL	NO	NO	NO
3186	TRAV13-2	TRAJ13	CAVTGGYQKVTF	TRBV27	TRBJ1-3	CASSFKSSGNTIYF	KLGGALQAK	YES	NO	NO
2490	TRAV8-3	TRAJ21	CAVGLFNFNKFYF	TRBV19	TRBJ1-2	CASSRRARGTPFGGYTF	KLGGALQAK	YES	NO	NO
10453	TRAV9-2	TRAJ21	CAPNWNFNKFYF	TRBV19	TRBJ2-5	CASSISQGAQETQYF	KLGGALQAK	YES	NO	NO
157	TRAV38-1	TRAJ52	CAFMTNAGGTSYGKLTF	TRBV19	TRBJ1-2	CATSQGAYGYTF	GILGFVFTL	YES	NO	YES
616	TRAV12-2	TRAJ6	CAVNLGSYIPTF	TRBV19	TRBJ2-2	CATSWGGSGELFF	ELAGIGILTV	YES	NO	YES
491	TRAV17	TRAJ42	CATDGGGGSQGNLIF	TRBV19	TRBJ2-1	CASSGLAGLNEQFF	GILGFVFTL	YES	NO	YES
1881	TRAV13-1	TRAJ4	CAASSEAGGYNKLIF	TRBV4-1	TRBJ1-1	CASSQGQGATEAFF	KLGGALQAK	YES	NO	NO
5834	TRAV23DV6	TRAJ31	CAASGNNARLMF	TRBV11-2	TRBJ2-3	CASSLGDFLRTDTQYF	KLGGALQAK	YES	NO	NO
6957	TRAV12-2	TRAJ4	CAVSAGGYNKLIF	TRBV3-1	TRBJ2-5	CASSQRTSAETQYF	KLGGALQAK	YES	NO	NO
10455	TRAV22	TRAJ21	CAVVKYNFNKFYF	TRBV6-3	TRBJ1-5	CASSRGTGRIGNQPQHF	KLGGALQAK	YES	NO	NO
10456	TRAV8-3	TRAJ45	CAVGGYSGGGADGLTF	TRBV18	TRBJ1-2	CASSPETGAYGYTF	AVFDRKSDAK	YES	NO	YES
19105	TRAV12-2	TRAJ45	CAVAVGVSGGGADGLTF	TRBV19	TRBJ1-2	CASSQGAYGYTF	GILGFVFTL	YES	NO	YES
10457	TRAV9-2	TRAJ53	CALESSNYKLTF	TRBV7-3	TRBJ2-5	CASSSGALPRGETQYF	RLRAEAQVK	NO	NO	NO
10458	TRAV27	TRAJ42	CAAGGSQGNLIF	TRBV19	TRBJ2-7	CASSTRSAYEQYF	GILGFVFTL	YES	NO	YES
10459	TRAV8-1	TRAJ45	CAVNRAGGGADGLTF	TRBV2	TRBJ2-1	CASSEASGGFYNEQFF	IVTDFSVIK	YES	YES	YES
7469	TRAV3	TRAJ48	CAVRDWGSNFGNEKLTF	TRBV15	TRBJ2-7	CATSRDRLAGSSYEQYF	KLGGALQAK	NO	NO	NO
3654	TRAV26-1	TRAJ8	CIVRVGRGFQKLVF	TRBV19	TRBJ1-5	CASSMRIFPQPQHF	KLGGALQAK	YES	NO	NO
2242	TRAV10	TRAJ33	CVVSAVDSNYQLIW	TRBV9	TRBJ1-1	CASSDGGGGTEAFF	KLGGALQAK	YES	NO	NO
10460	TRAV30	TRAJ20	CGTEYPNDYKLSF	TRBV11-2	TRBJ1-2	CASSWGGGSHYGYTF	IVTDFSVIK	YES	NO	NO
502	TRAV26-2	TRAJ35	CILREGFGNVLHC	TRBV19	TRBJ2-1	CASSMRSGSEQFF	GILGFVFTL	NO	NO	NO
10461	TRAV29DV5	TRAJ39	CAASASNAGNMLTF	TRBV29-1	TRBJ2-1	CSVVGVGYNEQFF	KLGGALQAK	YES	NO	NO
10462	TRAV26-2	TRAJ30	CILRDGDDKIIF	TRBV6-6	TRBJ1-6	CASSYGGENNSPLHF	KLGGALQAK	NO	NO	NO
10463	TRAV17	TRAJ53	CATAGPNSGGSNYKLTF	TRBV5-6	TRBJ1-6	CASSFRAPFDSPLHF	FLASKIGRLV	YES	NO	YES
10464	TRAV1-2	TRAJ29	CAPRGGNTPLVF	TRBV7-9	TRBJ2-5	CASSLGTSGRETQYF	KLGGALQAK	YES	NO	NO
10465	TRAV24	TRAJ11	CARSGYSTLTF	TRBV6-1	TRBJ2-7	CASGQSPSGMEYEQYF	KLGGALQAK	YES	NO	NO
822	TRAV10	TRAJ8	CVVRSTGFQKLVF	TRBV9	TRBJ2-3	CASSVEGVGTSTDTQYF	KLGGALQAK	YES	NO	NO
9311	TRAV4	TRAJ4	CLVAPGGYNKLIF	TRBV7-8	TRBJ2-7	CASSSQGALKREIPYEQYF	IVTDFSVIK	YES	NO	YES
10466	TRAV8-4	TRAJ31	CAVSDPGNNARLMF	TRBV5-6	TRBJ2-7	CASSFGVTYEQYF	KLGGALQAK	YES	NO	NO
10467	TRAV29DV5	TRAJ45	CAASGDSGGGADGLTF	TRBV11-2	TRBJ2-5	CASSLEFVVGETQYF	KLGGALQAK	YES	NO	NO
686	TRAV21	TRAJ33	CAVDSNYQLIW	TRBV12-5	TRBJ2-3	CASGLGTVASTDTQYF	KLGGALQAK	YES	NO	NO
593	TRAV9-2	TRAJ33	CAREHMDSNYQLIW	TRBV7-9	TRBJ2-1	CASSQLGRGDNEQFF	IVTDFSVIK	YES	NO	NO
8146	TRAV4	TRAJ33	CLVGDGSNYQLIW	TRBV6-5	TRBJ2-7	CASSVVAGVGYEQYF	KLGGALQAK	NO	NO	NO
10468	TRAV1-2	TRAJ20	CAVRAPGLNDYKLSF	TRBV5-6	TRBJ1-6	CASNEQFSHSPLHF	KLGGALQAK	YES	NO	NO
10469	TRAV23DV6	TRAJ40	CAASSFSGTYKYIF	TRBV6-5	TRBJ2-1	CASSLTPPAVAGNEQFF	ELAGIGILTV	NO	NO	NO
10470	TRAV13-1	TRAJ9	CAATGGFKTIF	TRBV12-5	TRBJ2-5	CASGLKQGLETQYF	KLGGALQAK	YES	NO	NO
10471	TRAV14DV4	TRAJ26	CAMTNNYGQNFVF	TRBV2	TRBJ1-1	CASRGLDRVNTEAFF	KLGGALQAK	YES	NO	NO
2507	TRAV38-2DV8	TRAJ40	CAYKVSGTYKYIF	TRBV2	TRBJ1-2	CASSEGWGYTF	KLGGALQAK	YES	NO	NO
4659	TRAV1-2	TRAJ33	CAVKDSNYQLIW	TRBV27	TRBJ2-1	CASSNTRQGDEQFF	KLGGALQAK	YES	NO	NO
10472	TRAV12-2	TRAJ35	CAVLGFGNVLHC	TRBV12-3	TRBJ2-1	CASSPTGFF	AVFDRKSDAK	NO	NO	NO
3505	TRAV36DV7	TRAJ49	CAVDTPNTGNQFYF	TRBV6-6	TRBJ1-4	CASSIYRGLNEKLFF	KLGGALQAK	NO	NO	NO
10473	TRAV38-1	TRAJ52	CASSGGTSYGKLTF	TRBV7-2	TRBJ2-3	CASILEMTSGADTQYF	AVFDRKSDAK	YES	NO	NO
10474	TRAV1-2	TRAJ33	CAVRDSNYQLIW	TRBV6-6	TRBJ2-7	CASSYETGAYEQYF	AVFDRKSDAK	NO	NO	NO
10475	TRAV27	TRAJ41	CAGALDSGYALNF	TRBV5-6	TRBJ1-1	CASSLETANTEAFF	SLFNTVATLY	YES	YES	YES
403	TRAV12-2	TRAJ47	CAVNDGNKLVF	TRBV27	TRBJ1-5	CASSLSWNQPQHF	ELAGIGILTV	YES	YES	YES
10476	TRAV9-2	TRAJ7	CALLNYGNNRLAF	TRBV7-8	TRBJ2-7	CASSLVRDRAYEQYF	AVFDRKSDAK	YES	NO	YES
10477	TRAV14DV4	TRAJ28	CAMREATSGAGSYQLTF	TRBV7-9	TRBJ2-1	CASSLGGSSYNEQFF	KLGGALQAK	YES	NO	NO
7405	TRAV26-2	TRAJ42	CIPNMNYGGSQGNLIF	TRBV12-4	TRBJ2-7	CASSFGQGGEQYF	KLGGALQAK	YES	NO	NO
871	TRAV13-1	TRAJ42	CAFGGSQGNLIF	TRBV19	TRBJ2-5	CASSIRSSETQYF	GILGFVFTL	YES	NO	YES
7559	TRAV21	TRAJ28	CAVNPYSGAGSYQLTF	TRBV2	TRBJ2-7	CASSDGPAYEQYF	AVFDRKSDAK	YES	NO	NO
10478	TRAV12-3	TRAJ56	CAMSALRGGANSKLTF	TRBV7-9	TRBJ2-7	CASSWDLTSYEQYF	KLGGALQAK	YES	NO	NO
792	TRAV29DV5	TRAJ57	CAAKGGSEKLVF	TRBV4-1	TRBJ2-3	CASSQRRTGPSSTDTQYF	RTLNAWVKV	YES	YES	YES
10479	TRAV19	TRAJ48	CALSEYWTNEKLTF	TRBV20-1	TRBJ2-1	CSARLPRLAGNEQFF	RLRAEAQVK	YES	YES	YES
853	TRAV5	TRAJ36	CAEAGANNLFF	TRBV14	TRBJ2-5	CASSQSPGGTQYF	GLCTLVAML	NO	NO	NO
3627	TRAV1-2	TRAJ6	CAVRASGGSYIPTF	TRBV19	TRBJ1-5	CATDTRDSNQPQHF	KLGGALQAK	YES	NO	NO
10480	TRAV12-1	TRAJ22	CVVLSGSARQLTF	TRBV7-9	TRBJ2-1	CASSGGPRLAGNEQFF	KLGGALQAK	YES	NO	NO
10481	TRAV3	TRAJ33	CAVRDWDSNYQLIW	TRBV7-9	TRBJ2-2	CASSYTAGELFF	KLGGALQAK	YES	NO	NO
5336	TRAV3	TRAJ40	CAVRDRLLTSGTYKYIF	TRBV9	TRBJ2-1	CASSVAHLINEQFF	RLRAEAQVK	NO	NO	NO
10482	TRAV19	TRAJ52	CALTLNAGGTSYGKLTF	TRBV6-5	TRBJ2-2	CASSYSVRGTGELFF	KLGGALQAK	YES	NO	NO
10483	TRAV19	TRAJ32	CALSDRYGGATNKLIF	TRBV6-3	TRBJ1-1	CASTPIVGGHHTEAFF	KLGGALQAK	YES	NO	NO
10027	TRAV26-2	TRAJ48	CILREFTFGNEKLTF	TRBV4-1	TRBJ2-5	CASSQLSPLAGGLETQYF	RAKFKQLL	YES	NO	YES
10484	TRAV12-2	TRAJ41	CAVKDSGYALNF	TRBV28	TRBJ1-5	CASSLFWVFSGTASNQPQHF	KLGGALQAK	NO	NO	NO
10485	TRAV1-2	TRAJ34	CAVPWSTDKLIF	TRBV4-3	TRBJ1-2	CASSQGTQDGYTF	KLGGALQAK	YES	NO	NO
10486	TRAV19	TRAJ21	CALSLKYNFNKFYF	TRBV12-3	TRBJ2-7	CASSLARTEDNYEQYF	KLGGALQAK	YES	NO	NO
1246	TRAV8-4	TRAJ23	CAVTSDPNQGGKLIF	TRBV19	TRBJ2-7	CASSIRSSYEQYF	GILGFVFTL	YES	NO	YES
10487	TRAV12-2	TRAJ24	CAVKTDSWGKLQF	TRBV13	TRBJ2-7	CASSQWGSGVYEQYF	LLFGYPVYV	YES	YES	YES
56	TRAV12-2	TRAJ10	CAVNKITGGGNKLTF	TRBV28	TRBJ1-1	CASKIQGSPEAFF	ELAGIGILTV	YES	NO	YES
10488	TRAV27	TRAJ39	CADNAGNMLTF	TRBV6-3	TRBJ2-1	CASRETYNEQFF	KLGGALQAK	YES	NO	NO
4104	TRAV29DV5	TRAJ32	CAASADGATNKLIF	TRBV28	TRBJ1-6	CASSLRSLYNSPLHF	KLGGALQAK	YES	NO	NO
10489	TRAV8-1	TRAJ17	CAVNARAAGNKLTF	TRBV12-5	TRBJ2-5	CASGSAVRGGLETQYF	AVFDRKSDAK	YES	YES	YES
10490	TRAV5	TRAJ11	CAESMGYSTLTF	TRBV12-4	TRBJ2-7	CASSLVGGEQYF	KLGGALQAK	YES	NO	NO
19122	TRAV19	TRAJ32	CALSEANYGGATNKLIF	TRBV7-9	TRBJ2-3	CASSPGPAKDTQYF	KLGGALQAK	YES	NO	NO
7942	TRAV38-2DV8	TRAJ26	CAYRSPSGYGQNFVF	TRBV4-3	TRBJ2-7	CASSQETSTYEQYF	KLGGALQAK	YES	NO	NO
2944	TRAV29DV5	TRAJ42	CAASVLHGGSQGNLIF	TRBV6-5	TRBJ1-2	CASSYGGLDGYTF	KLGGALQAK	YES	NO	NO
466	TRAV13-1	TRAJ20	CAPPSF	TRBV6-3	TRBJ1-6	CASSWGQGSPLHF	ELAGIGILTV	YES	NO	YES
10491	TRAV17	TRAJ23	CATDGLYNQGGKLIF	TRBV2	TRBJ1-6	CASSESADNSPLHF	KLGGALQAK	YES	NO	NO
8073	TRAV38-2DV8	TRAJ28	CAYRSVYSGAGSYQLTF	TRBV6-1	TRBJ2-7	CASRHSYEQYF	KLGGALQAK	YES	NO	NO
898	TRAV12-2	TRAJ8	CAVSTGFQKLVF	TRBV27	TRBJ2-5	CASSLGETQYF	ELAGIGILTV	YES	YES	YES
10492	TRAV5	TRAJ41	CAENLPNSGYALNF	TRBV7-8	TRBJ2-1	CASSPPGGNEQFF	IVTDFSVIK	YES	NO	YES
880	TRAV16	TRAJ54	CALNPLIQGAQKLVF	TRBV19	TRBJ2-5	CASSLRASGAQYF	GILGFVFTL	NO	NO	NO
1625	TRAV29DV5	TRAJ28	CAASPFSGAGSYQLTF	TRBV2	TRBJ1-1	CASSEMGVGAFF	KLGGALQAK	YES	NO	NO
500	TRAV24	TRAJ37	CASAGSGNTGKLIF	TRBV19	TRBJ2-1	CASSIRSAWEQFF	GILGFVFTL	YES	YES	NO
5450	TRAV1-2	TRAJ6	CAVSTSGGSYIPTF	TRBV19	TRBJ2-2	CASSFSLEFTGELFF	KLGGALQAK	YES	NO	NO
10493	TRAV8-3	TRAJ21	CAVGDNFNKFYF	TRBV12-3	TRBJ2-7	CASSSLDVAGYEQYF	AVFDRKSDAK	YES	NO	YES
10494	TRAV20	TRAJ36	CAVQAILGRTGANNLFF	TRBV27	TRBJ2-7	CASSLGTAYEQYF	KLGGALQAK	YES	NO	NO
1108	TRAV27	TRAJ37	CAGADGSGNTGKLIF	TRBV19	TRBJ2-7	CASSVRSAYEQYF	GILGFVFTL	YES	NO	YES
10495	TRAV17	TRAJ30	CATGPNRDDKIIF	TRBV12-4	TRBJ2-2	CASLGRRGGLFF	AVFDRKSDAK	YES	NO	YES
10496	TRAV12-2	TRAJ28	CAVRNSGAGSYQLTF	TRBV3-1	TRBJ2-7	CASSQDFTYEQYF	KLGGALQAK	YES	NO	NO
10497	TRAV5	TRAJ28	CAEAYSGAGSYQLTF	TRBV24-1	TRBJ1-1	CATSEMTGTEAFF	KLGGALQAK	YES	NO	NO
10498	TRAV12-2	TRAJ22	CAGPREARQLTF	TRBV20-1	TRBJ1-5	CSATPTGVGQPQHF	ELAGIGILTV	YES	NO	YES
10499	TRAV12-3	TRAJ54	CAMMGAQKLVF	TRBV20-1	TRBJ2-1	CSAHNEQFF	AVFDRKSDAK	NO	NO	NO
5825	TRAV21	TRAJ49	CAVSGHTGNQFYF	TRBV11-1	TRBJ2-3	CASTVSGSGADTQYF	KLGGALQAK	YES	NO	NO
10500	TRAV17	TRAJ39	CATFPGDAGNMLTF	TRBV11-1	TRBJ2-3	CASSLTAAEWTQYF	KLGGALQAK	YES	NO	NO
19066	TRAV38-1	TRAJ52	CAFMTNAGGTSYGKLTF	TRBV19	TRBJ2-7	CASSIRSSYEQYF	GILGFVFTL	YES	NO	YES
10501	TRAV38-1	TRAJ52	CAFMTNAGGTSYGKLTF	TRBV19	TRBJ1-2	CASSAGSYGYTF	GILGFVFTL	YES	YES	YES
613	TRAV38-1	TRAJ52	CAFMKGAGGTSYGKLTF	TRBV12-3	TRBJ2-2	CASSFSGNTGELFF	GILGFVFTL	YES	NO	YES
10502	TRAV38-1	TRAJ52	CAFMVNAGGTSYGKLTF	TRBV19	TRBJ1-2	CASSQGSYGYTF	GILGFVFTL	YES	NO	YES
10503	TRAV3	TRAJ39	CAVRDVITDNAGNMLTF	TRBV6-6	TRBJ2-7	CASSPTGSSYEQYF	IVTDFSVIK	NO	NO	NO
1978	TRAV17	TRAJ42	CATDSNYGGSQGNLIF	TRBV5-4	TRBJ1-1	CASSLAGGYTEAFF	RLRAEAQVK	YES	YES	YES
6366	TRAV1-2	TRAJ33	CAAMDSNYQLIW	TRBV6-3	TRBJ2-3	CASSYSAGPTDTQYF	AVFDRKSDAK	YES	NO	NO
10504	TRAV38-2DV8	TRAJ31	CAYRVDNARLMF	TRBV7-3	TRBJ1-1	CASSPVPGGTEAFF	KLGGALQAK	NO	NO	NO
10505	TRAV8-1	TRAJ42	CAVNEGGGSQGNLIF	TRBV19	TRBJ2-7	CASSMRSSYEQYF	GILGFVFTL	YES	NO	YES
10506	TRAV24	TRAJ15	CASLGAGTALIF	TRBV15	TRBJ2-5	CATSRVKGIETQYF	KLGGALQAK	YES	NO	NO
10507	TRAV13-1	TRAJ11	CAARQDSGYSTLTF	TRBV19	TRBJ1-3	CASRLRQGYGNTIYF	KLGGALQAK	YES	NO	NO
6360	TRAV24	TRAJ45	CAFKLYSGGGADGLTF	TRBV6-1	TRBJ2-3	CASSEWGQGRIDTQYF	KLGGALQAK	YES	NO	NO
1431	TRAV3	TRAJ13	CAVRDGGLGSGGYQKVTF	TRBV12-3	TRBJ1-1	CASSHRSGTEAFF	KLGGALQAK	NO	NO	NO
9172	TRAV8-3	TRAJ21	CAVGDNFNKFYF	TRBV11-2	TRBJ2-7	CASSSGTAAYEQYF	AVFDRKSDAK	YES	YES	YES
6682	TRAV19	TRAJ13	CALSEASSGGYQKVTF	TRBV6-6	TRBJ2-4	CASSSIARVIQYF	KLGGALQAK	NO	NO	NO
10508	TRAV1-2	TRAJ13	CASLGGYQKVTF	TRBV7-9	TRBJ2-1	CASSPEGDEQFF	KLGGALQAK	YES	NO	NO
10509	TRAV27	TRAJ42	CAGANGGSQGNLIF	TRBV19	TRBJ2-2	CASSVRSAGELFF	GILGFVFTL	YES	NO	YES
1098	TRAV27	TRAJ37	CAGADGSSNTGKLIF	TRBV19	TRBJ2-7	CASSIRSAYEQYF	GILGFVFTL	YES	NO	YES
10510	TRAV12-2	TRAJ42	CAPPRRGSQGNLIF	TRBV7-2	TRBJ2-7	CASSLILHEQYF	KLGGALQAK	NO	NO	NO
638	TRAV8-1	TRAJ27	CAVNRTNAGKSTF	TRBV19	TRBJ2-2	CASSGRSTGELFF	GILGFVFTL	YES	NO	YES
6122	TRAV13-1	TRAJ45	CAAYYSGGGADGLTF	TRBV27	TRBJ2-3	CASSFLAGGYGDTQYF	AVFDRKSDAK	YES	NO	NO
10511	TRAV8-3	TRAJ43	CAVGALSNDMRF	TRBV27	TRBJ2-7	CASSFGGYEQYF	KLGGALQAK	YES	NO	NO
7827	TRAV13-1	TRAJ20	CAASGYDYKLSF	TRBV29-1	TRBJ2-7	CSVSASGGDEQYF	AVFDRKSDAK	YES	NO	NO
10512	TRAV19	TRAJ57	CALSDTGGSEKLVF	TRBV5-5	TRBJ1-6	CASSYASNSPLHF	KLGGALQAK	YES	NO	NO
795	TRAV12-2	TRAJ42	CAVNYGGSQGNLIF	TRBV4-2	TRBJ2-3	CASSQDLLSGAQYF	ELAGIGILTV	YES	NO	NO
6145	TRAV27	TRAJ52	CAGVSWNAGGTSYGKLTF	TRBV27	TRBJ2-3	CASSLIAGGGDTQYF	KLGGALQAK	YES	NO	NO
5402	TRAV3	TRAJ7	CAVRDIIYGNNRLAF	TRBV12-3	TRBJ2-2	CASSFSGNTGELFF	KLGGALQAK	NO	NO	NO
10513	TRAV1-2	TRAJ20	CAVNSRDYKLSF	TRBV12-5	TRBJ1-5	CASGIQGIEPQHF	KLGGALQAK	YES	NO	NO
10514	TRAV12-2	TRAJ37	CAVMGGNTGKLIF	TRBV5-1	TRBJ1-1	CASSLKGAMNTEAFF	KLGGALQAK	YES	NO	NO
10515	TRAV12-2	TRAJ5	CAVIAAYTGRRALTF	TRBV7-2	TRBJ2-1	CASSLGPDNEQFF	KLGGALQAK	YES	NO	NO
3589	TRAV21	TRAJ10	CAVRFTGGGNKLTF	TRBV12-4	TRBJ1-5	CASSLGTVWYSNQPQHF	KLGGALQAK	YES	NO	NO
1920	TRAV17	TRAJ54	CATDPQGAQKLVF	TRBV4-2	TRBJ1-1	CASSQGGGWTEAFF	KLGGALQAK	YES	NO	NO
10516	TRAV1-2	TRAJ20	CAVRENYKLSF	TRBV9	TRBJ2-7	CASSAPDGSYEQYF	KLGGALQAK	YES	NO	NO
19069	TRAV27	TRAJ17	CAPHKAAGNKLTF	TRBV10-3	TRBJ1-4	CAAGGGGTEKLFF	KLGGALQAK	YES	NO	NO
10517	TRAV12-2	TRAJ42	CAFSMGGGSQGNLIF	TRBV19	TRBJ2-3	CASSIRSTDTQYF	GILGFVFTL	YES	NO	YES
10518	TRAV29DV5	TRAJ34	CAASASTDKLIF	TRBV20-1	TRBJ2-7	CSATDSYEQYF	KLGGALQAK	NO	NO	NO
10519	TRAV25	TRAJ37	CAVPGNTGKLIF	TRBV7-3	TRBJ1-1	CASSLTSGNTEAFF	AVFDRKSDAK	NO	NO	NO
10520	TRAV19	TRAJ6	CALIPAGGSYIPTF	TRBV27	TRBJ2-2	CASSTQTGSNTGELFF	KLGGALQAK	YES	NO	NO
10521	TRAV20	TRAJ54	CAVQAQIQGAQKLVF	TRBV18	TRBJ2-7	CASSPGQEVYEQYF	KLGGALQAK	YES	NO	NO
10522	TRAV38-1	TRAJ26	CAFYGQNFVF	TRBV4-3	TRBJ1-2	CASSQDGGYYGYTF	KLGGALQAK	YES	NO	NO
10523	TRAV41	TRAJ54	CAGDIQGAQKLVF	TRBV19	TRBJ1-5	CASSIAPWHRNNQPQHF	RLRAEAQVK	YES	NO	NO
6485	TRAV12-2	TRAJ13	CAVKTGGYQKVTF	TRBV7-3	TRBJ2-3	CASSLDLSGGITDTQYF	KLGGALQAK	YES	NO	NO
10524	TRAV12-1	TRAJ38	CVVNWGNAGNNRKLIW	TRBV7-2	TRBJ2-3	CASSPLAGVTDTQYF	AVFDRKSDAK	YES	NO	YES
10525	TRAV14DV4	TRAJ48	CAMREDNFGNEKLTF	TRBV7-3	TRBJ2-7	CASSHGQGREQYF	KLGGALQAK	NO	NO	NO
19113	TRAV21	TRAJ26	CAVHGYGQNFVF	TRBV4-3	TRBJ2-3	CASSQEWLAVSTDTQYF	IVTDFSVIK	YES	NO	NO
19071	TRAV27	TRAJ37	CAGASGSSNTGKLIF	TRBV19	TRBJ2-7	CASSIRSSYEQYF	GILGFVFTL	YES	NO	YES
10526	TRAV6	TRAJ5	CALPAGGRRALTF	TRBV5-8	TRBJ2-1	CASTVQGGNEQFF	KLGGALQAK	YES	NO	NO
10527	TRAV41	TRAJ10	CAASITGGGNKLTF	TRBV16	TRBJ1-1	CASSRSTEAFF	KLGGALQAK	NO	NO	NO
2653	TRAV38-2DV8	TRAJ32	CAYRSFGGATNKLIF	TRBV28	TRBJ1-2	CASSSIREICSMCGYTF	RLRAEAQVK	YES	NO	YES
784	TRAV8-3	TRAJ5	CAVDPMDTGRRALTF	TRBV27	TRBJ2-3	CASSLGFTDTQYF	RLRAEAQVK	YES	NO	NO
7455	TRAV10	TRAJ53	CVVSADSGGSNYKLTF	TRBV15	TRBJ2-7	CATSRDRLGGGRYEQYF	KLGGALQAK	YES	NO	NO
10528	TRAV5	TRAJ6	CAETLAPGGSYIPTF	TRBV20-1	TRBJ2-3	CSALGGTQYF	GILGFVFTL	NO	NO	NO
10529	TRAV1-2	TRAJ20	CAVRNDYKLSF	TRBV7-2	TRBJ2-4	CASSSGQGMDIQYF	KLGGALQAK	YES	NO	NO
8093	TRAV17	TRAJ17	CAAEAAGNKLTF	TRBV6-3	TRBJ2-7	CASSYDGLNEQYF	KLGGALQAK	YES	NO	NO
10530	TRAV27	TRAJ53	CAGEAGGSNYKLTF	TRBV20-1	TRBJ2-1	CSASGLAAYNEQFF	KLGGALQAK	YES	NO	NO
4686	TRAV19	TRAJ16	CALSALDGQKLLF	TRBV27	TRBJ2-1	CASREKGHRRDNEQFF	KLGGALQAK	NO	NO	NO
10531	TRAV29DV5	TRAJ42	CAASAQGGSQGNLIF	TRBV5-5	TRBJ2-5	CASSLGGGQETQYF	KLGGALQAK	YES	NO	NO
10532	TRAV5	TRAJ49	CAEYTTGNQFYF	TRBV7-9	TRBJ2-1	CASSLGQINEQFF	KLGGALQAK	YES	NO	NO
3419	TRAV10	TRAJ45	CVVSSISGGGADGLTF	TRBV4-3	TRBJ1-4	CASSQDAAGEKLFF	KLGGALQAK	YES	NO	NO
10533	TRAV22	TRAJ53	CAVERLGGSNYKLTF	TRBV9	TRBJ1-1	CASSPGPMNTEAFF	IVTDFSVIK	YES	NO	YES
347	TRAV12-3	TRAJ58	CAMSGGGRETSGSRLTF	TRBV19	TRBJ1-5	CASSIRSNQPQHF	GILGFVFTL	YES	NO	YES
10534	TRAV14DV4	TRAJ32	CAMREGGSGATNKLIF	TRBV7-3	TRBJ2-1	CASSFLAGGFNEQFF	KLGGALQAK	YES	NO	NO
8207	TRAV23DV6	TRAJ58	CAARKGTSGSRLTF	TRBV7-6	TRBJ2-7	CASSLIFGRQYF	KLGGALQAK	NO	NO	NO
10535	TRAV12-2	TRAJ32	CAVPYGGATNKLIF	TRBV6-3	TRBJ2-3	CASRQGWLLMADTQYF	ELAGIGILTV	YES	YES	YES
10536	TRAV19	TRAJ39	CALSEAQHNAGNMLTF	TRBV7-9	TRBJ2-5	CASSPGTPIGTQYF	KLGGALQAK	YES	NO	NO
10537	TRAV12-2	TRAJ52	CAVNRSSYGKLTF	TRBV6-5	TRBJ2-7	CASNPGLAGGPHEQYF	LLFGYPVYV	YES	YES	YES
10538	TRAV5	TRAJ6	CAEMEGGSYIPTF	TRBV11-2	TRBJ1-2	CASSWGGGSHYGYTF	IVTDFSVIK	YES	YES	YES
19073	TRAV19	TRAJ17	CALKLIKAAGNKLTF	TRBV30	TRBJ1-6	CAWTGTGKIGWDSPLHF	IVTDFSVIK	YES	NO	NO
10539	TRAV12-1	TRAJ6	CVVWGGSYIPTF	TRBV28	TRBJ2-2	CASSFPPDLNTGELFF	AVFDRKSDAK	YES	NO	YES
10540	TRAV12-2	TRAJ29	CAVTGNTPLVF	TRBV29-1	TRBJ2-5	CSVTPSGEQTQYF	KLGGALQAK	YES	NO	NO
10541	TRAV19	TRAJ49	CALSEADTGNQFYF	TRBV7-9	TRBJ2-2	CASSPRGEYTGELFF	RAKFKQLL	YES	NO	YES
10542	TRAV12-2	TRAJ45	CGVSGGGADGLTF	TRBV6-3	TRBJ2-7	CASTDSPGLAGGYEQYF	ELAGIGILTV	YES	YES	YES
10543	TRAV10	TRAJ39	CVVSANNAGNMLTF	TRBV11-3	TRBJ2-2	CASSVHRGSGGELFF	KLGGALQAK	YES	NO	NO
10544	TRAV8-3	TRAJ9	CAVALRAGGFKTIF	TRBV29-1	TRBJ2-7	CSVEVPWTGTYEQYF	KLGGALQAK	YES	NO	NO
8034	TRAV29DV5	TRAJ45	CAASGIGGADGLTF	TRBV5-6	TRBJ2-7	CASSLDPGEQYF	KLGGALQAK	YES	NO	NO
10545	TRAV17	TRAJ11	CATAGDSGYSTLTF	TRBV6-5	TRBJ1-2	CASSPQGGNYGYTF	FLYALALLL	YES	YES	YES
10546	TRAV26-2	TRAJ58	CILQETSGSRLTF	TRBV11-2	TRBJ1-1	CASSSGTGEPNTEAFF	KLGGALQAK	YES	NO	NO
10547	TRAV8-6	TRAJ4	CAVRSFSGGYNKLIF	TRBV19	TRBJ1-4	CASSPTTGGRNEKLFF	KLGGALQAK	YES	NO	NO
10548	TRAV8-6	TRAJ49	CAVSDRGNQFYF	TRBV5-1	TRBJ2-1	CASSLDLAVDNEQFF	KLGGALQAK	YES	NO	NO
10549	TRAV21	TRAJ37	CALGSSNTGKLIF	TRBV18	TRBJ2-3	CASSPKILAYTDTQYF	KLGGALQAK	YES	NO	NO
10550	TRAV13-1	TRAJ42	CAASMGGGSQGNLIF	TRBV5-1	TRBJ1-2	CASSLGQGVFYTF	IVTDFSVIK	YES	NO	NO
249	TRAV17	TRAJ11	CATEGDSGYSTLTF	TRBV6-5	TRBJ1-2	CASSLQGGNYGYTF	FLYALALLL	YES	YES	YES
136	TRAV36DV7	TRAJ47	CAVADMEYGNKLVF	TRBV19	TRBJ1-2	CASSTGTLYGYTF	GILGFVFTL	NO	NO	NO
10551	TRAV16	TRAJ57	CALQGGSEKLVF	TRBV5-1	TRBJ1-3	CASSLVGVGGSGNTIYF	KLGGALQAK	NO	NO	NO
10552	TRAV13-2	TRAJ34	CAERPYNTDKLIF	TRBV7-2	TRBJ1-4	CASSSPPGTGEVLFF	KLGGALQAK	YES	NO	NO
10553	TRAV1-2	TRAJ6	CAVGRGSYIPTF	TRBV7-9	TRBJ2-3	CASSFSQDPQYF	IVTDFSVIK	YES	YES	YES
3270	TRAV38-1	TRAJ39	CAFMKHENNAGNMLTF	TRBV9	TRBJ1-3	CASSARRAGGGNTIYF	KLGGALQAK	NO	NO	NO
10554	TRAV12-1	TRAJ39	CGAAGNMLTF	TRBV11-2	TRBJ1-2	CASSWGGGSHYGYTF	IVTDFSVIK	YES	NO	NO
3962	TRAV14DV4	TRAJ6	CAMGPSGGSYIPTF	TRBV7-9	TRBJ1-5	CASSRGQINQPQHF	KLGGALQAK	YES	NO	NO
10555	TRAV3	TRAJ21	CAVRDMLGFNKFYF	TRBV6-4	TRBJ2-2	CASSPTGSDTGELFF	GILGFVFTL	NO	NO	NO
10556	TRAV24	TRAJ4	CAPEGYNKLIF	TRBV11-2	TRBJ2-7	CASSLGQGPYEQYF	KLGGALQAK	YES	NO	NO
4311	TRAV5	TRAJ11	CAEARSGYSTLTF	TRBV12-4	TRBJ2-1	CASSHLTDREQFF	KLGGALQAK	YES	NO	NO
1194	TRAV38-1	TRAJ52	CAFMKDAGGTSYGKLTF	TRBV19	TRBJ2-7	CASSTRSAYEQYF	GILGFVFTL	YES	NO	YES
10557	TRAV13-2	TRAJ52	CAEKRYAGGTSYGKLTF	TRBV4-1	TRBJ1-1	CASSQGQGNTEAFF	AVFDRKSDAK	YES	NO	YES
5236	TRAV17	TRAJ43	CVGRGDMRF	TRBV7-9	TRBJ2-1	CASSADTVYNEQFF	KLGGALQAK	NO	NO	NO
10558	TRAV21	TRAJ58	CAVRETSGSRLTF	TRBV9	TRBJ2-3	CASSVEEGGPTDTQYF	KLGGALQAK	YES	NO	NO
10559	TRAV8-3	TRAJ56	CASGWGANSKLTF	TRBV20-1	TRBJ2-3	CSGASGRHTQYF	KLGGALQAK	NO	NO	NO
19127	TRAV13-1	TRAJ50	CAASETSYDKVIF	TRBV12-3	TRBJ2-2	CASSFSGNTGELFF	RAKFKQLL	YES	NO	YES
8096	TRAV20	TRAJ7	CAVQDYGNNRLAF	TRBV6-3	TRBJ2-7	CASSFGVGTESYEQYF	KLGGALQAK	YES	NO	NO
10560	TRAV9-2	TRAJ33	CALSHMDSNYQLIW	TRBV7-9	TRBJ1-5	CASSLFGTGGDQPQHF	KLGGALQAK	YES	NO	NO
10561	TRAV10	TRAJ21	CVVSARDNFNKFYF	TRBV27	TRBJ1-3	CASSFGGRGLGFSGNTIYF	GILGFVFTL	YES	NO	YES
7928	TRAV21	TRAJ12	CAVIWMDSSYKLIF	TRBV4-2	TRBJ2-7	CASSPLGGGQNSYEQYF	KLGGALQAK	YES	NO	NO
10562	TRAV8-3	TRAJ28	CAVGTYSGAGSYQLTF	TRBV13	TRBJ1-1	CASSLGVGGGVGTEAFF	AVFDRKSDAK	YES	YES	YES
429	TRAV12-2	TRAJ24	CAVPTDSWGKLQF	TRBV6-3	TRBJ1-5	CASSPTGVGQPQHF	ELAGIGILTV	YES	NO	YES
10563	TRAV19	TRAJ3	CALSEDSSASKIIF	TRBV28	TRBJ2-7	CASEPGQGPGGWSYEQYF	SLFNTVATLY	YES	YES	YES
19075	TRAV20	TRAJ32	CAVFFEGGATNKLIF	TRBV19	TRBJ1-2	CASSQGSWGYTF	GILGFVFTL	YES	NO	YES
10564	TRAV1-2	TRAJ33	CAVVDSNYQLIW	TRBV20-1	TRBJ2-1	CSARVLAGGIHEQFF	KLGGALQAK	YES	NO	NO
10565	TRAV8-2	TRAJ53	CVVSDLGSNYKLTF	TRBV11-2	TRBJ1-2	CASSWGGGSHYGYTF	IVTDFSVIK	YES	NO	YES
10566	TRAV13-1	TRAJ50	CAASETSYDKVIF	TRBV11-2	TRBJ2-3	CASSLTALGRGTDTQYF	AVFDRKSDAK	YES	NO	YES
151	TRAV38-1	TRAJ52	CAFMIGSGGTSYGKLTF	TRBV19	TRBJ1-2	CASSIGAYGYTF	GILGFVFTL	YES	NO	YES
976	TRAV12-2	TRAJ3	CAVDASKIIF	TRBV19	TRBJ2-7	CASRDLSSYEQYF	SLFNTVATLY	YES	YES	YES
1882	TRAV13-1	TRAJ4	CAASGAGGYNKLIF	TRBV4-1	TRBJ1-1	CASSQGTGGTEAFF	KLGGALQAK	YES	NO	YES
7815	TRAV29DV5	TRAJ40	CAVSGTYKYIF	TRBV28	TRBJ2-7	CASSLYGGGGWEQYF	KLGGALQAK	YES	NO	NO
10567	TRAV12-1	TRAJ6	CVVNIGYIPTF	TRBV12-3	TRBJ2-7	CASSPNANEQYF	KLGGALQAK	YES	NO	NO
9189	TRAV13-1	TRAJ35	CAARVRGFGNVLHC	TRBV19	TRBJ2-7	CASSIRSSYEQYF	AVFDRKSDAK	NO	NO	NO
10568	TRAV13-1	TRAJ48	CETFGNEKLTF	TRBV7-9	TRBJ2-7	CASSLEGPYEQYF	KLGGALQAK	YES	NO	NO
4051	TRAV8-4	TRAJ50	CAVSRNGPYDKVIF	TRBV2	TRBJ1-6	CASQQSGSSYNSPLHF	KLGGALQAK	YES	NO	NO
63	TRAV12-2	TRAJ45	CAVGGGGADGLTF	TRBV4-2	TRBJ1-1	CASSQAQLNTEAFF	ELAGIGILTV	YES	YES	YES
5698	TRAV12-2	TRAJ18	CAVKRGSTLGRLYF	TRBV6-4	TRBJ2-2	CASSPENQGELFF	KLGGALQAK	YES	NO	NO
10569	TRAV13-1	TRAJ20	CAASRGRLSF	TRBV4-3	TRBJ2-3	CASSYLAGSTDTQYF	KLGGALQAK	YES	NO	NO
4665	TRAV12-2	TRAJ27	CAVISAGKSTF	TRBV27	TRBJ2-1	CASNSGLDNNEQFF	KLGGALQAK	YES	NO	NO
233	TRAV12-2	TRAJ13	CAVGNSGGYQKVTF	TRBV4-3	TRBJ1-2	CASSQDHNRGQGYTF	ELAGIGILTV	YES	NO	YES
10570	TRAV4	TRAJ36	CLVGDETGANNLFF	TRBV27	TRBJ2-3	CASSFMSTDTQYF	IVTDFSVIK	YES	NO	NO
6597	TRAV21	TRAJ33	CAVRPVMDSNYQLIW	TRBV9	TRBJ2-3	CASSVTAGGADTQYF	KLGGALQAK	YES	NO	NO
10571	TRAV17	TRAJ11	CATVGNSGYSTLTF	TRBV6-5	TRBJ1-2	CASSLQGGIDGYTF	FLYALALLL	YES	YES	YES
19092	TRAV12-2	TRAJ42	CAVQGSQGNLIF	TRBV19	TRBJ2-7	CASSIRSSYEQYF	GILGFVFTL	YES	NO	YES
10572	TRAV41	TRAJ45	CAVPGGGADGLTF	TRBV5-5	TRBJ2-3	CASSLATSGWWDTQYF	KLGGALQAK	YES	NO	NO
7073	TRAV1-2	TRAJ33	CAVRDRDYQLIW	TRBV6-3	TRBJ2-5	CASSTASAPETQYF	KLGGALQAK	YES	NO	NO
3397	TRAV5	TRAJ9	CAERTGGFKTIF	TRBV29-1	TRBJ1-4	CSVTEDEKLFF	KLGGALQAK	YES	NO	NO
10573	TRAV39	TRAJ20	CAVDKIDYKLSF	TRBV5-5	TRBJ1-5	CASSWGAARGNQPQHF	KLGGALQAK	YES	NO	NO
10574	TRAV27	TRAJ42	CAGAGVGYGGSQGNLIF	TRBV19	TRBJ2-7	CASSIRSAYEQYF	GILGFVFTL	YES	NO	YES
10575	TRAV8-1	TRAJ10	CAVNEVRGNKLTF	TRBV7-8	TRBJ2-1	CASTPTGTYNEQFF	KLGGALQAK	YES	NO	NO
10577	TRAV12-2	TRAJ40	CAVNKGTYKYIF	TRBV6-3	TRBJ1-5	CASSYWGFNQPQHF	RAKFKQLL	YES	NO	YES
10578	TRAV22	TRAJ42	CAVDRDYGGSQGNLIF	TRBV4-3	TRBJ1-3	CASSQDELTGAGNTIYF	KLGGALQAK	YES	NO	NO
10579	TRAV25	TRAJ42	CKGGSQGNLIF	TRBV28	TRBJ2-7	CASSFQGLGYEQYF	ELAGIGILTV	YES	NO	YES
1219	TRAV8-1	TRAJ11	CAVNSGYSTLTF	TRBV19	TRBJ2-7	CASSIRSSYEQYF	GILGFVFTL	YES	NO	YES
10580	TRAV1-2	TRAJ20	CAVSNDYKLSF	TRBV9	TRBJ2-1	CASSVGLAGSNEQFF	AVFDRKSDAK	YES	NO	NO
2409	TRAV14DV4	TRAJ20	CAMRGSNDYKLSF	TRBV15	TRBJ1-2	CATSREEGDGYTF	KLGGALQAK	NO	NO	NO
10581	TRAV12-1	TRAJ20	CVVSVLNDYKLSF	TRBV28	TRBJ2-7	CASTPWAGGTYEQYF	KLGGALQAK	NO	NO	NO
2429	TRAV29DV5	TRAJ52	CAASAGGTSYGKLTF	TRBV18	TRBJ1-2	CASSPSTGGVYGYTF	KLGGALQAK	YES	NO	NO
10582	TRAV12-2	TRAJ54	CAVNPFQGGAQKLVF	TRBV6-6	TRBJ2-3	CASSYNLAGGPPDTQYF	AVFDRKSDAK	NO	NO	NO
10583	TRAV12-2	TRAJ24	CAVSTDSWGKLQF	TRBV20-1	TRBJ2-7	CSARARLAGEFSEQYF	KLGGALQAK	YES	NO	NO
2430	TRAV38-2DV8	TRAJ22	CAYRSSSGSARQLTF	TRBV18	TRBJ1-2	CASSPQWTLYGYTF	KLGGALQAK	YES	NO	NO
10584	TRAV8-3	TRAJ13	CAVVQMNSGGYQKVTF	TRBV28	TRBJ2-1	CATRPAGYNEQFF	KLGGALQAK	YES	NO	NO
10585	TRAV8-4	TRAJ43	CAVSDGNNDMRF	TRBV6-6	TRBJ2-6	CASSSLGPQGSGANVLTF	RAKFKQLL	YES	NO	YES
2978	TRAV29DV5	TRAJ53	CAASDGGSNYKLTF	TRBV7-3	TRBJ1-2	CASSLTGQSQRVYGYTF	KLGGALQAK	NO	NO	NO
1312	TRAV12-2	TRAJ5	CAVGAGRRALTF	TRBV6-1	TRBJ2-7	CATALGDSYEQYF	ELAGIGILTV	YES	NO	YES
10586	TRAV35	TRAJ49	CAGHTGNQSYF	TRBV11-2	TRBJ1-2	CASSWGGGSHYGYTF	IVTDFSVIK	YES	NO	YES
10587	TRAV9-2	TRAJ36	CALIDQTGANNLFF	TRBV21-1	TRBJ2-7	CASPDDGELHEQYF	IVTDFSVIK	YES	YES	YES
30	TRAV25	TRAJ37	CADPFSSNTGKLIF	TRBV19	TRBJ1-1	CASSTFSSGRTEAFF	GILGFVFTL	YES	NO	NO
8039	TRAV41	TRAJ21	CAVRSGYNFNKFYF	TRBV5-6	TRBJ2-7	CASSLQVNIYEQYF	KLGGALQAK	YES	NO	NO
10589	TRAV8-2	TRAJ27	CVVRPAGKSTF	TRBV27	TRBJ2-5	CASSLFLAAQETQYF	AVFDRKSDAK	YES	NO	YES
10590	TRAV25	TRAJ32	CAGPKGGATNKLIF	TRBV28	TRBJ2-1	CASSLRGRLRHYNEQFF	KLGGALQAK	YES	NO	NO
8797	TRAV26-1	TRAJ39	CIVRVNAGNMLTF	TRBV30	TRBJ2-1	CAWSGRAGVSNEQFF	AVFDRKSDAK	NO	NO	NO
10591	TRAV1-2	TRAJ33	CAPMDSNYQLIW	TRBV20-1	TRBJ1-2	CSASEGAGEVYGYTF	KLGGALQAK	YES	NO	NO
10592	TRAV12-2	TRAJ42	CAVNGGSQGNLIF	TRBV2	TRBJ2-7	CASTIFWTGTYYEQYF	KLGGALQAK	YES	NO	NO
1099	TRAV27	TRAJ37	CAGASGSSNTGKLIF	TRBV19	TRBJ2-7	CASSTRSAYEQYF	GILGFVFTL	YES	NO	YES
10593	TRAV5	TRAJ13	CAEKEWGYQKVTF	TRBV6-5	TRBJ1-1	CASTVQQGATEAFF	KLGGALQAK	YES	NO	NO
10594	TRAV35	TRAJ49	CAGHTGNQFYF	TRBV6-5	TRBJ2-7	CASSLGDSSYEQYF	RAKFKQLL	YES	NO	YES
10595	TRAV22	TRAJ42	CAENYGGSQGNLIF	TRBV4-1	TRBJ2-7	CASSQGQGGEQYF	KLGGALQAK	YES	NO	NO
5998	TRAV8-2	TRAJ12	CVVSRMDSSYKLIF	TRBV19	TRBJ2-3	CASSMDRGSADTQYF	AVFDRKSDAK	YES	NO	NO
10596	TRAV23DV6	TRAJ17	CAATSGAAGNKLTF	TRBV5-1	TRBJ2-6	CASSPGTGGWFIFSGANVLTF	RLRAEAQVK	NO	NO	NO
10597	TRAV26-1	TRAJ35	CIVRPAGFGNVLHC	TRBV7-9	TRBJ2-7	CASSLTGTPHEQYF	KLGGALQAK	NO	NO	NO
10598	TRAV12-2	TRAJ5	CAPGAGRRALTF	TRBV13	TRBJ2-1	CASSLLNEQFF	ELAGIGILTV	YES	YES	YES
153	TRAV38-1	TRAJ52	CAFMIGAGGTSYGKLTF	TRBV19	TRBJ1-2	CASSMGSYGYTF	GILGFVFTL	YES	NO	YES
10599	TRAV21	TRAJ40	CAVDSGTYKYIF	TRBV7-8	TRBJ2-1	CASSPRTSEQFF	KLGGALQAK	YES	NO	NO
9552	TRAV27	TRAJ26	CAGGDNYGQNFVF	TRBV4-1	TRBJ1-2	CASSTSTGTGYGYTF	RAKFKQLL	YES	NO	YES
10600	TRAV38-1	TRAJ26	CAFMKTYDYGQNFVF	TRBV28	TRBJ2-1	CASSRLDNYNEQFF	KLGGALQAK	YES	NO	NO
5319	TRAV19	TRAJ35	CALSEGFGNVLHC	TRBV9	TRBJ2-1	CASSVETIPSPNEQFF	KLGGALQAK	NO	NO	NO
1339	TRAV21	TRAJ20	CAVSGDYKLSF	TRBV9	TRBJ2-7	CASSSRWGYEQYF	GILGFVFTL	YES	NO	YES
104	TRAV38-2DV8	TRAJ52	CAWSSNAGGTSYGKLTF	TRBV11-2	TRBJ1-2	CASSWGGGSHYGYTF	GILGFVFTL	YES	NO	YES
9215	TRAV27	TRAJ50	CAGETSYDKVIF	TRBV20-1	TRBJ2-7	CSARDEAWASASYEQYF	AVFDRKSDAK	YES	NO	YES
232	TRAV12-2	TRAJ11	CAKGGSGYSTLTF	TRBV4-3	TRBJ1-2	CASSQEPGGAGGYTF	ELAGIGILTV	YES	NO	YES
10602	TRAV19	TRAJ24	CALSEAGTDSWGKLQF	TRBV6-5	TRBJ1-2	CASSSTLQDRANYGYTF	KLGGALQAK	YES	NO	NO
10603	TRAV19	TRAJ20	CALSDYDYKLSF	TRBV4-1	TRBJ2-5	CASSQAPGETQYF	AVFDRKSDAK	YES	NO	YES
4754	TRAV12-2	TRAJ47	CAVEVEYGNKLVF	TRBV29-1	TRBJ2-1	CSVPGLAGIGDEQFF	AVFDRKSDAK	YES	NO	NO
10604	TRAV8-4	TRAJ43	CAVSDGVNNNDMRF	TRBV5-4	TRBJ1-1	CASSPGGAEAFF	KLGGALQAK	YES	NO	NO
10605	TRAV25	TRAJ11	CAGVYSGYSTLTF	TRBV29-1	TRBJ2-2	CSSRMENTGELFF	KLGGALQAK	YES	NO	NO
10606	TRAV13-1	TRAJ44	CAADNTGTASKLTF	TRBV6-5	TRBJ2-3	CASSYSMSGGTDTQYF	KLGGALQAK	NO	NO	NO
10607	TRAV14DV4	TRAJ22	CAMREGQAGSARQLTF	TRBV11-2	TRBJ1-2	CASSWGGGSHYGYTF	IVTDFSVIK	YES	YES	YES
10608	TRAV19	TRAJ20	CALSEATWLRDYKLSF	TRBV7-8	TRBJ2-7	CASSLNVEQYF	RLRAEAQVK	YES	YES	YES
10609	TRAV38-1	TRAJ54	CAFMKHAIIIQGAQKLVF	TRBV28	TRBJ2-7	CASSLWRALEQYF	RAKFKQLL	YES	NO	YES
10610	TRAV12-2	TRAJ10	CAVNRPLTGGGNKLTF	TRBV3-1	TRBJ2-7	CASSQATSGIFVYEQYF	ELAGIGILTV	YES	YES	NO
10611	TRAV3	TRAJ20	CAVREMSDYKLSF	TRBV28	TRBJ2-3	CASRGVFGAGLTDTQYF	KLGGALQAK	NO	NO	NO
3199	TRAV14DV4	TRAJ11	CAMRGAHSGYSTLTF	TRBV3-1	TRBJ1-3	CASSPGQSSGNTIYF	KLGGALQAK	YES	NO	NO
1129	TRAV27	TRAJ42	CASGGSQGNLIF	TRBV19	TRBJ2-7	CASSVRSSYEQYF	GILGFVFTL	YES	NO	YES
10612	TRAV12-2	TRAJ10	CAVPITGGGNKLTF	TRBV6-3	TRBJ2-3	CASSYSSFGTDTQYF	ELAGIGILTV	YES	NO	YES
10613	TRAV8-3	TRAJ42	CAVGMNYGGSQGNLIF	TRBV13	TRBJ1-2	CASSGVLGSDGYTF	AVFDRKSDAK	YES	NO	YES
10614	TRAV27	TRAJ27	CAGSNTNAGKSTF	TRBV19	TRBJ2-7	CASSIRSSYEQYF	GILGFVFTL	YES	NO	YES
434	TRAV41	TRAJ42	CAVSSLGGGSQGNLIF	TRBV6-3	TRBJ1-5	CASSYWNQPQHF	ELAGIGILTV	YES	NO	YES
10615	TRAV8-6	TRAJ53	CAVSDRGSNYKLTF	TRBV27	TRBJ1-1	CASSLSRGNTEAFF	AVFDRKSDAK	YES	NO	YES
10616	TRAV36DV7	TRAJ40	CAVRPSGTYKYIF	TRBV7-3	TRBJ1-2	CASSFYPGQDYGYTF	KLGGALQAK	NO	NO	NO
10617	TRAV1-1	TRAJ21	CAPYNFNKFYF	TRBV12-3	TRBJ2-1	CASSPGREGYNEQFF	AYAQKIFKI	YES	YES	YES
10211	TRAV21	TRAJ40	CAVVGSGTYKYIF	TRBV29-1	TRBJ2-7	CSVVTFYYEQYF	IPSINVHHY	YES	NO	YES
10618	TRAV2	TRAJ9	CAVESRGGFKTIF	TRBV5-1	TRBJ1-2	CASSLVWFGQGVGTAGYTF	KLGGALQAK	NO	NO	NO
6662	TRAV25	TRAJ40	CAGPDSGTYKYIF	TRBV4-1	TRBJ2-4	CASSPGDIQYF	KLGGALQAK	YES	NO	NO
10619	TRAV38-2DV8	TRAJ57	CAYRTPQGGSEKLVF	TRBV13	TRBJ1-1	CASSTETGNTEAFF	KLGGALQAK	YES	NO	NO
10620	TRAV17	TRAJ7	CATGHYGNNRLAF	TRBV25-1	TRBJ1-2	CASSESKGYTF	KLGGALQAK	YES	NO	NO
3129	TRAV29DV5	TRAJ48	CAAKDEKLTF	TRBV10-3	TRBJ1-3	CAISARQPWIGNTIYF	KLGGALQAK	YES	NO	NO
2039	TRAV12-1	TRAJ6	CVVNPSGGSYIPTF	TRBV6-1	TRBJ1-1	CASSEGQGWTEAFF	KLGGALQAK	YES	NO	NO
10621	TRAV35	TRAJ49	CAGHTGNQFYF	TRBV9	TRBJ2-2	CASSSGLVSNTGELFF	IVTDFSVIK	YES	NO	YES
5557	TRAV8-3	TRAJ20	CAVGPFWDYKLSF	TRBV27	TRBJ2-2	CASSFGGGTGELFF	KLGGALQAK	YES	NO	NO
10622	TRAV39	TRAJ42	CAVDEGGGSQGNLIF	TRBV19	TRBJ2-3	CASSIRSTDTQYF	GILGFVFTL	YES	NO	YES
10623	TRAV12-1	TRAJ30	CVVNHFRDDKIIF	TRBV4-3	TRBJ1-4	CASSQTGFPTTNEKLFF	KLGGALQAK	YES	NO	NO
10624	TRAV2	TRAJ31	CAVGPNNNARLMF	TRBV6-3	TRBJ2-7	CASSYPGTGEYEQYF	IVTDFSVIK	NO	NO	NO
8533	TRAV19	TRAJ13	CALSENPGGYQKVTF	TRBV24-1	TRBJ1-2	CATSDRDDSYGYTF	AVFDRKSDAK	YES	NO	YES
10625	TRAV12-1	TRAJ23	CVVNFMIYNQGGKLIF	TRBV7-9	TRBJ1-1	CASSLVGAGGNTEAFF	KLGGALQAK	YES	NO	NO
1728	TRAV19	TRAJ30	CALSTNRDDKIIF	TRBV27	TRBJ1-1	CASSRTLNTEAFF	KLGGALQAK	YES	NO	NO
8802	TRAV8-3	TRAJ21	CAVGDNFNKFYF	TRBV4-1	TRBJ2-1	CASSLLWAEYNEQFF	AVFDRKSDAK	YES	NO	YES
9155	TRAV22	TRAJ20	CAVGEYDYKLSF	TRBV10-3	TRBJ2-7	CASSESISYEQYF	AVFDRKSDAK	YES	YES	YES
10626	TRAV14DV4	TRAJ24	CAMREPPTDSWGKLQF	TRBV13	TRBJ1-3	CASSLGQQPGPGNTIYF	KLGGALQAK	YES	NO	NO
6353	TRAV14DV4	TRAJ30	CAMREGSRRRDDKIIF	TRBV6-1	TRBJ2-3	CASSNRGWGDTQYF	KLGGALQAK	YES	NO	NO
10627	TRAV12-2	TRAJ21	CAVNGGEFYF	TRBV9	TRBJ2-1	CASSAPGGTSYNEQFF	KLGGALQAK	YES	NO	NO
10628	TRAV8-3	TRAJ7	CAVAYYGNNRLAF	TRBV6-3	TRBJ2-2	CASSYSGGTNTGELFF	KLGGALQAK	YES	NO	NO
10629	TRAV12-2	TRAJ36	CAVDGTGANNLFF	TRBV5-1	TRBJ2-1	CASSLAPSGEQFF	ELAGIGILTV	YES	NO	YES
4108	TRAV8-4	TRAJ48	CAVRDISNFGNEKLTF	TRBV28	TRBJ1-6	CASSRNRDNSPLHF	KLGGALQAK	YES	NO	NO
10630	TRAV3	TRAJ30	CAVRDGNRDDKIIF	TRBV29-1	TRBJ2-3	CSVELTTGTDTQYF	KLGGALQAK	NO	NO	NO
10631	TRAV38-1	TRAJ32	CAFMRDYGGATNKLIF	TRBV11-2	TRBJ2-3	CASSPFAGGPADTQYF	KLGGALQAK	YES	NO	NO
1252	TRAV8-6	TRAJ42	CASGGSQGNLIF	TRBV19	TRBJ2-7	CASSIRSSYEQYF	GILGFVFTL	YES	YES	YES
10632	TRAV38-1	TRAJ48	CAFKTYEKLTF	TRBV9	TRBJ2-6	CASSVRDSILPSGANVLTF	KLGGALQAK	YES	NO	NO
10633	TRAV21	TRAJ43	CAVQRYNNNDMRF	TRBV7-6	TRBJ2-2	CASSLVAGELFF	KLGGALQAK	YES	NO	NO
10634	TRAV12-1	TRAJ16	CVVKGLTPFRDGQKLLF	TRBV9	TRBJ2-1	CASSSPSSSYNEQFF	KLGGALQAK	NO	NO	NO
6251	TRAV17	TRAJ37	CATDSNTGKLIF	TRBV4-3	TRBJ2-3	CASSQGQLSTDTQYF	KLGGALQAK	YES	NO	NO
10635	TRAV21	TRAJ27	CAGGNTNAGKSTF	TRBV7-9	TRBJ1-2	CASSIFGQGNYGYTF	AVFDRKSDAK	YES	NO	YES
10636	TRAV13-1	TRAJ45	CAASRGKGGGADGLTF	TRBV6-5	TRBJ2-7	CASSYSTGTVDYEQYF	GILGFVFTL	YES	NO	YES
10215	TRAV21	TRAJ31	CAARRGARLMF	TRBV5-6	TRBJ1-5	CASSSTGGGEKDQPQHF	KLGGALQAK	YES	NO	NO
10637	TRAV13-1	TRAJ49	CAATYTGNQFYF	TRBV11-2	TRBJ1-5	CASSLGRTNQPQHF	GILGFVFTL	YES	NO	YES
10638	TRAV13-1	TRAJ43	CAASSGDMRF	TRBV11-2	TRBJ1-2	CASSWGGGSHYGYTF	IVTDFSVIK	YES	NO	YES
1131	TRAV27	TRAJ42	CAGGGEGGSQGNLIF	TRBV19	TRBJ2-7	CASSTRSSYEQYF	GILGFVFTL	YES	NO	YES
6836	TRAV21	TRAJ13	CAVMNSGGYQKVTF	TRBV19	TRBJ2-5	CASSIDWRDRGEKIETQYF	AVFDRKSDAK	YES	NO	NO
10639	TRAV12-2	TRAJ4	CAVPSGGYNKLIF	TRBV12-5	TRBJ1-3	CASGLDSSSGNTIYF	AVFDRKSDAK	YES	NO	YES
7451	TRAV9-2	TRAJ33	CAREHMDSNYQLIW	TRBV14	TRBJ2-7	CASSSGREIWYEQYF	KLGGALQAK	NO	NO	NO
3879	TRAV8-4	TRAJ48	CAVSGPFGNEKLTF	TRBV6-1	TRBJ1-5	CASRERDRGLNQPQHF	KLGGALQAK	YES	NO	NO
405	TRAV27	TRAJ48	CAGARHSFGNEKLTF	TRBV27	TRBJ1-5	CASSLYTRNQPQHF	IMDQVPFSV	YES	NO	YES
10640	TRAV3	TRAJ42	CALTYGGSQGNLIF	TRBV19	TRBJ2-7	CASSLRAGIEQYF	GILGFVFTL	NO	NO	NO
10641	TRAV6	TRAJ4	CALHYSGGYNKLIF	TRBV5-5	TRBJ2-1	CASSPSAGGAYNEQFF	KLGGALQAK	YES	NO	NO
10642	TRAV9-2	TRAJ28	CAPTSTWGWELPTHF	TRBV19	TRBJ2-1	CASSISLAAEQFF	LLDFVRFMGV	NO	NO	NO
2732	TRAV21	TRAJ33	CAVRDSNYQLIW	TRBV3-1	TRBJ1-2	CASSPGQGSYGYTF	KLGGALQAK	YES	NO	NO
7777	TRAV34	TRAJ9	CGAEKDTGGFKTIF	TRBV27	TRBJ2-7	CASSFAGSYEQYF	KLGGALQAK	YES	NO	NO
10643	TRAV5	TRAJ18	CAEGFDRGSTLGRLYF	TRBV7-2	TRBJ2-3	CASRPIPGAYAQYF	KLGGALQAK	YES	NO	NO
10644	TRAV24	TRAJ6	CAWASGGSYIPTF	TRBV20-1	TRBJ2-3	CSARDTGVSDTQYF	RAKFKQLL	NO	NO	NO
10645	TRAV3	TRAJ39	CAVRDIGNAGNMLTF	TRBV29-1	TRBJ2-5	CSPMDRQETQYF	KLGGALQAK	NO	NO	NO
10646	TRAV41	TRAJ44	CAVRGTGTASKLTF	TRBV6-5	TRBJ2-7	CASRQLRGLMAYEQYF	ELAGIGILTV	YES	NO	NO
5048	TRAV41	TRAJ40	CAVSASGTYKYIF	TRBV6-3	TRBJ2-1	CASRASMSSYNEQFF	KLGGALQAK	YES	NO	NO
10647	TRAV22	TRAJ50	CAVRTSYDKVIF	TRBV9	TRBJ2-7	CASSSAGADYEQYF	KLGGALQAK	YES	NO	NO
10648	TRAV13-1	TRAJ45	CAASIRRSSGGGADGLTF	TRBV9	TRBJ1-2	CASSHIGQGYTF	KLGGALQAK	YES	NO	NO
10649	TRAV19	TRAJ48	CALSEAPNFGNEKLTF	TRBV3-1	TRBJ1-5	CASSQDSPGIRDNQPQHF	KLGGALQAK	YES	NO	NO
10650	TRAV38-2DV8	TRAJ29	CAYRTYSGNTPLVF	TRBV28	TRBJ1-6	CASSFGGPRGPLHF	AVFDRKSDAK	YES	NO	NO
10651	TRAV10	TRAJ12	CVVRGWMDSSYKLIF	TRBV6-5	TRBJ2-6	CASSLNRGTGANVLTF	KLGGALQAK	YES	NO	NO
10652	TRAV8-4	TRAJ43	CAVSENDMRF	TRBV6-1	TRBJ2-5	CASSEGTDPQETQYF	KLGGALQAK	YES	NO	NO
10653	TRAV12-2	TRAJ45	CAVKDSGGGADGLTF	TRBV27	TRBJ1-5	CASSPQGLGQPQHF	ELAGIGILTV	YES	YES	YES
10654	TRAV27	TRAJ27	CAGANTNAGKSTF	TRBV19	TRBJ2-7	CASSTRSSYEQYF	GILGFVFTL	YES	NO	YES
10655	TRAV41	TRAJ34	CAVSSYNTDKLIF	TRBV5-1	TRBJ2-5	CASSLDGSVETQYF	AVFDRKSDAK	YES	NO	NO
9226	TRAV12-2	TRAJ54	CATRGAQKLVF	TRBV27	TRBJ2-7	CASSFSRNYEQYF	AVFDRKSDAK	YES	NO	YES
8945	TRAV5	TRAJ6	CALSGGSYIPTF	TRBV15	TRBJ2-3	CATSRAAGGSTDTQYF	AVFDRKSDAK	YES	NO	YES
219	TRAV12-2	TRAJ43	CAVNNDMRF	TRBV27	TRBJ1-2	CASSSPGTGAYGYTF	ELAGIGILTV	NO	NO	NO
10656	TRAV1-2	TRAJ33	CAVTDSNYQLIW	TRBV20-1	TRBJ2-7	CSAYLQGSSYEQYF	KLGGALQAK	NO	NO	NO
1253	TRAV8-6	TRAJ42	CAVGGSQGNLIF	TRBV19	TRBJ2-7	CASSIRSSYEQYF	GILGFVFTL	YES	NO	YES
3553	TRAV1-2	TRAJ6	CAVGSSGGSYIPTF	TRBV10-3	TRBJ1-5	CAISTGDSNQPQHF	KLGGALQAK	YES	NO	NO
686	TRAV21	TRAJ33	CAVDSNYQLIW	TRBV12-5	TRBJ2-3	CASGLGTVASTDTQYF	SLFNTVATLY	YES	NO	NO
787	TRAV12-2	TRAJ16	CAASRGQKLLF	TRBV29-1	TRBJ2-3	CSVEDASGGTTDTQYF	ELAGIGILTV	NO	NO	NO
10658	TRAV25	TRAJ20	CAGLRDYKLSF	TRBV5-4	TRBJ2-1	CASRADSYNEQFF	KLGGALQAK	YES	NO	NO
2312	TRAV21	TRAJ34	CAVRKVSYNTDKLIF	TRBV11-2	TRBJ1-2	CASSLGGASNYGYTF	KLGGALQAK	YES	NO	NO
10659	TRAV12-2	TRAJ34	CAVSPDKLIF	TRBV20-1	TRBJ1-5	CSASAGNQPQHF	ELAGIGILTV	YES	YES	YES
4526	TRAV12-2	TRAJ44	CAVNGDTGTASKLTF	TRBV20-1	TRBJ2-1	CSARDPLTSGHYNEQFF	KLGGALQAK	NO	NO	NO
10660	TRAV12-2	TRAJ43	CAVKGNNDMRF	TRBV6-5	TRBJ2-7	CASSYSALAYEQYF	ELAGIGILTV	YES	YES	NO
10661	TRAV38-1	TRAJ42	CAFSRGHYGGSQGNLIF	TRBV25-1	TRBJ2-7	CASSDSRRGTGTYEQYF	KLGGALQAK	YES	NO	NO
10662	TRAV27	TRAJ57	CAGAQGGSEKLVF	TRBV6-5	TRBJ2-7	CASSDGFPDSTYEQYF	KLGGALQAK	YES	NO	NO
7480	TRAV22	TRAJ58	CAVLETSGSRLTF	TRBV18	TRBJ2-7	CASSFRLARIYEQYF	KLGGALQAK	YES	NO	NO
10663	TRAV12-2	TRAJ10	CAATGGGGNKLTF	TRBV9	TRBJ2-2	CASSVGGRTGELFF	IMDQVPFSV	YES	NO	YES
10665	TRAV12-3	TRAJ48	CAMSAMVGNEKLTF	TRBV14	TRBJ2-3	CASSHVGTGWDLRTDTQYF	KLGGALQAK	YES	NO	NO
7933	TRAV10	TRAJ36	CVVSGAGANNLFF	TRBV4-3	TRBJ2-7	CASSQDRRVSGGEQYF	KLGGALQAK	YES	NO	NO
5682	TRAV1-2	TRAJ20	CAVRLPNDYKLSF	TRBV6-3	TRBJ2-2	CASSNPRLDATGELFF	AVFDRKSDAK	YES	NO	NO
8116	TRAV1-1	TRAJ4	CAVSPWGGYNKLIF	TRBV6-5	TRBJ2-7	CASSYGRAYEQYF	RLRAEAQVK	YES	NO	NO
7232	TRAV30	TRAJ20	CGTDSNDYKLSF	TRBV2	TRBJ2-6	CARQPLRGANVLTF	RLRAEAQVK	YES	NO	NO
7877	TRAV4	TRAJ13	CLVEGGYQKVTF	TRBV30	TRBJ2-7	CAWMGTGTLYYEQYF	KLGGALQAK	NO	NO	NO
10667	TRAV29DV5	TRAJ45	CAASEPLYSGGGADGLTF	TRBV7-9	TRBJ2-1	CASSDPTSGGPYNEQFF	RAKFKQLL	YES	NO	YES
10668	TRAV8-3	TRAJ27	CAVASPNNTNAGKSTF	TRBV27	TRBJ2-3	CASSLGFTDTQYF	KLGGALQAK	YES	NO	NO
3109	TRAV38-1	TRAJ39	CAFMKNNNNAGNMLTF	TRBV9	TRBJ1-2	CASSEGQGNYGYTF	KLGGALQAK	YES	NO	NO
10669	TRAV12-3	TRAJ48	CAMSASNFGNEKLTF	TRBV7-2	TRBJ1-3	CASSSIRGPLSGNTIYF	GILGFVFTL	YES	NO	YES
10670	TRAV12-3	TRAJ48	CAMSGSNFGNEKLTF	TRBV29-1	TRBJ2-2	CSVEKGTGELFF	ELAGIGILTV	YES	NO	NO
10671	TRAV17	TRAJ8	CATDGGFQKLVF	TRBV9	TRBJ2-2	CASSYPGGYPNTGELFF	RLRAEAQVK	YES	NO	YES
10672	TRAV17	TRAJ37	CATDGSSSNTGKLIF	TRBV19	TRBJ2-1	CASSIYSGGYNEQFF	GILGFVFTL	YES	NO	YES
10673	TRAV12-2	TRAJ32	CAAPGGATNKLIF	TRBV6-5	TRBJ2-3	CASSYSTPSWTDTQYF	ELAGIGILTV	NO	NO	NO
10674	TRAV20	TRAJ4	CAVQPFSGGYNKLIF	TRBV18	TRBJ2-1	CASSLQGAPTYNEQFF	KLGGALQAK	YES	NO	NO
10675	TRAV8-4	TRAJ13	CAVSTVPPSGGYQKVTF	TRBV11-2	TRBJ1-2	CASSWGGGSHYGYTF	IVTDFSVIK	YES	NO	YES
2328	TRAV9-2	TRAJ33	CAREHMDSNYQLIW	TRBV11-2	TRBJ1-2	CASSHGSGSPYGYTF	KLGGALQAK	YES	NO	NO
3464	TRAV25	TRAJ28	CAGFLITGAGSYQLTF	TRBV5-5	TRBJ1-4	CASSSTGTVSLEKLFF	KLGGALQAK	YES	NO	NO
5990	TRAV29DV5	TRAJ53	CAADSGGSNYKLTF	TRBV19	TRBJ2-3	CASSIGDFYTDTQYF	KLGGALQAK	YES	NO	NO
2876	TRAV21	TRAJ31	CAARRGARLMF	TRBV5-6	TRBJ1-2	CASSSTGVGYTF	KLGGALQAK	YES	NO	NO
10676	TRAV35	TRAJ49	CAGHTGNQFYF	TRBV3-1	TRBJ2-1	CASSHLGGDRYMNEQFF	IVTDFSVIK	YES	YES	YES
1100	TRAV27	TRAJ37	CAGAEGSSNTGKLIF	TRBV19	TRBJ2-7	CASSIRSAYEQYF	GILGFVFTL	YES	NO	NO
10677	TRAV8-3	TRAJ20	CAVGALGDYKLSF	TRBV6-5	TRBJ1-1	CASSQDRGLVDTEAFF	KLGGALQAK	YES	NO	NO
10678	TRAV12-2	TRAJ9	CAVNPTGGFKTIF	TRBV6-3	TRBJ2-7	CASCAGMGNEQYF	ELAGIGILTV	YES	NO	NO
10679	TRAV14DV4	TRAJ39	CAMREGIGNAGNMLTF	TRBV11-2	TRBJ1-2	CASSWGGGSHYGYTF	IVTDFSVIK	YES	NO	YES
1319	TRAV12-2	TRAJ32	CAVNAPSATNKLIF	TRBV6-5	TRBJ2-7	CASSYGEGSYEQYF	ELAGIGILTV	YES	NO	YES
5047	TRAV4	TRAJ4	CLVGDLPPFSGGYNKLIF	TRBV6-3	TRBJ2-1	CASSYKTGESYNEQFF	KLGGALQAK	YES	NO	NO
10680	TRAV29DV5	TRAJ43	CAASETNNDMRF	TRBV7-9	TRBJ2-2	CASSWGMTGELFF	KLGGALQAK	YES	NO	NO
4845	TRAV5	TRAJ9	CAERPLWAGGFKTIF	TRBV4-1	TRBJ2-1	CASSQEDSSYNEQFF	KLGGALQAK	YES	NO	NO
10681	TRAV10	TRAJ34	CVVSAPHTDKLIF	TRBV28	TRBJ2-2	CASQVDTFTDGGELFF	KLGGALQAK	YES	NO	NO
10682	TRAV13-2	TRAJ28	CAGIGAGSYQLTF	TRBV9	TRBJ1-1	CASSAPRGTQAFF	KLGGALQAK	YES	NO	NO
692	TRAV12-1	TRAJ42	CVVNIGGGSQGNLIF	TRBV19	TRBJ2-3	CASSIRSTDTQYF	GILGFVFTL	YES	YES	YES
10664	TRAV35	TRAJ45	CAGQWDSGGGADGLTF	TRBV5-6	TRBJ2-4	CASSSEGQVAKNIQYF	KLGGALQAK	YES	NO	NO
3840	TRAV38-2DV8	TRAJ43	CAYRSGNNNDMRF	TRBV5-4	TRBJ1-5	CASSLLNQPQHF	KLGGALQAK	YES	NO	NO
2500	TRAV17	TRAJ48	CATTFRSNFGNEKLTF	TRBV2	TRBJ1-2	CASSEVYENSNGYTF	KLGGALQAK	YES	NO	NO
5401	TRAV29DV5	TRAJ42	CAEGFYGGSQGNLIF	TRBV12-3	TRBJ2-2	CASSFSGNTGELFF	KLGGALQAK	YES	NO	NO
10683	TRAV12-2	TRAJ29	CAVTGNTPLVF	TRBV20-1	TRBJ1-2	CSARVGIPNYGYTF	KLGGALQAK	YES	NO	NO
10684	TRAV27	TRAJ42	CAGASGGSQGNLIF	TRBV29-1	TRBJ1-5	CSVGTGGAGQPQHF	GILGFVFTL	YES	NO	YES
10686	TRAV29DV5	TRAJ18	CAASDRGSTLGRLYF	TRBV7-9	TRBJ1-2	CASSPISSEYGYTF	KLGGALQAK	YES	NO	NO
6904	TRAV12-2	TRAJ34	CAAKLMYNTDKLIF	TRBV27	TRBJ2-5	CASSPYRGQQETQYF	KLGGALQAK	YES	NO	NO
9190	TRAV13-1	TRAJ35	CAARVRGFGNVLHC	TRBV19	TRBJ2-7	CASSARSSTEQYF	AVFDRKSDAK	NO	NO	NO
473	TRAV12-2	TRAJ5	CARRDPTGRRALTF	TRBV10-3	TRBJ2-1	CAISSDSGDEQFF	YLNDHLEPWI	YES	NO	YES
1693	TRAV29DV5	TRAJ37	CAASGTGNTGKLIF	TRBV25-1	TRBJ1-1	CASSETVIGTALEAFF	RLRAEAQVK	YES	YES	YES
4750	TRAV12-1	TRAJ9	CVVNTGGFKTIF	TRBV29-1	TRBJ2-1	CSGTGTSGRASNEQFF	KLGGALQAK	YES	NO	NO
8716	TRAV29DV5	TRAJ54	CAASGVGQGAQKLVF	TRBV5-6	TRBJ1-6	CASSQNSPLHF	IVTDFSVIK	YES	YES	YES
3962	TRAV14DV4	TRAJ6	CAMGPSGGSYIPTF	TRBV7-9	TRBJ1-5	CASSRGQINQPQHF	AVFDRKSDAK	YES	NO	NO
6353	TRAV14DV4	TRAJ30	CAMREGSRRRDDKIIF	TRBV6-1	TRBJ2-3	CASSNRGWGDTQYF	AVFDRKSDAK	YES	NO	NO
10687	TRAV8-3	TRAJ54	CAVGPVQGAQKLVF	TRBV6-3	TRBJ2-1	CASSYSVGAAPYNEQFF	KLGGALQAK	YES	NO	NO
10688	TRAV38-2DV8	TRAJ33	CAYRSEYEWDSNYQLIW	TRBV5-1	TRBJ2-7	CASRAGGSYEQYF	KLGGALQAK	YES	NO	NO
10689	TRAV1-1	TRAJ12	CAVSRMDSSYKLIF	TRBV2	TRBJ1-3	CASSGGANSGNTIYF	KLGGALQAK	YES	NO	NO
10690	TRAV14DV4	TRAJ23	CAMREVYNQGGKLIF	TRBV7-9	TRBJ1-4	CASGTPGGEKLFF	KLGGALQAK	YES	NO	NO
1101	TRAV27	TRAJ37	CAGAGSSNTGKLIF	TRBV19	TRBJ2-7	CASSIRSAYEQYF	GILGFVFTL	YES	NO	YES
7610	TRAV12-3	TRAJ32	CAMTPAWGGATNKLIF	TRBV20-1	TRBJ2-7	CSASPGDYEQYF	KLGGALQAK	NO	NO	NO
10691	TRAV8-1	TRAJ42	CAVNAGGGSQGNLIF	TRBV12-5	TRBJ1-2	CASAPDGFFYGYTF	GILGFVFTL	YES	NO	YES
52	TRAV12-2	TRAJ13	CAVFSGGYQKVTF	TRBV27	TRBJ1-1	CASSLGINTEAFF	ELAGIGILTV	YES	NO	YES
10692	TRAV38-2DV8	TRAJ28	CAYRDSYSGAGSYQLTF	TRBV19	TRBJ2-5	CASSIPGRFQETQYF	KLGGALQAK	YES	NO	NO
8964	TRAV8-1	TRAJ20	CAVICNDYKLSF	TRBV20-1	TRBJ2-3	CSADGTHTPTDTQYF	AVFDRKSDAK	YES	NO	YES
6501	TRAV19	TRAJ31	CALKHNNARLMF	TRBV7-6	TRBJ2-3	CASSPLAGVSDTQYF	KLGGALQAK	YES	NO	NO
3470	TRAV19	TRAJ20	CALSRSNDYKLSF	TRBV5-6	TRBJ1-4	CASSLERFPDRVNEKLFF	KLGGALQAK	YES	NO	NO
10693	TRAV25	TRAJ42	CAGNYGGSQGNLIF	TRBV19	TRBJ2-2	CASSARSTGELFF	GILGFVFTL	YES	NO	YES
3330	TRAV12-1	TRAJ11	CVVKGYSTLTF	TRBV2	TRBJ1-4	CASSARVREKLFF	KLGGALQAK	YES	NO	NO
10694	TRAV12-3	TRAJ47	CAIYMEYGNKLVF	TRBV20-1	TRBJ2-7	CSARDINLDTYEQYF	KLGGALQAK	NO	NO	NO
10695	TRAV4	TRAJ5	CLVGDDRDTGRRALTF	TRBV7-9	TRBJ2-4	CASSLGTLAKNIQYF	LLFGYPVYV	YES	YES	YES
10696	TRAV29DV5	TRAJ52	CAASGGTSYGKLTF	TRBV25-1	TRBJ2-7	CASRGEKAYEQYF	FLYALALLL	YES	YES	YES
10697	TRAV41	TRAJ49	CAKPGGNQFYF	TRBV12-5	TRBJ1-3	CASGLIPGGPGNTIYF	AVFDRKSDAK	YES	YES	YES
10698	TRAV17	TRAJ23	CATDAYNQGGKLIF	TRBV6-3	TRBJ1-5	CASGLGVQDLNQPQHF	KLGGALQAK	YES	NO	NO
10699	TRAV8-3	TRAJ20	CAVGPLNDYKLSF	TRBV11-2	TRBJ2-5	CATSSTGLKTQYF	RLRAEAQVK	YES	YES	YES
10700	TRAV8-4	TRAJ57	CAVSDLTQGGSEKLVF	TRBV19	TRBJ1-2	CATQDGRGYTF	KLGGALQAK	YES	NO	NO
10701	TRAV38-1	TRAJ52	CAFMMGAGGTSYGKLTF	TRBV21-1	TRBJ1-5	CASKRGMSNQPQHF	GILGFVFTL	YES	NO	YES
1523	TRAV12-2	TRAJ9	CAVNGPGGGGFKTIF	TRBV19	TRBJ1-1	CASSPTSNTEAFF	KLGGALQAK	YES	NO	NO
10702	TRAV13-1	TRAJ11	CAAENSGYSTLTF	TRBV3-1	TRBJ2-7	CASSQDWTEQYF	KLGGALQAK	YES	NO	NO
10703	TRAV5	TRAJ43	CAESNGMRF	TRBV7-2	TRBJ2-7	CASSRSSYEQYF	AVFDRKSDAK	NO	NO	NO
10704	TRAV10	TRAJ37	CVVTGSSNTGKLIF	TRBV12-4	TRBJ2-5	CASSFVVQETQYF	KLGGALQAK	YES	NO	NO
10705	TRAV1-2	TRAJ7	CAVREVSRLAF	TRBV2	TRBJ1-1	CASSEPPQGRNTEAFF	RLRAEAQVK	YES	NO	NO
9512	TRAV5	TRAJ34	CAESEGPTYTDKLIF	TRBV11-2	TRBJ1-2	CASSWGGGSHYGYTF	RAKFKQLL	YES	NO	YES
9093	TRAV21	TRAJ36	CAVPTRSGANNLFF	TRBV20-1	TRBJ2-5	CSARDPPSDVGTQYF	IVTDFSVIK	YES	YES	YES
412	TRAV12-2	TRAJ46	CAVNAPGSSGDKLTF	TRBV3-1	TRBJ1-5	CASSHFGLGQPQHF	ELAGIGILTV	YES	YES	YES
10706	TRAV16	TRAJ15	CALNQAGTALIF	TRBV5-4	TRBJ2-7	CASSPRGQSYEQYF	GILGFVFTL	NO	NO	NO
19081	TRAV8-4	TRAJ48	CAVSDQISGNEKLTF	TRBV19	TRBJ1-5	CASSIHKNQPQHF	GILGFVFTL	YES	NO	YES
10707	TRAV12-2	TRAJ43	CAVSNNNDMRF	TRBV4-1	TRBJ1-5	CASSQDRWLSGQPQHF	ELAGIGILTV	YES	NO	YES
10708	TRAV36DV7	TRAJ43	CAVYNNNDMRF	TRBV28	TRBJ2-1	CASSLLRGAKGGRPSYNEQFF	KLGGALQAK	NO	NO	NO
8939	TRAV17	TRAJ32	CATTYGGATNKLIF	TRBV12-3	TRBJ2-3	CASSSVGGGGDTQYF	IVTDFSVIK	YES	NO	YES
10709	TRAV41	TRAJ42	CAVANGSQGNLIF	TRBV4-3	TRBJ1-2	CASSGYWGLGYGYTF	KLGGALQAK	YES	NO	NO
8976	TRAV14DV4	TRAJ45	CAMREPYSGGGADGLTF	TRBV28	TRBJ2-3	CASSLLTSGGGSDTQYF	IVTDFSVIK	YES	NO	YES
10710	TRAV12-3	TRAJ3	CADSGYSSASKIIF	TRBV7-2	TRBJ2-1	CASSLGLAGPIGNEQFF	AVFDRKSDAK	YES	NO	NO
192	TRAV38-2DV8	TRAJ52	CAWSSNAGGTSYGKLTF	TRBV19	TRBJ1-2	CASSIGLYGYTF	GILGFVFTL	YES	NO	YES
234	TRAV12-2	TRAJ35	CAVNRGFGNVLHC	TRBV5-1	TRBJ1-2	CASSLGTGDGYTF	ELAGIGILTV	NO	NO	NO
287	TRAV12-2	TRAJ54	CAVGIIQGAQKLVF	TRBV28	TRBJ1-3	CASSLQGIGNTIYF	ELAGIGILTV	YES	YES	YES
10712	TRAV29DV5	TRAJ29	CAARGKGSLGGNTPLVF	TRBV7-6	TRBJ1-1	CASSSGQMNTEAFF	KLGGALQAK	YES	NO	NO
4869	TRAV2	TRAJ5	CAVEDDTGRRALTF	TRBV4-3	TRBJ2-1	CASSQESGIVYEQFF	RLRAEAQVK	NO	NO	NO
10713	TRAV35	TRAJ34	CAGQLVFDTDKLIF	TRBV12-3	TRBJ1-2	CASSYLSTNGYTF	RAKFKQLL	YES	YES	YES
2415	TRAV27	TRAJ42	CAGGIYGGSQGNLIF	TRBV15	TRBJ1-2	CATSRDRVVGQGIDGYTF	KLGGALQAK	YES	NO	NO
10714	TRAV8-6	TRAJ7	CAVSDGGNNRLAF	TRBV7-9	TRBJ1-3	CASRSGTGVSGNTIYF	KLGGALQAK	YES	NO	NO
10715	TRAV39	TRAJ48	CAVTNLFGNEKLTF	TRBV7-8	TRBJ2-4	CASSEWRERTKNIQYF	KLGGALQAK	NO	NO	NO
10716	TRAV12-1	TRAJ43	CVVISYNDMRF	TRBV3-1	TRBJ2-3	CASSQPGAFFTDTQYF	AVFDRKSDAK	YES	NO	YES
3110	TRAV38-2DV8	TRAJ34	CAADNTDKLIF	TRBV9	TRBJ1-2	CASSPPGIYGYTF	KLGGALQAK	YES	NO	NO
10717	TRAV17	TRAJ29	CATGNSGNTPLVF	TRBV12-5	TRBJ2-2	CASGWDRPNTGELFF	KLGGALQAK	YES	NO	NO
1522	TRAV12-2	TRAJ9	CAVEARGGFKTIF	TRBV19	TRBJ1-1	CASSIVGGGEAFF	KLGGALQAK	YES	NO	NO
10718	TRAV41	TRAJ26	CAVEEDNYGQNFVF	TRBV5-1	TRBJ2-1	CASSLEGSHSYNEQFF	KLGGALQAK	YES	NO	NO
10719	TRAV8-4	TRAJ43	CAVRSPGNNDMRF	TRBV7-9	TRBJ2-7	CASSLGLSGLGYEQYF	KLGGALQAK	YES	NO	NO
10720	TRAV38-2DV8	TRAJ57	CAYRTITQGGSEKLVF	TRBV6-1	TRBJ1-2	CASSEFGRNYGYTF	KLGGALQAK	YES	NO	NO
3635	TRAV14DV4	TRAJ12	CAMRALGGSSYKLIF	TRBV19	TRBJ1-5	CASSIDSGTSSPQHF	KLGGALQAK	YES	NO	NO
10721	TRAV27	TRAJ42	CAGAGSQGNLIF	TRBV28	TRBJ2-2	CASSLYSATGELFF	AVFDRKSDAK	YES	NO	YES
10722	TRAV1-2	TRAJ6	CAVRGWGGSYIPTF	TRBV20-1	TRBJ2-2	CSARQGTTGELFF	RAKFKQLL	YES	YES	YES
4385	TRAV38-2DV8	TRAJ42	CAYGGSQGNLIF	TRBV18	TRBJ2-1	CASSPGRPVETYNEQFF	KLGGALQAK	YES	NO	NO
10723	TRAV8-1	TRAJ21	CAVSLFEYNFNKFYF	TRBV5-1	TRBJ1-1	CASSQGGGLGTEAFF	RLRAEAQVK	YES	NO	YES
10724	TRAV23DV6	TRAJ34	CAASRGTDKLIF	TRBV29-1	TRBJ2-7	CSVEDGPPGEGGYEQYF	KLGGALQAK	YES	NO	NO
10725	TRAV2	TRAJ22	CAVEDRGSARQLTF	TRBV25-1	TRBJ2-2	CASSPTRGRKNTGELFF	KLGGALQAK	NO	NO	NO
1704	TRAV12-1	TRAJ28	CVVNRDHWGWELPTHF	TRBV27	TRBJ1-1	CASSSPSSEAFF	KLGGALQAK	NO	NO	NO
8685	TRAV8-1	TRAJ9	CAVLTYTGGFKTIF	TRBV7-9	TRBJ1-5	CASSPSGQPQHF	AVFDRKSDAK	YES	NO	NO
8639	TRAV38-1	TRAJ26	CAFMNNYGQNFVF	TRBV7-9	TRBJ1-4	CASSPDSYGEKLFF	AVFDRKSDAK	YES	NO	YES
10726	TRAV14DV4	TRAJ4	CAIGFGGYNKLIF	TRBV7-8	TRBJ2-1	CASSSGSGSPEMGDEQFF	KLGGALQAK	YES	NO	NO
10727	TRAV17	TRAJ30	CATDPIMNRDDKIIF	TRBV29-1	TRBJ1-1	CSVVLAQGHDTEAFF	KLGGALQAK	YES	NO	NO
10728	TRAV14DV4	TRAJ5	CAMREGLGTGRRALTF	TRBV4-3	TRBJ2-1	CASSQEVSSGGSNEQFF	AVFDRKSDAK	YES	NO	YES
10729	TRAV17	TRAJ10	CATDTGGGNKLTF	TRBV13	TRBJ1-1	CASSPPRREVEAFF	KLGGALQAK	YES	NO	NO
14	TRAV12-2	TRAJ6	CAASSGGSYIPTF	TRBV14	TRBJ1-1	CASSQDTSGSGLWTEAFF	ELAGIGILTV	NO	NO	NO
10730	TRAV12-1	TRAJ39	CVVNPNNAGNMLTF	TRBV28	TRBJ2-7	CASSLSGYEQYF	KLGGALQAK	YES	NO	NO
10731	TRAV38-2DV8	TRAJ43	CAYRMRF	TRBV7-6	TRBJ2-7	CASSPGVGLSYEQYF	KLGGALQAK	NO	NO	NO
10732	TRAV14DV4	TRAJ20	CAMRELLDYKLSF	TRBV9	TRBJ2-3	CASSQTSGSGDTQYF	AVFDRKSDAK	YES	NO	YES
567	TRAV12-2	TRAJ31	CAVSMDGLMF	TRBV6-4	TRBJ2-1	CASSGTQPGLGGEQFF	ELAGIGILTV	YES	NO	NO
10733	TRAV21	TRAJ26	CAVIEDYGQNFVF	TRBV12-4	TRBJ1-1	CASSLSFGDTEAFF	KLGGALQAK	YES	NO	NO
10734	TRAV19	TRAJ54	CALRNIIQGAQKLVF	TRBV7-3	TRBJ2-5	CASSPYGWAKETQYF	KLGGALQAK	NO	NO	NO
8492	TRAV3	TRAJ37	CAGGNTGKLIF	TRBV11-2	TRBJ1-2	CASSWGGGSHYGYTF	IVTDFSVIK	YES	NO	NO
10735	TRAV8-3	TRAJ29	CAVATWNSGNTPLVF	TRBV6-4	TRBJ1-5	CASTLQASISNQPQHF	KLGGALQAK	YES	NO	NO
669	TRAV12-2	TRAJ42	CAEGGGSQGNLIF	TRBV7-8	TRBJ2-2	CASSLAGLAGGELFF	ELAGIGILTV	YES	NO	YES
10736	TRAV38-1	TRAJ54	CAFQGRIQGAQKLVF	TRBV10-3	TRBJ1-1	CAISESPGPEKNTEAFF	KLGGALQAK	YES	NO	NO
2192	TRAV1-1	TRAJ5	CAVRDTGRRALTF	TRBV7-9	TRBJ1-1	CASSLGDNTEAFF	KLGGALQAK	YES	NO	NO
683	TRAV38-1	TRAJ52	CAFMINAGGTSYGKLTF	TRBV10-3	TRBJ2-3	CAISGAARDTQYF	GILGFVFTL	YES	NO	YES
10737	TRAV12-2	TRAJ4	CAVNGGYNKLIF	TRBV7-9	TRBJ1-5	CASSLVGRGGNQPQHF	KLGGALQAK	YES	NO	NO
10738	TRAV38-1	TRAJ34	CAFMDYYNTDKLIF	TRBV19	TRBJ2-1	CASTLTSGSYFSYNEQFF	KLGGALQAK	YES	NO	NO
10739	TRAV8-3	TRAJ35	CAVLI	TRBV7-2	TRBJ2-7	CASSEEGPPWEQYF	KLGGALQAK	NO	NO	NO
10740	TRAV38-1	TRAJ49	CAFNGNTGNQFYF	TRBV4-3	TRBJ2-5	CASSQEWTGLQETQYF	KLGGALQAK	YES	NO	NO
159	TRAV38-1	TRAJ52	CAFMTNAGGTSYGKLTF	TRBV19	TRBJ1-2	CASSIGIYGYTF	GILGFVFTL	YES	NO	YES
10741	TRAV22	TRAJ45	CAVYSGGGADGLTF	TRBV30	TRBJ1-1	CAWSVVRKGTEAFF	KLGGALQAK	YES	NO	NO
10742	TRAV19	TRAJ56	CALSEAWANSKLTF	TRBV18	TRBJ1-2	CASSPQWRQHTNYGYTF	RLRAEAQVK	YES	NO	YES
10743	TRAV23DV6	TRAJ20	CAASRSNDYKLSF	TRBV5-6	TRBJ1-1	CASSLRDGSEAFF	RAKFKQLL	YES	NO	YES
7441	TRAV6	TRAJ13	CALRNSGGYQKVTF	TRBV13	TRBJ2-7	CASSFGAGGPEQYF	KLGGALQAK	YES	NO	NO
854	TRAV5	TRAJ4	CAELKEKLIF	TRBV14	TRBJ2-5	CASSQSPGGTQYF	GLCTLVAML	NO	NO	NO
369	TRAV27	TRAJ42	CAGGGSQGNLIF	TRBV19	TRBJ1-5	CASAFYSNQPQHF	GILGFVFTL	YES	NO	YES
9138	TRAV13-2	TRAJ49	CAENRGGNQFYF	TRBV27	TRBJ2-6	CASSFSGANVLTF	AVFDRKSDAK	YES	NO	YES
829	TRAV8-2	TRAJ6	CVVISSGGSYIPTF	TRBV9	TRBJ2-3	CASSPDQETSYTDTQYF	GILGFVFTL	YES	NO	YES
7225	TRAV29DV5	TRAJ24	CAALRTDSWGKLQF	TRBV18	TRBJ2-6	CASSFGTSPGANVLTF	KLGGALQAK	YES	NO	NO
10744	TRAV17	TRAJ7	CATDAYGNNRLAF	TRBV7-3	TRBJ1-1	CASSLAGAGTEAFF	SLFNTVATLY	NO	NO	NO
19083	TRAV38-2DV8	TRAJ29	CAYRSVGTPLVF	TRBV11-3	TRBJ2-3	CASSLGAGKVTDTQYF	KLGGALQAK	YES	NO	NO
10745	TRAV21	TRAJ30	CAVNFRDDKIIF	TRBV20-1	TRBJ2-2	CSASQGLNTGELFF	KTWGQYWQV	YES	NO	YES
10746	TRAV14DV4	TRAJ39	CAMRTPNNAGNMLTF	TRBV24-1	TRBJ2-2	CATSSVTGELFF	KLGGALQAK	YES	NO	NO
10747	TRAV22	TRAJ37	CAVVLDGSSNTGKLIF	TRBV6-5	TRBJ2-2	CASSYGQGTGELFF	KLGGALQAK	YES	NO	NO
10748	TRAV8-1	TRAJ34	CAVNDYNTDKLIF	TRBV5-4	TRBJ2-4	CASSPLGAKNIQYF	KLGGALQAK	YES	NO	NO
10749	TRAV17	TRAJ4	CATRLLFSGGYNKLIF	TRBV28	TRBJ2-3	CASSLPGAGSSTDTQYF	KLGGALQAK	YES	NO	NO
10750	TRAV12-1	TRAJ33	CVVNRDSNYQLIW	TRBV10-3	TRBJ1-4	CAISGGLQGQEKLFF	KLGGALQAK	YES	NO	NO
10751	TRAV1-2	TRAJ28	CAALWGWELPTHF	TRBV28	TRBJ2-3	CASSLYRGADTQYF	KLGGALQAK	NO	NO	NO
9712	TRAV1-2	TRAJ33	CAVSDSNYQLIW	TRBV20-1	TRBJ2-1	CSARGGTGELNEQFF	RAKFKQLL	YES	NO	YES
2478	TRAV29DV5	TRAJ29	CAASSGNTPLVF	TRBV19	TRBJ1-2	CASSITLADGYTF	KLGGALQAK	YES	NO	NO
4869	TRAV2	TRAJ5	CAVEDDTGRRALTF	TRBV4-3	TRBJ2-1	CASSQESGIVYEQFF	KLGGALQAK	NO	NO	NO
428	TRAV12-2	TRAJ15	CAVKDQAGTALIF	TRBV6-3	TRBJ1-5	CASSYGTGQPQHF	ELAGIGILTV	YES	NO	YES
555	TRAV5	TRAJ10	CAERVTGGGNKLTF	TRBV4-1	TRBJ2-1	CASSQDPGDEQFF	KLGGALQAK	YES	NO	NO
10753	TRAV3	TRAJ26	CAVRDYDNYGQNFVF	TRBV6-3	TRBJ2-7	CASSYEVPTLYEQYF	KLGGALQAK	NO	NO	NO
10754	TRAV13-1	TRAJ28	CAAIESGAGSYQLTF	TRBV27	TRBJ1-1	CASSTGTEAFF	KLGGALQAK	YES	NO	NO
10755	TRAV24	TRAJ6	CASQASGGSYIPTF	TRBV10-3	TRBJ1-4	CAISGGGNEKLFF	KLGGALQAK	YES	NO	NO
2912	TRAV17	TRAJ9	CATENTGGFKTIF	TRBV6-3	TRBJ1-2	CASSYSINAAVNYGYTF	KLGGALQAK	YES	NO	NO
675	TRAV12-2	TRAJ45	CAVGGGGADGLTF	TRBV9	TRBJ2-2	CASSSSLAGGGELFF	ELAGIGILTV	YES	NO	YES
2793	TRAV12-2	TRAJ33	CAVRSNYQLIW	TRBV4-3	TRBJ1-2	CASSQYVFQGSYGYTF	KLGGALQAK	YES	NO	NO
10756	TRAV12-3	TRAJ54	CAALEVQGAQKLVF	TRBV28	TRBJ1-2	CASSLWARKDRGLEGYTF	RLRAEAQVK	YES	YES	YES
10757	TRAV13-2	TRAJ52	CAEMAGGTSYGKLTF	TRBV12-5	TRBJ2-7	CASGFSGTEQYF	KLGGALQAK	YES	NO	NO
10758	TRAV38-2DV8	TRAJ48	CAPLSNFGNEKLTF	TRBV7-9	TRBJ2-3	CAGARVDTQYF	KLGGALQAK	YES	NO	NO
10759	TRAV1-2	TRAJ6	CAVRGRAGGSYIPTF	TRBV4-3	TRBJ2-5	CASSQGTGQGETQYF	CYTWNQMNL	YES	NO	YES
7503	TRAV14DV4	TRAJ9	CAMRDGTGGFKTIF	TRBV19	TRBJ2-7	CASSIRRDVYYEQYF	KLGGALQAK	YES	NO	NO
3247	TRAV5	TRAJ44	CAESTTGTASKLTF	TRBV7-6	TRBJ1-3	CASSLTGFSWKHHIF	KLGGALQAK	YES	NO	NO
10760	TRAV36DV7	TRAJ41	CAVGGYALNF	TRBV7-2	TRBJ1-1	CASSLVHSLWGLSTEAFF	KLGGALQAK	NO	NO	NO
10761	TRAV1-1	TRAJ34	CAVSPYNTDKLIF	TRBV4-3	TRBJ2-3	CASSQGPAGLTDTQYF	KLGGALQAK	YES	NO	NO
10762	TRAV26-1	TRAJ27	CIVFNTNAGKSTF	TRBV6-3	TRBJ2-1	CASSYFFQGPLYEQFF	KLGGALQAK	YES	NO	NO
10763	TRAV12-3	TRAJ34	CAIGPGNTDKLIF	TRBV20-1	TRBJ2-7	CSARPERELYEQYF	KLGGALQAK	NO	NO	NO
7992	TRAV13-2	TRAJ30	CAENSMNRDDKIIF	TRBV5-4	TRBJ2-7	CASSSRTGDSEQYF	KLGGALQAK	YES	NO	NO
7343	TRAV12-3	TRAJ54	CAMSHLIIQGAQKLVF	TRBV11-2	TRBJ2-7	CASSLGQGLINYEQYF	KLGGALQAK	YES	NO	NO
9541	TRAV38-2DV8	TRAJ29	CAYRGSDSGNTPLVF	TRBV30	TRBJ1-2	CAWNKYGSLTYGYTF	RAKFKQLL	NO	NO	NO
7176	TRAV21	TRAJ4	CAVRSGGYNKLIF	TRBV7-9	TRBJ2-5	CASSLVYGGNQETQYF	KLGGALQAK	YES	NO	NO
9286	TRAV1-1	TRAJ20	CAVRDDDYKLSF	TRBV5-6	TRBJ2-7	CASRFLAGGSHEQYF	AVFDRKSDAK	YES	NO	YES
7539	TRAV8-3	TRAJ53	CAVGALSGGSNYKLTF	TRBV19	TRBJ2-7	CASSRDGAHEQYF	KLGGALQAK	YES	NO	NO
10764	TRAV36DV7	TRAJ38	CAVEVNAGNNRKLIW	TRBV19	TRBJ2-7	CASSIRSSYEQYF	GILGFVFTL	NO	NO	NO
160	TRAV38-1	TRAJ52	CAFMINAGGTSYGKLTF	TRBV19	TRBJ1-2	CASSIGAYGYTF	GILGFVFTL	YES	NO	NO
19084	TRAV27	TRAJ37	CAGAIGSSNTGKLIF	TRBV19	TRBJ2-7	CASSIRSSYEQYF	GILGFVFTL	YES	NO	YES
19183	TRAV41	TRAJ57	CAVLGTQGGSEKLVF	TRBV4-1	TRBJ2-1	CASSLLWAEYNEQFF	RAKFKQLL	YES	NO	YES
10765	TRAV12-3	TRAJ54	CAMSLIQGAQKLVF	TRBV5-1	TRBJ2-6	CASSVYRGLGANVLTF	KLGGALQAK	YES	NO	NO
10766	TRAV12-3	TRAJ11	CAMDLVNSGYSTLTF	TRBV27	TRBJ2-7	CASSSGTSGAYEQYF	KLGGALQAK	YES	NO	NO
10767	TRAV20	TRAJ52	CAGTAGGTSYGKLTF	TRBV10-2	TRBJ1-1	CASTPGYMNTEAFF	KLGGALQAK	YES	NO	NO
155	TRAV38-1	TRAJ52	CAFMVNAGGTSYGKLTF	TRBV19	TRBJ1-2	CASSIGVYGYTF	GILGFVFTL	YES	NO	YES
7090	TRAV1-2	TRAJ33	CAFMDSNYQLIW	TRBV6-4	TRBJ2-5	CASSETSGGTETQYF	KLGGALQAK	YES	NO	NO
611	TRAV27	TRAJ42	CAGASGGSQGNLIF	TRBV12-3	TRBJ2-2	CASSFSGNTGELFF	GILGFVFTL	YES	NO	YES
10768	TRAV30	TRAJ22	CGTASSGSARQLTF	TRBV14	TRBJ2-7	CASSQTGGKTYEQYF	AVFDRKSDAK	NO	NO	NO
10769	TRAV23DV6	TRAJ5	CAAWEGTGRRALTF	TRBV11-2	TRBJ1-2	CASSWGGGSHYGYTF	IVTDFSVIK	YES	NO	YES
10771	TRAV12-1	TRAJ36	CVVTPGANNLFF	TRBV28	TRBJ2-5	CASSSPETQYF	KLGGALQAK	YES	NO	NO
7285	TRAV8-3	TRAJ6	CAVVLHSYIPTF	TRBV6-5	TRBJ2-6	CASSYSLFGAGGSGANVLTF	RLRAEAQVK	NO	NO	NO
10772	TRAV29DV5	TRAJ48	CAAKGGNEKLTF	TRBV7-2	TRBJ2-7	CASSLTGGMREQYF	RAKFKQLL	YES	NO	YES
10773	TRAV36DV7	TRAJ42	CAVESQGNLIF	TRBV2	TRBJ1-1	CASAGNTEAFF	KLGGALQAK	NO	NO	NO
10774	TRAV12-2	TRAJ23	CAGQGGKLIF	TRBV20-1	TRBJ1-4	CSAALGLGEKLFF	ELAGIGILTV	YES	NO	YES
10775	TRAV13-1	TRAJ42	CAASNPPGSQGNLIF	TRBV7-3	TRBJ1-1	CASSLTRQGGTEAFF	AVFDRKSDAK	YES	NO	YES
1195	TRAV38-1	TRAJ52	CAFMKGAGGTSYGKLTF	TRBV19	TRBJ2-7	CASSIRSSYEQYF	GILGFVFTL	YES	NO	YES
758	TRAV30	TRAJ42	CGTEMGGGSQGNLIF	TRBV19	TRBJ2-3	CASSIRSTDTQYF	GILGFVFTL	YES	NO	YES
7829	TRAV14DV4	TRAJ21	CAMREYNFNKFYF	TRBV29-1	TRBJ2-7	CSVAGTSGGAYEQYF	KLGGALQAK	YES	NO	NO
10776	TRAV12-3	TRAJ57	CATQGGSEKLVF	TRBV13	TRBJ2-1	CASSPHEVGLGDFRYNEQFF	KLGGALQAK	NO	NO	NO
10777	TRAV29DV5	TRAJ40	CAASAGTYKYIF	TRBV4-3	TRBJ2-5	CASSQELGPRETQYF	KLGGALQAK	NO	NO	NO
7003	TRAV21	TRAJ26	CAVWDNYGQNFVF	TRBV4-2	TRBJ2-5	CASSQEWLAGGPGTQYF	KLGGALQAK	YES	NO	NO
10778	TRAV12-2	TRAJ8	CAVTGGFQKLVF	TRBV14	TRBJ1-5	CASSHTGLGQPQHF	ELAGIGILTV	NO	NO	NO
10780	TRAV19	TRAJ42	CALSDSYYGGSQGNLIF	TRBV9	TRBJ1-6	CASSPLRDRGNSPLHF	KLGGALQAK	NO	NO	NO
10781	TRAV13-2	TRAJ45	CAENGGGGADGLTF	TRBV6-6	TRBJ1-1	CASSTTAGDTEAFF	KLGGALQAK	NO	NO	NO
10782	TRAV25	TRAJ52	CAGPPGVAGGTSYGKLTF	TRBV4-1	TRBJ2-3	CASSRASRQGSTDTQYF	AVFDRKSDAK	YES	NO	YES
10783	TRAV1-1	TRAJ26	CAAYDNYGQNFVF	TRBV6-5	TRBJ2-7	CASSSSRRGGRAYEQYF	KLGGALQAK	YES	NO	NO
10784	TRAV8-6	TRAJ37	CAVSSDNTGKLIF	TRBV19	TRBJ2-7	CASSIRSNYEQYF	GILGFVFTL	YES	NO	YES
10785	TRAV12-3	TRAJ8	CAMFGFQKLVF	TRBV24-1	TRBJ2-2	CATSDLGSNGELFF	KLGGALQAK	YES	NO	NO
7089	TRAV8-3	TRAJ48	CAVGQGFGNEKLTF	TRBV6-3	TRBJ2-5	CASSYQTIGGSETQYF	KLGGALQAK	YES	NO	NO
1102	TRAV27	TRAJ37	CAGANGSSNTGKLIF	TRBV19	TRBJ2-7	CASSIRSAYEQYF	GILGFVFTL	YES	NO	YES
10786	TRAV24	TRAJ54	CALIQGAQKLVF	TRBV5-6	TRBJ1-4	CASSYRGQPRREKLFF	KLGGALQAK	YES	NO	NO
10787	TRAV22	TRAJ37	CAGPPGSSNTGKLIF	TRBV19	TRBJ2-7	CASSIRSSYEQYF	GILGFVFTL	YES	NO	NO
10788	TRAV17	TRAJ30	CATEGRDDKIIF	TRBV11-1	TRBJ2-7	CASSLWTGNQYF	KLGGALQAK	YES	NO	NO
8668	TRAV21	TRAJ20	CAVRFNDYKLSF	TRBV29-1	TRBJ1-5	CSVGTGGAGQPQHF	AVFDRKSDAK	YES	NO	YES
10789	TRAV16	TRAJ49	CAPGNQFYF	TRBV11-2	TRBJ1-2	CASSWGGGSHYGYTF	IVTDFSVIK	NO	NO	NO
6322	TRAV12-2	TRAJ12	CAVNMYGDSSYKLIF	TRBV5-6	TRBJ2-3	CASSSTDTQYF	KLGGALQAK	YES	NO	NO
9089	TRAV12-1	TRAJ44	CVVNYQTGTASKLTF	TRBV19	TRBJ2-5	CASTTTGGETQYF	IVTDFSVIK	YES	NO	YES
10790	TRAV39	TRAJ38	CAGPNAGNNRKLIW	TRBV4-1	TRBJ2-5	CASSHPPRLAGGYQETQYF	KLGGALQAK	YES	NO	NO
3869	TRAV1-2	TRAJ20	CAVRERDYKLSF	TRBV5-8	TRBJ1-5	CAYRGSNQPQHF	KLGGALQAK	YES	NO	NO
10791	TRAV22	TRAJ26	CAVDNYGQNFVF	TRBV4-2	TRBJ2-7	CASSQELSYEQYF	KLGGALQAK	YES	NO	NO
6169	TRAV14DV4	TRAJ8	CAMREGWNTGFQKLVF	TRBV29-1	TRBJ2-3	CSVETGGQGAWDTQYF	KLGGALQAK	YES	NO	NO
2364	TRAV36DV7	TRAJ54	CAVIIQGAQKLVF	TRBV12-4	TRBJ1-2	CASSFWPGRNLLWGYTF	RLRAEAQVK	NO	NO	NO
10792	TRAV12-2	TRAJ45	CAVEGGADGLTF	TRBV24-1	TRBJ2-5	CATSDPSGTGVETQYF	ELAGIGILTV	YES	NO	YES
6838	TRAV23DV6	TRAJ45	CAARYSGGGADGLTF	TRBV19	TRBJ2-5	CASSIGAGAQETQYF	KLGGALQAK	YES	NO	NO
10793	TRAV19	TRAJ9	CALSGTYTGGFKTIF	TRBV7-9	TRBJ2-5	CASSLAPGQGPIKETQYF	KLGGALQAK	YES	NO	NO
2517	TRAV1-2	TRAJ34	CAVREENTDKLIF	TRBV20-1	TRBJ1-2	CSARDLGRANGYTF	KLGGALQAK	YES	NO	NO
10794	TRAV1-1	TRAJ29	CAVDSTPLVF	TRBV25-1	TRBJ1-2	CASSEAGAFGYTF	KLGGALQAK	YES	NO	NO
10795	TRAV1-1	TRAJ12	CAVSRMDSSYKLIF	TRBV19	TRBJ2-7	CASSHLLSTVDYEQYF	KLGGALQAK	YES	NO	NO
293	TRAV12-2	TRAJ43	CAVKGDMRF	TRBV6-3	TRBJ1-3	CASSYGEISGNTIYF	ELAGIGILTV	NO	NO	NO
10796	TRAV8-4	TRAJ37	CAVSAPSGNTGKLIF	TRBV11-2	TRBJ2-5	CASSLGDFFSQETQYF	AVFDRKSDAK	YES	NO	YES
2857	TRAV41	TRAJ21	CAVRWNFNKFYF	TRBV5-4	TRBJ1-2	CASSLLGGRYGYTF	KLGGALQAK	YES	NO	NO
10797	TRAV29DV5	TRAJ44	CAASTTGTASKLTF	TRBV4-1	TRBJ2-3	CASSPSRSGADTQYF	RAKFKQLL	YES	NO	YES
5365	TRAV38-2DV8	TRAJ49	CAYRRAGNQFYF	TRBV10-3	TRBJ2-2	CAISESGILENTGELFF	KLGGALQAK	YES	NO	NO
10798	TRAV29DV5	TRAJ58	CAASEIGGSRLTF	TRBV4-3	TRBJ2-2	CASSRVQATTGELFF	KLGGALQAK	YES	NO	NO
10799	TRAV14DV4	TRAJ58	CAMRTGETSGSRLTF	TRBV27	TRBJ2-7	CASSLSGWTYEQYF	KLGGALQAK	YES	NO	NO
10800	TRAV38-2DV8	TRAJ33	CAFSGSNYQLIW	TRBV7-9	TRBJ2-3	CASSRLTSTDTQYF	KLGGALQAK	YES	NO	NO
10801	TRAV1-2	TRAJ6	CASPRGSYIPTF	TRBV6-1	TRBJ2-2	CASYTPENTGELFF	IVTDFSVIK	YES	NO	YES
3882	TRAV12-2	TRAJ24	CAAPTDSWGKLQF	TRBV6-3	TRBJ1-5	CASSPGGHQPQHF	KLGGALQAK	YES	NO	NO
3266	TRAV19	TRAJ36	CALSEAQTGANNLFF	TRBV9	TRBJ1-3	CASSHPQGVTSRSGNTIYF	KLGGALQAK	YES	NO	NO
9174	TRAV12-2	TRAJ23	CAVKGGKLIF	TRBV12-3	TRBJ2-7	CASSSQGFEQYF	AVFDRKSDAK	YES	NO	YES
10804	TRAV1-2	TRAJ20	CAVRERDYKLSF	TRBV9	TRBJ2-1	CASSVEASGERWLFF	KLGGALQAK	YES	NO	NO
10805	TRAV8-6	TRAJ30	CAVSEKNRDDKIIF	TRBV12-3	TRBJ1-4	CASSPRGEKLFF	KLGGALQAK	YES	NO	NO
10806	TRAV17	TRAJ29	CATDLFSGNTPLVF	TRBV11-2	TRBJ2-1	CASSLGKNEQFF	KLGGALQAK	YES	NO	NO
736	TRAV27	TRAJ37	CAGANGSSNTGKLIF	TRBV19	TRBJ2-3	CASSIRSAYTQYF	GILGFVFTL	YES	YES	YES
10807	TRAV12-2	TRAJ28	CAVNSVPWGWDPPQLTF	TRBV28	TRBJ2-1	CASSRKTGANEQFF	LLFGYPVYV	YES	NO	NO
9122	TRAV4	TRAJ33	CLVGDGSNYQLIW	TRBV6-5	TRBJ2-5	CASSYEAGAGETQYF	AVFDRKSDAK	NO	NO	NO
10808	TRAV5	TRAJ13	CADDWGGYQKVTF	TRBV12-4	TRBJ1-1	CASSSSSQENTEAFF	KLGGALQAK	YES	NO	NO
10809	TRAV27	TRAJ42	CAGAGGGSQGNLIF	TRBV19	TRBJ2-3	CASSGRSTDTQYF	GILGFVFTL	YES	NO	YES
10810	TRAV19	TRAJ40	CALSEAYYPGTYKYIF	TRBV27	TRBJ1-5	CASSLLVGSQPQHF	KLGGALQAK	YES	NO	NO
10811	TRAV12-2	TRAJ16	CAVSDGQKLLF	TRBV25-1	TRBJ2-3	CASSELNGMDTQYF	KLGGALQAK	NO	NO	NO
10812	TRAV38-1	TRAJ56	CALHTGANSKLTF	TRBV11-2	TRBJ1-2	CASSWGGGSHYGYTF	IVTDFSVIK	YES	NO	NO
10813	TRAV8-6	TRAJ42	CAVSGSQGNLIF	TRBV19	TRBJ2-7	CASSLRSSYEQYF	GILGFVFTL	YES	NO	YES
10814	TRAV38-2DV8	TRAJ57	CAYNRPQGGSEKLVF	TRBV5-1	TRBJ1-1	CASSFGQGANTEAFF	KLGGALQAK	YES	NO	NO
7274	TRAV38-2DV8	TRAJ54	CAYTGWPQGAQKLVF	TRBV5-6	TRBJ2-6	CASSLELAGESGANVLTF	KLGGALQAK	YES	NO	NO
10815	TRAV12-2	TRAJ26	CAVDNYGQNFVF	TRBV6-5	TRBJ2-3	CASSYGVLSTDTQYF	ELAGIGILTV	NO	NO	NO
10816	TRAV35	TRAJ30	CAGQYRDDKIIF	TRBV19	TRBJ2-7	CASSIGLGEQYF	GILGFVFTL	YES	NO	YES
10817	TRAV8-3	TRAJ27	CAVGSNTNAGKSTF	TRBV12-3	TRBJ1-2	CASSSGANYGYTF	KLGGALQAK	YES	NO	NO
8562	TRAV5	TRAJ27	CAEFDTNAGKSTF	TRBV4-2	TRBJ1-2	CASSQGGQGKGGYTF	AVFDRKSDAK	YES	NO	YES
10818	TRAV25	TRAJ20	CAVSIPTDYKLSF	TRBV3-1	TRBJ2-1	CASSPDLVHEQFF	KLGGALQAK	YES	NO	NO
10819	TRAV22	TRAJ58	CAVVPRGTSGSRLTF	TRBV18	TRBJ1-5	CASSFLIGGNQPQHF	KLGGALQAK	YES	NO	NO
1191	TRAV38-1	TRAJ42	CAFSRGHYGGSQGNLIF	TRBV19	TRBJ2-7	CASSIRSSYEQYF	GILGFVFTL	YES	NO	YES
6175	TRAV19	TRAJ58	CALSEAVKTSGSRLTF	TRBV29-1	TRBJ2-3	CSVEYGLAGSTDTQYF	KLGGALQAK	YES	NO	NO
10820	TRAV12-3	TRAJ45	CAIMRGADGLTF	TRBV4-2	TRBJ2-6	CASSAGLIGANVLTF	ELAGIGILTV	YES	NO	NO
10821	TRAV12-2	TRAJ45	CAPSGGGADGLTF	TRBV28	TRBJ1-1	CASSPIGYTEAFF	ELAGIGILTV	YES	NO	YES
6688	TRAV12-3	TRAJ34	CAMSAYTDKLIF	TRBV7-9	TRBJ2-4	CASSLSRWRQAKNIQYF	KLGGALQAK	YES	NO	NO
10822	TRAV12-2	TRAJ9	CAVNTGGFKTIF	TRBV14	TRBJ1-2	CASSQEGGNSPYGYTF	KLGGALQAK	NO	NO	NO
825	TRAV12-2	TRAJ6	CAGGGSYIPTF	TRBV9	TRBJ2-3	CASSSTDTQYF	ELAGIGILTV	YES	YES	YES
19096	TRAV13-2	TRAJ45	CADSGGGADGLTF	TRBV5-6	TRBJ1-1	CASSLRDGSEAFF	RAKFKQLL	YES	NO	NO
10823	TRAV5	TRAJ41	CAESPNSGYALNF	TRBV11-1	TRBJ2-1	CASSLGQGRNEQFF	KLGGALQAK	YES	NO	NO
10824	TRAV26-2	TRAJ13	CILFSGGYQKVTF	TRBV6-3	TRBJ2-1	CASRTDRGDEQFF	AVFDRKSDAK	YES	NO	YES
10825	TRAV13-1	TRAJ20	CAASMDDYKLSF	TRBV27	TRBJ1-1	CASTSRWGTEAFF	KLGGALQAK	YES	NO	NO
5828	TRAV12-2	TRAJ4	CAVNRGYNKLIF	TRBV11-2	TRBJ2-3	CASSLVQVRVTDTQYF	RLRAEAQVK	YES	NO	YES
7120	TRAV12-2	TRAJ6	CAGVSGGSYIPTF	TRBV7-2	TRBJ2-5	CASSQYGGGDQYF	KLGGALQAK	YES	NO	NO
10826	TRAV12-2	TRAJ31	CAVNNARLMF	TRBV4-2	TRBJ2-7	CASSPSAQGNEQYF	ELAGIGILTV	YES	YES	YES
10827	TRAV21	TRAJ28	CAVTSDSGAGSYQLTF	TRBV19	TRBJ2-1	CASSISLAAEQFF	LLDFVRFMGV	YES	NO	YES
10828	TRAV27	TRAJ42	CAGAGSQGNLIF	TRBV9	TRBJ2-7	CASSALSGRAIDEQYF	GILGFVFTL	YES	NO	YES
10829	TRAV5	TRAJ34	CAESGGTDKLIF	TRBV5-1	TRBJ2-5	CASSDDLETQYF	KLGGALQAK	YES	NO	NO
10830	TRAV12-2	TRAJ24	CAALDSWGKFQF	TRBV19	TRBJ1-5	CASSARSGEPQHF	GILGFVFTL	YES	NO	NO
8128	TRAV14DV4	TRAJ30	CAMREGRMNRDDKIIF	TRBV6-5	TRBJ2-7	CASSFQTSTTLEQYF	KLGGALQAK	YES	NO	NO
10831	TRAV12-3	TRAJ53	CAMRNGGSNYKLTF	TRBV28	TRBJ1-3	CASSLSGQRVSGNTIYF	KLGGALQAK	YES	NO	NO
10832	TRAV16	TRAJ26	CALIDNYGQNFVF	TRBV7-8	TRBJ1-3	CASSLERGAAGNTIYF	KLGGALQAK	NO	NO	NO
10833	TRAV1-2	TRAJ13	CAVRSGGYQKVTF	TRBV5-6	TRBJ2-1	CASSLKRDTYNEQFF	KLGGALQAK	YES	NO	NO
6836	TRAV21	TRAJ13	CAVMNSGGYQKVTF	TRBV19	TRBJ2-5	CASSIDWRDRGEKIETQYF	KLGGALQAK	YES	NO	NO
10834	TRAV1-2	TRAJ33	CAVCDSNYQLIW	TRBV6-3	TRBJ2-7	CASSYSDNYEQYF	KLGGALQAK	YES	NO	NO
10835	TRAV19	TRAJ17	CALKLIKAAGNKLTF	TRBV6-5	TRBJ1-4	CASSPGGLNEKLFF	KLGGALQAK	NO	NO	NO
10836	TRAV13-2	TRAJ6	CAENRGSYIPTF	TRBV7-9	TRBJ2-3	CASSTHRLGTSGGPPDTQYF	KLGGALQAK	NO	NO	NO
19087	TRAV21	TRAJ7	CAARPSF	TRBV19	TRBJ2-7	CASSIRSSYEQYF	GILGFVFTL	YES	NO	NO
5189	TRAV17	TRAJ9	CATDHGDTGGFKTIF	TRBV7-8	TRBJ2-1	CASSFLAGGYNEQFF	KLGGALQAK	YES	NO	NO
698	TRAV12-2	TRAJ5	CAVPLAGTGRRALTF	TRBV19	TRBJ2-3	CASSILGVSTDTQYF	ELAGIGILTV	YES	NO	YES
19199	TRAV27	TRAJ37	CAGGGSSNTGKLIF	TRBV19	TRBJ2-7	CASSIRSAYEQYF	GILGFVFTL	YES	NO	YES
10838	TRAV12-3	TRAJ42	CARNYGGSQGNLIF	TRBV14	TRBJ2-1	CASSLQGSGYNEQFF	KLGGALQAK	YES	NO	NO
10839	TRAV3	TRAJ4	CAVPFSGGYNKLIF	TRBV7-6	TRBJ2-1	CASSLISGRPEQFF	KLGGALQAK	NO	NO	NO
10840	TRAV17	TRAJ54	CATRAQGAQKLVF	TRBV9	TRBJ2-7	CASSPGLAAMYEQYF	KLGGALQAK	YES	NO	NO
4517	TRAV10	TRAJ4	CVVTDISGGYNKLIF	TRBV20-1	TRBJ2-1	CSASDPDNEQFF	KLGGALQAK	NO	NO	NO
10841	TRAV21	TRAJ30	CAVIMNRDDKIIF	TRBV7-2	TRBJ2-1	CASSGWVYNEQFF	KLGGALQAK	YES	NO	NO
631	TRAV27	TRAJ42	CAGAGGGSQGNLIF	TRBV19	TRBJ2-2	CASSTRSTGELFF	GILGFVFTL	YES	NO	YES
10842	TRAV21	TRAJ44	CAVRRGGRNTGTASKLTF	TRBV9	TRBJ1-3	CASSLSGAGNTIYF	KLGGALQAK	YES	NO	NO
8513	TRAV8-3	TRAJ21	CAVGDNFNKFYF	TRBV13	TRBJ1-2	CASTRDRPTLGYTF	AVFDRKSDAK	YES	YES	YES
10843	TRAV1-2	TRAJ24	CALPTDSWGKLQF	TRBV28	TRBJ2-7	CASSPLRGTGDYEQYF	KLGGALQAK	YES	NO	NO
900	TRAV12-2	TRAJ45	CAVNGGGADGLTF	TRBV28	TRBJ2-5	CASSLPGLAGEETQYF	ELAGIGILTV	YES	NO	NO
19088	TRAV23DV6	TRAJ43	CAASGNHDMRF	TRBV6-6	TRBJ1-1	CASSTTAGDTEAFF	KLGGALQAK	NO	NO	NO
5268	TRAV3	TRAJ35	CAVRDIKKAI	TRBV7-9	TRBJ2-1	CASKAGSGTEQFF	KLGGALQAK	NO	NO	NO
2003	TRAV8-3	TRAJ48	CAVGGLVFGNEKLTF	TRBV5-5	TRBJ1-1	CASSLGSAEAFF	AVFDRKSDAK	YES	NO	NO
10844	TRAV14DV4	TRAJ57	CAMRDPQGGSEKLVF	TRBV7-9	TRBJ2-4	CASSSTSGRFQNIQYF	KLGGALQAK	YES	NO	NO
10845	TRAV41	TRAJ58	CAAAQETSGSRLTF	TRBV19	TRBJ1-1	CASSIEGGTTEAFF	KLGGALQAK	YES	NO	NO
10846	TRAV17	TRAJ58	CATDQETSGSRLTF	TRBV7-3	TRBJ2-7	CASSPGGLNEQYF	KLGGALQAK	NO	NO	NO
10847	TRAV12-2	TRAJ33	CAFSDSNYQLIW	TRBV10-3	TRBJ2-1	CATGTGTGDNEQFF	AVFDRKSDAK	YES	NO	NO
10848	TRAV8-4	TRAJ31	CAVRPNARLMF	TRBV7-8	TRBJ2-7	CASSPGQGGYEQYF	AVFDRKSDAK	YES	NO	YES
10849	TRAV8-3	TRAJ4	CAVGAGGYNKLIF	TRBV5-6	TRBJ1-2	CASSGTGANYGYTF	KLGGALQAK	YES	NO	NO
10850	TRAV13-1	TRAJ47	CAAYQEYGNKLVF	TRBV4-1	TRBJ2-7	CASATGTGGNEQYF	AVFDRKSDAK	YES	YES	NO
10851	TRAV13-1	TRAJ21	CAAFDFNKFYF	TRBV29-1	TRBJ1-2	CSVEGRAQGYTF	KLGGALQAK	YES	NO	NO
461	TRAV19	TRAJ17	CALKLIKAAGNKLTF	TRBV30	TRBJ1-6	CAWTGTGKIGWDSPLHF	GILGFVFTL	YES	NO	NO
10853	TRAV14DV4	TRAJ30	CAMRDWDDKIIF	TRBV6-3	TRBJ2-1	CASTLTGLADTYNEQFF	KLGGALQAK	YES	NO	NO
8016	TRAV38-2DV8	TRAJ39	CAYRSSLNAGNMLTF	TRBV5-5	TRBJ2-7	CASSPPSYYEQYF	RLRAEAQVK	YES	YES	YES
7168	TRAV13-1	TRAJ53	CAAPSGGSNYKLTF	TRBV7-9	TRBJ2-5	CASSFPTSGRGLAETQYF	KLGGALQAK	YES	NO	NO
190	TRAV38-2DV8	TRAJ52	CAYATNAGGTSYGKLTF	TRBV19	TRBJ1-2	CASSIGLYGYTF	GILGFVFTL	YES	NO	NO
5980	TRAV20	TRAJ35	CAVQEGGFGNVLHC	TRBV19	TRBJ2-3	CASSIFHKGSTDTQYF	KLGGALQAK	NO	NO	NO
5157	TRAV10	TRAJ8	CVVSENTGFQKLVF	TRBV7-6	TRBJ2-1	CASSVLYLNEQFF	KLGGALQAK	YES	NO	NO
2017	TRAV38-2DV8	TRAJ40	CAIEDDSGTYKYIF	TRBV5-6	TRBJ1-1	CASSLRDGSEAFF	KLGGALQAK	YES	NO	NO
644	TRAV12-2	TRAJ48	CAVNIGKLTF	TRBV20-1	TRBJ2-2	CSARDTGGGSGELFF	ELAGIGILTV	YES	NO	NO
5719	TRAV14DV4	TRAJ47	CAMREGGEYGNKLVF	TRBV7-3	TRBJ2-2	CASSRADLAGVPLGTGELFF	KLGGALQAK	NO	NO	NO
1081	TRAV27	TRAJ27	CAGPPPNAGKSTF	TRBV19	TRBJ2-7	CASSMRSAYEQYF	GILGFVFTL	YES	NO	YES
1014	TRAV13-2	TRAJ42	CAENMGGGSQGNLIF	TRBV19	TRBJ2-7	CASSIRSGNEQYF	GILGFVFTL	YES	YES	YES
10854	TRAV19	TRAJ20	CARATNDYKLSF	TRBV19	TRBJ1-2	CASSSAGPYGYTF	GILGFVFTL	YES	NO	NO
10855	TRAV1-2	TRAJ33	CAVMDSNYQLIW	TRBV20-1	TRBJ2-5	CSARDPGGRETQYF	KLGGALQAK	YES	NO	NO
10856	TRAV21	TRAJ54	CAVYGIQGAQKLVF	TRBV13	TRBJ1-5	CASSLGLEGTNQPQHF	KTWGQYWQV	YES	NO	YES
1215	TRAV5	TRAJ42	CAESIGGGSQGNLIF	TRBV19	TRBJ2-7	CASSTRSGYEQYF	GILGFVFTL	YES	NO	YES
10857	TRAV13-1	TRAJ20	CAASPGDYKLSF	TRBV19	TRBJ2-3	CASTPGGIDTQYF	KLGGALQAK	YES	NO	NO
10858	TRAV12-2	TRAJ17	CAVNKDAGNKLTF	TRBV6-5	TRBJ2-1	CASSYLTGTSGEQFF	AVFDRKSDAK	NO	NO	NO
10859	TRAV1-2	TRAJ18	CAVREGDRGSTLGRLYF	TRBV7-9	TRBJ2-5	CASSLVGGQETQYF	KLGGALQAK	YES	NO	NO
10860	TRAV1-2	TRAJ6	CAVKSSGGSYIPTF	TRBV10-3	TRBJ1-5	CAIGTGDTNQPQHF	KLGGALQAK	YES	NO	NO
4573	TRAV3	TRAJ6	CAVRDRGGGSYIPTF	TRBV20-1	TRBJ2-1	CSASLASGRDEQFF	KLGGALQAK	NO	NO	NO
8777	TRAV12-2	TRAJ6	CAVNIRGGSYIPTF	TRBV27	TRBJ2-1	CASSSTGTSGNRAEQFF	AVFDRKSDAK	YES	YES	YES
10861	TRAV21	TRAJ42	CAVWSYGGSQGNLIF	TRBV4-3	TRBJ1-1	CASSHGQGRGNTEAFF	KLGGALQAK	YES	NO	NO
6699	TRAV1-2	TRAJ28	CAVKYSGAGSYQLTF	TRBV9	TRBJ2-4	CASSGSSGTSKNIQYF	KLGGALQAK	YES	YES	NO
3504	TRAV9-2	TRAJ39	CALRVNNAGNMLTF	TRBV6-5	TRBJ1-4	CASSYSWDTTNEKLFF	KLGGALQAK	NO	NO	NO
8270	TRAV19	TRAJ22	CALSEAGGSARQLTF	TRBV7-9	TRBJ2-7	CASSPQLAGGREQYF	KLGGALQAK	YES	NO	NO
10862	TRAV1-2	TRAJ33	CAAVNSNYQLIW	TRBV4-3	TRBJ2-1	CASSQDGESSYNEQFF	KLGGALQAK	YES	NO	NO
191	TRAV38-2DV8	TRAJ52	CAYSHNAGGTSYGKLTF	TRBV19	TRBJ1-2	CASSIGVYGYTF	GILGFVFTL	YES	NO	YES
10863	TRAV5	TRAJ49	CAESIWNTGNQFYF	TRBV20-1	TRBJ2-1	CSALIRDYNEQFF	KLGGALQAK	NO	NO	NO
10864	TRAV38-2DV8	TRAJ54	CAYRRGAQKLVF	TRBV11-2	TRBJ1-1	CASSFPRTKNTEAFF	KLGGALQAK	YES	NO	NO
10865	TRAV13-2	TRAJ34	CAENMRNTDKLIF	TRBV19	TRBJ2-2	CASSSFGGRELFF	GILGFVFTL	YES	NO	YES
10866	TRAV34	TRAJ21	CGADYNFNKFYF	TRBV27	TRBJ2-7	CASSLLRTGGNEQYF	KLGGALQAK	YES	NO	NO
10867	TRAV29DV5	TRAJ52	CAASAPGGTSYGKLTF	TRBV9	TRBJ2-7	CASSVAASGSYEQYF	KLGGALQAK	YES	NO	NO
10868	TRAV12-1	TRAJ34	CVAYNTDKLIF	TRBV7-2	TRBJ2-1	CASSLGEQFF	KLGGALQAK	YES	NO	NO
10869	TRAV35	TRAJ49	CAGHTGNQFYF	TRBV11-2	TRBJ1-6	CASSTTGPQTPLHF	IVTDFSVIK	YES	NO	YES
10870	TRAV6	TRAJ8	CALIGTGFQKLVF	TRBV12-5	TRBJ2-1	CASGLPLAGGPYPYNEQFF	KLGGALQAK	YES	NO	NO
6654	TRAV8-4	TRAJ9	CAVSHGGFKTIF	TRBV28	TRBJ2-4	CASSSPTGGQDKNIQYF	KLGGALQAK	YES	NO	NO
10871	TRAV19	TRAJ31	CALSEKEARLMF	TRBV7-9	TRBJ2-7	CASSLERFYEQYF	KLGGALQAK	YES	NO	NO
251	TRAV17	TRAJ11	CATEGNSGYSTLTF	TRBV6-5	TRBJ1-2	CASTEQGGFHGYTF	FLYALALLL	YES	YES	YES
10872	TRAV21	TRAJ37	CAVSLSGNTGKLIF	TRBV4-1	TRBJ2-1	CASSQGPYNEQFF	KLGGALQAK	YES	NO	NO
10873	TRAV12-2	TRAJ48	CAGFFGNEKLTF	TRBV6-6	TRBJ2-7	CASRIAHEQYF	KLGGALQAK	NO	NO	NO
10874	TRAV27	TRAJ40	CAGLTSGTYKYIF	TRBV11-2	TRBJ2-3	CASSLDGEGYGAFTDTQYF	KLGGALQAK	YES	NO	NO
928	TRAV20	TRAJ32	CAVHLIWEGGGATNKLIF	TRBV24-1	TRBJ2-6	CATSDFTDSGANVLTF	GILGFVFTL	YES	NO	YES
10875	TRAV38-1	TRAJ38	CAFMKPPSAGNNRKLIW	TRBV4-3	TRBJ1-1	CASSQVPGADTEAFF	KLGGALQAK	YES	NO	NO
10876	TRAV8-3	TRAJ43	CAVGGNNNDMRF	TRBV20-1	TRBJ2-7	CSARDYLNSYEQYF	GILGFVFTL	YES	NO	YES
8065	TRAV21	TRAJ35	CAVRGGFGNVLHC	TRBV6-1	TRBJ2-7	CASKGVVYEQYF	KLGGALQAK	NO	NO	NO
10877	TRAV8-4	TRAJ8	CAVGTGFQKLVF	TRBV7-9	TRBJ1-1	CASSLPVEVNTEAFF	KLGGALQAK	YES	NO	NO
10878	TRAV12-1	TRAJ11	CVVSGYSTLTF	TRBV19	TRBJ2-2	CASSTMTGSTGELFF	KLGGALQAK	YES	NO	NO
7929	TRAV22	TRAJ26	CAVDNYGQNFVF	TRBV4-2	TRBJ2-7	CASSQERDYEQYF	KLGGALQAK	YES	NO	NO
10879	TRAV12-2	TRAJ34	CAVNSGTDKLIF	TRBV28	TRBJ1-5	CASRFISLGQPQHF	ELAGIGILTV	YES	NO	YES
10880	TRAV13-1	TRAJ34	CAASPFSYNTDKLIF	TRBV27	TRBJ2-7	CASSFGQLHIEYF	KLGGALQAK	YES	NO	NO
5961	TRAV14DV4	TRAJ11	CAMREDSGYSTLTF	TRBV19	TRBJ2-3	CASTTIWEGTLENTQYF	KLGGALQAK	YES	NO	NO
10881	TRAV12-2	TRAJ11	CAVENSGYSTLTF	TRBV6-1	TRBJ1-1	CASRGVLGGQGETEAFF	KLGGALQAK	YES	NO	NO
862	TRAV13-1	TRAJ23	CAANNQGGKLIF	TRBV19	TRBJ2-5	CASSGRSGETQYF	GILGFVFTL	YES	NO	YES
10882	TRAV8-3	TRAJ26	CAVGDNYGQNFVF	TRBV6-5	TRBJ2-5	CASGGETQYF	KLGGALQAK	NO	NO	NO
5753	TRAV10	TRAJ43	CVVSARYNNNDMRF	TRBV7-9	TRBJ2-2	CASSLSRPTGELFF	KLGGALQAK	YES	NO	NO
10883	TRAV12-2	TRAJ45	CAVNIGGGADGLTF	TRBV6-5	TRBJ2-7	CASSSGQGNEQYF	ELAGIGILTV	YES	NO	YES
6045	TRAV19	TRAJ28	CALTDYSGAGSYQLTF	TRBV20-1	TRBJ2-3	CSALPPLAGGHTDTQYF	AVFDRKSDAK	NO	NO	NO
10884	TRAV29DV5	TRAJ53	CAASASGGSNYKLTF	TRBV7-9	TRBJ2-3	CAIKRLSTDTQYF	KLGGALQAK	YES	NO	NO
204	TRAV38-2DV8	TRAJ58	CAYRTKETSGSRLTF	TRBV19	TRBJ1-2	CASSIGSYGYTF	GILGFVFTL	YES	NO	YES
10885	TRAV22	TRAJ40	CAVPTTSGTYKYIF	TRBV5-4	TRBJ2-2	CASSFGTPTTGELFF	KLGGALQAK	YES	NO	NO
10886	TRAV27	TRAJ37	CAGAHGSSNTGKLIF	TRBV19	TRBJ2-7	CASSIRSSYEQYF	GILGFVFTL	YES	YES	YES
6388	TRAV29DV5	TRAJ9	CAASAGTGGFKTIF	TRBV6-3	TRBJ2-3	CATRWRLAGGPDTQYF	KLGGALQAK	YES	NO	NO
9584	TRAV3	TRAJ44	CAVRDYGASKLTF	TRBV24-1	TRBJ1-3	CATSDWPKGDTIYF	RAKFKQLL	NO	NO	NO
10887	TRAV35	TRAJ44	CAGSHPDTGTASKLTF	TRBV27	TRBJ1-6	CASSLLGSPLHF	KLGGALQAK	YES	NO	NO
1260	TRAV12-2	TRAJ23	CAVNIRGKLIF	TRBV20-1	TRBJ2-7	CSVPGGQGLNEQYF	ELAGIGILTV	NO	NO	NO
10888	TRAV21	TRAJ39	CAVRNNAGNMLTF	TRBV30	TRBJ2-1	CAWSVSASEQFF	LLDFVRFMGV	NO	NO	NO
10889	TRAV8-3	TRAJ39	CAVYYNAGNMLTF	TRBV12-4	TRBJ1-6	CASSFLGLDGSPLHF	AVFDRKSDAK	YES	NO	YES
10890	TRAV13-2	TRAJ45	CAENSGGGADGLTF	TRBV9	TRBJ1-1	CASSVVSGGTEAFF	KLGGALQAK	YES	NO	NO
1720	TRAV17	TRAJ20	CATDGNDYKLSF	TRBV27	TRBJ1-1	CASSPEGQPNTEAFF	KLGGALQAK	YES	NO	NO
10891	TRAV26-2	TRAJ54	CILIQGAQKLVF	TRBV10-3	TRBJ2-5	CAISELFLAGPMRGTQYF	KLGGALQAK	YES	NO	NO
8032	TRAV24	TRAJ37	CALPRSGNTGKLIF	TRBV5-6	TRBJ2-7	CASSLIDTVWSLEQYF	KLGGALQAK	YES	NO	NO
19090	TRAV12-2	TRAJ27	CAVGDTNAGKSTF	TRBV27	TRBJ2-3	CASTRLAGAGTDTQYF	AVFDRKSDAK	YES	NO	NO
10892	TRAV38-2DV8	TRAJ28	CAYQAPGAGSYQLTF	TRBV13	TRBJ2-3	CASSVLAGYTDTQYF	KLGGALQAK	YES	NO	NO
10893	TRAV19	TRAJ48	CALSEAQANFGNEKLTF	TRBV4-2	TRBJ2-1	CASSQEQASNEQFF	IVTDFSVIK	YES	NO	YES
448	TRAV12-2	TRAJ48	CAVNGFGNEKLTF	TRBV14	TRBJ1-6	CASSQEEGAYNSPLHF	ELAGIGILTV	NO	NO	NO
6062	TRAV38-2DV8	TRAJ23	CASNQGGKLIF	TRBV20-1	TRBJ2-3	CSARDGASSDTQYF	KLGGALQAK	NO	NO	NO
10894	TRAV13-1	TRAJ53	CAAKGSNYKLTF	TRBV5-1	TRBJ2-3	CASSFSGGAEGDTQYF	KLGGALQAK	YES	NO	NO
864	TRAV13-1	TRAJ26	CAPEGGQNFVF	TRBV19	TRBJ2-5	CASSIRSGETQYF	GILGFVFTL	YES	NO	YES
10895	TRAV5	TRAJ24	CADMPADSWGKLQF	TRBV4-1	TRBJ1-5	CASSQEGGAQPQHF	KLGGALQAK	YES	NO	NO
10896	TRAV26-1	TRAJ58	CIVIETSGSRLTF	TRBV20-1	TRBJ2-6	CSGEGAGANVLTF	KLGGALQAK	NO	NO	NO
784	TRAV8-3	TRAJ5	CAVDPMDTGRRALTF	TRBV27	TRBJ2-3	CASSLGFTDTQYF	IVTDFSVIK	YES	NO	NO
865	TRAV13-1	TRAJ37	CAASEGSSNTGKLIF	TRBV19	TRBJ2-5	CASSIRSGETQYF	GILGFVFTL	YES	NO	YES
3127	TRAV12-2	TRAJ47	CAVNIYGNKLVF	TRBV10-3	TRBJ1-3	CAISTGARPGNTIYF	KLGGALQAK	YES	NO	NO
10897	TRAV12-2	TRAJ20	CAVRRMRDYKLSF	TRBV7-9	TRBJ2-7	CASSNGTGGVYEQYF	KLGGALQAK	YES	NO	NO
10898	TRAV29DV5	TRAJ37	CAAKGSSNTGKLIF	TRBV19	TRBJ2-7	CASSIRSSYEQYF	GILGFVFTL	YES	NO	YES
1132	TRAV27	TRAJ42	CAGADGGGSQGNLIF	TRBV19	TRBJ2-7	CASSIRSGYEQYF	GILGFVFTL	YES	YES	YES
10899	TRAV1-2	TRAJ31	CAVSDNNARLMF	TRBV27	TRBJ2-3	CASSSLAGGLTDTQYF	KLGGALQAK	YES	NO	NO
1294	TRAV12-2	TRAJ23	CAVNVRGKLIF	TRBV30	TRBJ2-7	CAWGGVQGINEQYF	ELAGIGILTV	YES	NO	YES
10900	TRAV8-6	TRAJ39	CALNAGNMLTF	TRBV19	TRBJ2-7	CASSPQGAYEQYF	KLGGALQAK	YES	NO	NO
10901	TRAV12-2	TRAJ45	CAVPNSGGGADGLTF	TRBV9	TRBJ2-1	CASSPGLAGGEQFF	ELAGIGILTV	YES	YES	YES
10902	TRAV13-1	TRAJ30	CAASPRRDDKIIF	TRBV5-1	TRBJ2-7	CASSFIPAELRYEQYF	KLGGALQAK	YES	NO	NO
10903	TRAV13-1	TRAJ50	CAASETSYDKVIF	TRBV19	TRBJ1-2	CASSIGVYGYTF	GILGFVFTL	YES	NO	YES
10904	TRAV12-2	TRAJ45	CAAYSGGGADGLTF	TRBV9	TRBJ2-7	CASSASGVGYEQYF	KLGGALQAK	YES	NO	NO
10905	TRAV8-1	TRAJ37	CAVNAPGNTGKLIF	TRBV6-3	TRBJ2-1	CASSYGPGLAGRSSYNEQFF	KLGGALQAK	NO	NO	NO
10906	TRAV34	TRAJ43	CGAGRVDDMRF	TRBV11-2	TRBJ1-2	CASSWGGGSHYGYTF	IVTDFSVIK	YES	NO	YES
10907	TRAV19	TRAJ9	CALSEAGGFKTIF	TRBV11-2	TRBJ1-2	CASSWGGGSHYGYTF	IVTDFSVIK	YES	NO	NO
4931	TRAV20	TRAJ34	CAVQASNTDKLIF	TRBV5-4	TRBJ2-1	CASSLTSAAEFF	KLGGALQAK	YES	NO	NO
19093	TRAV4	TRAJ5	CLSPMDTGRRALTF	TRBV10-3	TRBJ1-5	CATSTGDSNQPQHF	KLGGALQAK	YES	NO	NO
1013	TRAV13-2	TRAJ30	CADMNRDDKIIF	TRBV19	TRBJ2-7	CASSIRAAYEQYF	GILGFVFTL	YES	NO	YES
8816	TRAV23DV6	TRAJ18	CAAIYESRGSTLGRLYF	TRBV5-4	TRBJ2-1	CASSPPRVYSNGAGLAGVGWRNEQFF	AVFDRKSDAK	NO	NO	NO
9577	TRAV36DV7	TRAJ36	CAVEAEQTGANNLFF	TRBV9	TRBJ1-2	CASSVGAGLYGYTF	RAKFKQLL	NO	NO	NO
7647	TRAV21	TRAJ48	CAVRRFGNEKLTF	TRBV20-1	TRBJ2-7	CSADRDSSYEQYF	KLGGALQAK	NO	NO	NO
10909	TRAV12-2	TRAJ29	CAVDSGNTPLVF	TRBV11-2	TRBJ2-1	CASSLDTLAGGQFF	ELAGIGILTV	YES	NO	NO
10910	TRAV4	TRAJ3	CLVGDPFYSSASKIIF	TRBV7-2	TRBJ2-7	CASSSPFSASSYEQYF	AVFDRKSDAK	NO	NO	NO
10911	TRAV12-2	TRAJ41	CAVKAGYALNF	TRBV11-2	TRBJ1-2	CASSWGGGSHYGYTF	IVTDFSVIK	YES	NO	YES
10912	TRAV19	TRAJ49	CALSELYTGNQFYF	TRBV5-1	TRBJ2-3	CASRRGPVGDTQYF	KLGGALQAK	YES	NO	NO
10913	TRAV12-2	TRAJ33	CAVSNYQLIW	TRBV11-1	TRBJ2-1	CASTSGDNEQFF	ELAGIGILTV	YES	YES	YES
10914	TRAV13-1	TRAJ42	CALTGGGSQGNLIF	TRBV19	TRBJ2-3	CASSIRSGDTQYF	GILGFVFTL	YES	NO	YES
7328	TRAV13-2	TRAJ4	CAETPPGGYNKLIF	TRBV10-3	TRBJ2-7	CAIKTSGRAYEQYF	KLGGALQAK	YES	NO	NO
156	TRAV38-1	TRAJ52	CAFMIGAGGTSYGKLTF	TRBV19	TRBJ1-2	CASSVGSYGYTF	GILGFVFTL	YES	NO	YES
6370	TRAV12-2	TRAJ45	CAVWHLRGGGADGLTF	TRBV6-3	TRBJ2-3	CASSRRGDGTDTQYF	KLGGALQAK	YES	NO	NO
3622	TRAV26-2	TRAJ40	CILRDRTSGTYKYIF	TRBV18	TRBJ1-5	CASSPIRGNQPQHF	KLGGALQAK	YES	NO	NO
408	TRAV12-2	TRAJ54	CAEFQGAQKLVF	TRBV28	TRBJ1-5	CASSPTGLGQPQHF	ELAGIGILTV	YES	YES	YES
10915	TRAV35	TRAJ49	CAGHTGNQFYF	TRBV5-1	TRBJ2-3	CASSPGGLAGADTQYF	IVTDFSVIK	YES	NO	YES
10916	TRAV30	TRAJ20	CGTEYPNDYKLSF	TRBV9	TRBJ2-7	CASSLSSGTYEQYF	IVTDFSVIK	YES	YES	YES
10917	TRAV19	TRAJ37	CAHSSNTGKLIF	TRBV6-5	TRBJ2-1	CASSYARNYNEQFF	KLGGALQAK	NO	NO	NO
10918	TRAV8-3	TRAJ28	CAVGARRNSGAGSYQLTF	TRBV4-1	TRBJ2-3	CASSQEPLTDTQYF	KLGGALQAK	YES	NO	NO
10919	TRAV25	TRAJ15	CAVVGQAGTALIF	TRBV3-1	TRBJ2-1	CASSQVRIYNEQFF	KLGGALQAK	YES	NO	NO
10920	TRAV29DV5	TRAJ45	CAATPSGGGADGLTF	TRBV7-8	TRBJ1-5	CASSFTLAAYSNQPQHF	KLGGALQAK	YES	NO	NO
10921	TRAV12-2	TRAJ24	CAVSDSWGKLQF	TRBV28	TRBJ2-4	CASTNTRESAKNIQYF	KLGGALQAK	YES	YES	NO
10922	TRAV30	TRAJ20	CGTEINDYKLSF	TRBV2	TRBJ2-1	CARQGTSGSNEQFF	KLGGALQAK	YES	NO	NO
19128	TRAV25	TRAJ42	CAGSSGGSQGNLIF	TRBV19	TRBJ2-3	CASSPRSTDTQYF	GILGFVFTL	YES	NO	YES
541	TRAV12-2	TRAJ9	CAVNTGGFKTIF	TRBV28	TRBJ2-1	CASSLPMLYEQFF	ELAGIGILTV	YES	NO	NO
10923	TRAV20	TRAJ26	CAVQAHYGQNFVF	TRBV19	TRBJ2-1	CASHSVTNEQFF	KLGGALQAK	YES	NO	NO
10924	TRAV1-2	TRAJ20	CAVRERDYKLSF	TRBV19	TRBJ1-5	CASRQSNQPQHF	RLRAEAQVK	YES	NO	YES
10925	TRAV14DV4	TRAJ28	CAMSDLYSGAGSYQLTF	TRBV5-1	TRBJ2-7	CASSADSPSYEQYF	KLGGALQAK	YES	NO	NO
5371	TRAV12-2	TRAJ47	CAVEVEYGNKLVF	TRBV11-2	TRBJ2-2	CASSLARGTGELFF	KLGGALQAK	YES	NO	NO
10926	TRAV21	TRAJ54	CAVGGAQKLVF	TRBV11-1	TRBJ1-1	CASSLWDRGWTEAFF	KLGGALQAK	YES	NO	NO
10927	TRAV12-3	TRAJ23	CAMSGHNQGGKLIF	TRBV9	TRBJ2-7	CASSVDGKTEQYF	KLGGALQAK	YES	NO	NO
382	TRAV36DV7	TRAJ47	CAVADMEYGNKLVF	TRBV19	TRBJ1-5	CASSMDRFTNQPQHF	GILGFVFTL	NO	NO	NO
10928	TRAV13-2	TRAJ26	CAENENYGQNFVF	TRBV3-1	TRBJ2-7	CASSLGQGGYEQYF	KLGGALQAK	YES	NO	NO
10929	TRAV38-1	TRAJ53	CAFMKLYSGGSNYKLTF	TRBV5-5	TRBJ1-5	CASSLVRGGNQPQHF	AVFDRKSDAK	YES	YES	YES
10930	TRAV13-2	TRAJ42	CAENIGGGSQGNLIF	TRBV19	TRBJ2-7	CASSIRSSYEQYF	GILGFVFTL	YES	NO	NO
9352	TRAV20	TRAJ43	CAVQADNDMRF	TRBV7-9	TRBJ2-7	CASSLRDRGHEQYF	AYAQKIFKI	YES	YES	YES
8836	TRAV8-4	TRAJ48	CAVSDRPNFGNEKLTF	TRBV6-6	TRBJ2-1	CASSYLLAGLYNEQFF	AVFDRKSDAK	NO	NO	NO
10931	TRAV13-2	TRAJ42	CAENMGGGSQGNLIF	TRBV19	TRBJ2-5	CASSVRAGETQYF	GILGFVFTL	YES	NO	YES
10932	TRAV20	TRAJ44	CAVYRSGTASKLTF	TRBV15	TRBJ2-1	CATRKTGNEQFF	KLGGALQAK	YES	NO	NO
409	TRAV12-2	TRAJ57	CAVAQGGSEKLVF	TRBV28	TRBJ1-5	CASRGQGLGQPQHF	ELAGIGILTV	YES	NO	YES
7295	TRAV19	TRAJ28	CALGDSGAGSYQLTF	TRBV7-9	TRBJ2-6	CASREIQGSGANVLTF	RLRAEAQVK	YES	NO	NO
2515	TRAV1-2	TRAJ30	CAVKGRDDKIIF	TRBV20-1	TRBJ1-2	CSARDPPAGRDGYTF	KLGGALQAK	YES	NO	NO
10933	TRAV20	TRAJ26	CAVQWTIWSHGQNFVF	TRBV20-1	TRBJ2-1	CSARDDYLGNWNEQFF	KLGGALQAK	NO	NO	NO
7809	TRAV22	TRAJ30	CTTLNRDDKIIF	TRBV28	TRBJ2-7	CASSSLGQILSYEQYF	KLGGALQAK	YES	NO	NO
10934	TRAV1-2	TRAJ31	CAVRDGARLMF	TRBV7-2	TRBJ1-2	CASSAGTGVYGYTF	KLGGALQAK	NO	NO	NO
10935	TRAV13-2	TRAJ42	CAENNGGGSQGNLIF	TRBV19	TRBJ2-1	CASSIRSVHEQFF	GILGFVFTL	YES	YES	YES
2736	TRAV29DV5	TRAJ45	CAASDMYSGGGADGLTF	TRBV3-1	TRBJ1-2	CASSQVGTVYGYTF	KLGGALQAK	YES	NO	NO
265	TRAV12-2	TRAJ45	CAAYSGGGADGLTF	TRBV9	TRBJ1-2	CASSPQTEYGYTF	ELAGIGILTV	YES	NO	YES
716	TRAV17	TRAJ42	CATDGGGGSQGNLIF	TRBV19	TRBJ2-3	CATSQRSTDTQYF	GILGFVFTL	YES	NO	YES
19094	TRAV23DV6	TRAJ43	CAASGNHDMRF	TRBV6-6	TRBJ1-1	CASSTTAGDTEAFF	AVFDRKSDAK	NO	NO	NO
6601	TRAV26-2	TRAJ6	CILRDWPGGSYIPTF	TRBV9	TRBJ2-3	CASSVAGTNPTDTQYF	KLGGALQAK	YES	NO	NO
10936	TRAV8-3	TRAJ43	CAVLNDMRF	TRBV20-1	TRBJ1-1	CSANGGDTEAFF	YLLEMLWRL	NO	NO	NO
10937	TRAV14DV4	TRAJ20	CAMEGDYKLSF	TRBV7-6	TRBJ1-6	CASSSKEGVLLHF	KLGGALQAK	YES	NO	NO
10938	TRAV14DV4	TRAJ40	CAMRELPTTSGTYKYIF	TRBV5-6	TRBJ1-1	CASSFARRVNTEAFF	KLGGALQAK	YES	NO	NO
10939	TRAV27	TRAJ17	CAIPQKAAGNKLTF	TRBV28	TRBJ1-1	CASSFPQFVTGLPEAFF	ELAGIGILTV	YES	NO	YES
469	TRAV12-2	TRAJ45	CAVSTGGGADGLTF	TRBV6-5	TRBJ1-6	CASTPGQGGSPLHF	ELAGIGILTV	YES	YES	YES
10940	TRAV26-2	TRAJ21	CILRVRGFNKFYF	TRBV20-1	TRBJ1-4	CSAREGGILFF	KLGGALQAK	NO	NO	NO
10941	TRAV1-2	TRAJ20	CAVNSDYKLSF	TRBV20-1	TRBJ2-2	CSAREEAGDDTGELFF	AVFDRKSDAK	NO	NO	NO
10942	TRAV4	TRAJ9	CLVGVHTGGFKTIF	TRBV20-1	TRBJ2-7	CSAIPQVRAHEQYF	KLGGALQAK	YES	NO	NO
10943	TRAV12-2	TRAJ31	CAVDARLMF	TRBV6-6	TRBJ2-2	CASSPLSRQGGTGELFF	ELAGIGILTV	NO	NO	NO
10944	TRAV1-2	TRAJ22	CAVSGYISSGSARQLTF	TRBV10-2	TRBJ2-7	CASRETGEGYEQYF	RLRAEAQVK	YES	YES	YES
10945	TRAV27	TRAJ9	CAGWTGGFKTIF	TRBV28	TRBJ2-7	CASRPGTGDYEQYF	KLGGALQAK	YES	NO	NO
10946	TRAV13-2	TRAJ11	CAENSGYSTLTF	TRBV30	TRBJ2-1	CASQATTTYNEQFF	KLGGALQAK	YES	NO	NO
10947	TRAV1-2	TRAJ4	CAVNGYNKLIF	TRBV27	TRBJ1-1	CASSLSGGVTEAFF	KLGGALQAK	YES	NO	NO
10948	TRAV38-2DV8	TRAJ29	CAYRSLSGNTPLVF	TRBV7-2	TRBJ2-2	CASSLDQDTFLGVVTGELFF	YLLEMLWRL	NO	NO	NO
10949	TRAV12-2	TRAJ49	CAVNFITGNQFYF	TRBV28	TRBJ2-3	CASSVGGPPPDTQYF	KLGGALQAK	YES	NO	NO
158	TRAV38-1	TRAJ52	CAFMKGAGGTSYGKLTF	TRBV19	TRBJ1-2	CASSTGAYGYTF	GILGFVFTL	YES	NO	YES
7932	TRAV1-1	TRAJ5	CASSNTGRRALTF	TRBV4-3	TRBJ2-7	CASSQDTGLGIYEQYF	KLGGALQAK	YES	NO	NO
10950	TRAV14DV4	TRAJ52	CAMRESNAGGTSYGKLTF	TRBV5-1	TRBJ1-2	CASSLYGTVESNYGYTF	KLGGALQAK	YES	NO	NO
3655	TRAV26-2	TRAJ33	CIRYNYQLIW	TRBV19	TRBJ1-5	CASSSEGTDNQPQHF	KLGGALQAK	YES	NO	NO
10951	TRAV24	TRAJ57	CAFIQGGSEKLVF	TRBV15	TRBJ2-7	CATSRDRLAGSNYEQYF	KLGGALQAK	YES	NO	NO
10952	TRAV36DV7	TRAJ48	CAVGNFGNEKLTF	TRBV15	TRBJ1-5	CATSRDDGQGYQPQHF	KLGGALQAK	NO	NO	NO
10953	TRAV1-2	TRAJ9	CALNTGGFKTIF	TRBV28	TRBJ2-1	CASSWGQSISGVFNNEQFF	RLRAEAQVK	YES	NO	NO
10954	TRAV14DV4	TRAJ52	CAMREYTSNAGGTSYGKLTF	TRBV7-6	TRBJ2-5	CASSYVGGAGETQYF	KLGGALQAK	NO	NO	NO
10955	TRAV12-2	TRAJ42	CAVPLGGGSQGNLIF	TRBV19	TRBJ1-1	CASSIRAATEAFF	GILGFVFTL	YES	NO	YES
10956	TRAV1-1	TRAJ29	CAVRTRNSGNTPLVF	TRBV5-6	TRBJ1-5	CASSLRGLGQPQHF	ELAGIGILTV	YES	NO	YES
10957	TRAV13-1	TRAJ9	CAASITGGFKTIF	TRBV6-5	TRBJ1-1	CASSKQGALTEAFF	KLGGALQAK	YES	NO	NO
8982	TRAV35	TRAJ49	CAGHTGNQFYF	TRBV29-1	TRBJ2-3	CSVGSGEDSPQYF	IVTDFSVIK	YES	NO	NO
2797	TRAV14DV4	TRAJ28	CAMREPYSGAGSYQLTF	TRBV4-3	TRBJ1-2	CASSQDRQGISIGYTF	KLGGALQAK	YES	NO	NO
10958	TRAV13-2	TRAJ21	CAETWNNFNKFYF	TRBV5-6	TRBJ2-1	CASSLGPITGLPYNEQFF	GILGFVFTL	YES	NO	YES
10959	TRAV8-3	TRAJ30	CAVVRDDKIIF	TRBV7-2	TRBJ1-2	CASSSDWTGGAYYGYTF	KLGGALQAK	NO	NO	NO
10960	TRAV35	TRAJ42	CAGKNYGGSQGNLIF	TRBV2	TRBJ2-3	CASSPFPSTDTQYF	FLASKIGRLV	YES	NO	NO
6370	TRAV12-2	TRAJ45	CAVWHLRGGGADGLTF	TRBV6-3	TRBJ2-3	CASSRRGDGTDTQYF	AVFDRKSDAK	YES	NO	NO
7814	TRAV27	TRAJ13	CAGATMNSGGYQKVTF	TRBV28	TRBJ2-7	CASRPAGLAYEQYF	KLGGALQAK	YES	NO	NO
10961	TRAV1-2	TRAJ29	CAVRSVSSGNTPLVF	TRBV7-9	TRBJ1-1	CASSWGGPNTEAFF	KLGGALQAK	YES	NO	NO
1861	TRAV19	TRAJ52	CALSEAYAGGTSYGKLTF	TRBV30	TRBJ1-1	CASRTGNLNTEAFF	AVFDRKSDAK	NO	NO	NO
4142	TRAV25	TRAJ44	CAGIRSVENTGTASKLTF	TRBV5-4	TRBJ1-6	CASSLTGSGDSPLHF	KLGGALQAK	YES	NO	NO
10962	TRAV9-2	TRAJ29	CALEPGNTPLVF	TRBV20-1	TRBJ2-3	CSAWGIQDTQYF	KLGGALQAK	NO	NO	NO
7439	TRAV38-2DV8	TRAJ45	CAYRTYSGGGADGLTF	TRBV13	TRBJ2-7	CASRLQGAMGYEQYF	KLGGALQAK	YES	NO	NO
7893	TRAV17	TRAJ30	CATDRRDDKIIF	TRBV4-1	TRBJ2-7	CASSQGTGSYEQYF	KLGGALQAK	YES	NO	NO
10963	TRAV14DV4	TRAJ4	CAMRELLISGGYNKLIF	TRBV27	TRBJ2-5	CASSSPSGLAGQETQYF	RTLNAWVKV	YES	YES	YES
10964	TRAV8-3	TRAJ21	CAVGDNFNKFYF	TRBV29-1	TRBJ2-7	CSVSASGGDEQYF	KLGGALQAK	YES	NO	NO
10965	TRAV38-1	TRAJ33	CAFMILWDSNYQLIW	TRBV19	TRBJ2-1	CASSTGGDRAGYNEQFF	KLGGALQAK	YES	NO	NO
10966	TRAV19	TRAJ50	CALSLTSYDKVIF	TRBV7-9	TRBJ2-5	CASSKTTEFTQEETQYF	KLGGALQAK	YES	NO	NO
10967	TRAV19	TRAJ54	CALGGAQKLVF	TRBV12-4	TRBJ2-1	CASSFGGSGRLYNEQFF	KLGGALQAK	YES	NO	NO
10968	TRAV29DV5	TRAJ49	CAASVTNTGNQFYF	TRBV19	TRBJ2-7	CASSIRSTYEQYF	GILGFVFTL	YES	NO	YES
4101	TRAV13-1	TRAJ3	CAALSHASKIIF	TRBV28	TRBJ1-6	CASRPQQGHNSPLHF	RLRAEAQVK	YES	NO	NO
10969	TRAV38-1	TRAJ28	CAFMNSGAGSYQLTF	TRBV11-2	TRBJ1-2	CASSWGGGSHYGYTF	IVTDFSVIK	YES	YES	YES
5471	TRAV36DV7	TRAJ18	CAAGFDRGSTLGRLYF	TRBV19	TRBJ2-2	CASSIFGNTGELFF	KLGGALQAK	NO	NO	NO
10970	TRAV29DV5	TRAJ45	CAASGGGADGLTF	TRBV3-1	TRBJ2-7	CASSQVKLAGEQYF	RAKFKQLL	YES	NO	NO
8477	TRAV13-1	TRAJ50	CAASETSYDKVIF	TRBV11-2	TRBJ1-2	CASSWGGGSHYGYTF	IVTDFSVIK	YES	NO	YES
10971	TRAV19	TRAJ33	CALSEASLVDSNYQLIW	TRBV19	TRBJ2-1	CASSPTSGGYNEQFF	GILGFVFTL	YES	NO	YES
10972	TRAV19	TRAJ49	CALSEAEYQFYF	TRBV7-6	TRBJ2-2	CASSSDRGTGELFF	AVFDRKSDAK	YES	NO	YES
10973	TRAV39	TRAJ40	CAVESGTYKYIF	TRBV9	TRBJ2-7	CASSADRGGDEQYF	RAKFKQLL	YES	NO	YES
10974	TRAV12-2	TRAJ22	CAVGGSARQLTF	TRBV2	TRBJ1-3	CASSEGQTGNTIYF	ELAGIGILTV	YES	YES	YES
244	TRAV12-2	TRAJ52	CAVNLGLTAGGTSYGKLTF	TRBV6-4	TRBJ1-2	CASRAGTEISGYGYTF	ELAGIGILTV	YES	NO	YES
7093	TRAV29DV5	TRAJ22	CAASAPGSARQLTF	TRBV6-4	TRBJ2-5	CASSANRAETQYF	KLGGALQAK	YES	NO	NO
10975	TRAV29DV5	TRAJ5	CAASETGRRALTF	TRBV11-2	TRBJ2-7	CASSLGDGNYEQYF	KLGGALQAK	YES	NO	NO
6138	TRAV21	TRAJ56	CAVKTGANSKLTF	TRBV27	TRBJ2-3	CASSSSAGLAYTDTQYF	KLGGALQAK	YES	NO	NO
10976	TRAV12-2	TRAJ50	CAVQNAPMKTSYDKVIF	TRBV7-2	TRBJ1-4	CASSLGTGEKLFF	KLGGALQAK	YES	NO	NO
10977	TRAV5	TRAJ3	CAEYSSASKIIF	TRBV14	TRBJ2-3	CASSQSPGGTQYF	GLCTLVAML	YES	NO	YES
10978	TRAV1-1	TRAJ28	CAVRDQDTL	TRBV7-9	TRBJ2-7	CASSLELASYEQYF	KLGGALQAK	YES	NO	NO
10979	TRAV19	TRAJ3	CALSVPGYSSASKIIF	TRBV4-3	TRBJ2-1	CASSQDGYNEQFF	KLGGALQAK	YES	NO	NO
10980	TRAV12-2	TRAJ45	CAPYSGGGADGLTF	TRBV28	TRBJ2-1	CASSFPGTSGIDEQFF	KLGGALQAK	YES	NO	NO
10162	TRAV13-2	TRAJ36	CAETGGANNLFF	TRBV5-1	TRBJ2-7	CASSLNGGNSYEQYF	RAKFKQLL	YES	NO	YES
10981	TRAV13-2	TRAJ45	CADNSGGGADGLTF	TRBV11-1	TRBJ2-1	CASSSLANEQFF	KLGGALQAK	YES	NO	NO
10982	TRAV8-3	TRAJ47	CAVGGYMEYGNKLVF	TRBV20-1	TRBJ2-3	CSASPRGAWYTDTQYF	RLRAEAQVK	YES	NO	YES
8116	TRAV1-1	TRAJ4	CAVSPWGGYNKLIF	TRBV6-5	TRBJ2-7	CASSYGRAYEQYF	AVFDRKSDAK	YES	NO	NO
3077	TRAV12-3	TRAJ53	CAIGGSNYKLTF	TRBV9	TRBJ1-2	CASSLRTGAPHRYTF	KLGGALQAK	YES	NO	NO
10984	TRAV17	TRAJ33	CATDGDSNYQLIW	TRBV27	TRBJ2-7	CASSLTGGSYEQYF	KLGGALQAK	YES	NO	NO
10985	TRAV19	TRAJ30	CALSEAADDKIIF	TRBV3-1	TRBJ2-3	CASSLTSLGSGSTDTQYF	AVFDRKSDAK	YES	NO	YES
10986	TRAV21	TRAJ31	CAVSLYARLMF	TRBV7-8	TRBJ1-1	CASSLYGGGRENLRTEAFF	KLGGALQAK	YES	NO	NO
10987	TRAV4	TRAJ20	CLVVIRSNDYKLSF	TRBV7-9	TRBJ1-1	CASSLTGTEAFF	KLGGALQAK	YES	NO	NO
10988	TRAV21	TRAJ33	CAVRGSNYQLIW	TRBV5-4	TRBJ2-7	CASSFFRIIGRGGYEQYF	KLGGALQAK	YES	NO	NO
10989	TRAV1-2	TRAJ33	CAVRDSNYQLIW	TRBV20-1	TRBJ1-5	CSAQWTPGGNQPQHF	KLGGALQAK	YES	NO	NO
10990	TRAV22	TRAJ45	CAPGGGADGLTF	TRBV4-1	TRBJ1-4	CASSPVSGDEKLFF	KLGGALQAK	YES	NO	NO
19126	TRAV3	TRAJ40	CAIFTSGTYKYIF	TRBV6-4	TRBJ2-3	CASSPGTGTIDTQYF	AVFDRKSDAK	NO	NO	NO
10992	TRAV39	TRAJ49	CAVDTGTGNQFYF	TRBV27	TRBJ2-7	CASRRGWSDHEQYF	KLGGALQAK	YES	NO	NO
10993	TRAV19	TRAJ17	CALRGEAAGNKLTF	TRBV24-1	TRBJ2-2	CATSDEDRGFTGELFF	KLGGALQAK	YES	NO	NO
8997	TRAV41	TRAJ45	CAGSYSGGGADGLTF	TRBV5-4	TRBJ2-3	CASSLEAGYRDTDTQYF	AVFDRKSDAK	YES	NO	NO
10994	TRAV12-3	TRAJ11	CAMNRYSTLTF	TRBV2	TRBJ2-7	CASSEGSSYEQYF	RAKFKQLL	YES	NO	YES
10995	TRAV3	TRAJ29	CAVRDINRGNTPLVF	TRBV13	TRBJ2-7	CASSLGSYEQYF	KLGGALQAK	NO	NO	NO
10997	TRAV19	TRAJ54	CALITIQGAQKLVF	TRBV7-9	TRBJ1-1	CASSFLFHTEAFF	RLRAEAQVK	YES	YES	YES
10998	TRAV35	TRAJ49	CAGQDTGNQFYF	TRBV27	TRBJ1-6	CASSLWGISPLHF	RLRAEAQVK	YES	NO	YES
10999	TRAV27	TRAJ49	CAVYSLGQFYF	TRBV29-1	TRBJ1-1	CSAATGNTEAFF	KLGGALQAK	NO	NO	NO
11000	TRAV24	TRAJ53	CAFGGGSNYKLTF	TRBV5-1	TRBJ2-2	CASSRTVWSITGELFF	AVFDRKSDAK	YES	YES	NO
11001	TRAV8-2	TRAJ52	CVVRGGRAGGTSYGKLTF	TRBV6-5	TRBJ2-5	CASSRQGSWLETQYF	KLGGALQAK	NO	NO	NO
8372	TRAV30	TRAJ4	CGTPISGGYNKLIF	TRBV12-4	TRBJ1-1	CASSFSERAFF	AVFDRKSDAK	YES	NO	YES
11002	TRAV1-2	TRAJ40	CAATTSGTYKYIF	TRBV10-3	TRBJ1-2	CAISESGTGSVFDGYTF	AVFDRKSDAK	YES	YES	YES
11003	TRAV8-1	TRAJ32	CAVISYGGATNKLIF	TRBV5-5	TRBJ2-2	CASSLGGGTGELFF	KTWGQYWQV	YES	NO	YES
11004	TRAV35	TRAJ49	CAGHTGNQFYF	TRBV11-2	TRBJ1-5	CASSSNQGDNQPQHF	IVTDFSVIK	YES	NO	YES
11005	TRAV12-2	TRAJ48	CAVTYRLSGLTF	TRBV4-1	TRBJ2-2	CASSPTQGATGELFF	IVTDFSVIK	YES	NO	NO
391	TRAV20	TRAJ42	CAVHEGGSQGNLIF	TRBV20-1	TRBJ1-5	CSAREGNQPQHF	ELAGIGILTV	YES	NO	YES
11006	TRAV19	TRAJ30	CALSEARDDKIIF	TRBV7-9	TRBJ2-1	CASSSEGGGEQFF	KLGGALQAK	YES	NO	NO
11007	TRAV19	TRAJ54	CALRKTQGAQKLVF	TRBV11-2	TRBJ1-2	CASSWGGGSHYGYTF	IVTDFSVIK	YES	NO	YES
11008	TRAV14DV4	TRAJ57	CATQGGSEKLVF	TRBV13	TRBJ2-3	CASSPAVGFLTDTQYF	KLGGALQAK	YES	NO	NO
11009	TRAV13-2	TRAJ29	CAEISGNTPLVF	TRBV11-2	TRBJ2-6	CASSAGAAGANVLTF	KLGGALQAK	YES	NO	NO
11010	TRAV23DV6	TRAJ27	CAAYRMGKSTF	TRBV14	TRBJ2-1	CASSTRDRGWTSGYNEQFF	KLGGALQAK	YES	NO	NO
11011	TRAV12-2	TRAJ39	CAVNNTGNMLTF	TRBV6-5	TRBJ2-1	CASKNSQGTGNEQFF	ELAGIGILTV	NO	NO	NO
3365	TRAV14DV4	TRAJ23	CAMRGWLNQGGKLIF	TRBV27	TRBJ1-4	CASSSGEKLFF	KLGGALQAK	YES	NO	NO
5160	TRAV12-2	TRAJ30	CAVVRMNRDDKIIF	TRBV7-6	TRBJ2-1	CASSPVGGGYNEQFF	KLGGALQAK	YES	NO	NO
3321	TRAV24	TRAJ31	CASWYARLMF	TRBV19	TRBJ1-4	CASSIQSEREKLFF	RLRAEAQVK	YES	YES	YES
11012	TRAV23DV6	TRAJ42	CAADNYGGSQGNLIF	TRBV19	TRBJ2-3	CASSIRSTDTQYF	GILGFVFTL	YES	NO	YES
11013	TRAV25	TRAJ42	CAGNYGGSQGNLIF	TRBV19	TRBJ1-4	CASSIRSDEKLFF	GILGFVFTL	YES	NO	YES
11014	TRAV27	TRAJ43	CAGVWNDMRF	TRBV7-2	TRBJ1-1	CASSLVLIGQGYTEAFF	KLGGALQAK	NO	NO	NO
11015	TRAV21	TRAJ57	CAVFSFQGGSEKLVF	TRBV20-1	TRBJ1-1	CSASPRVNVHTEAFF	AVFDRKSDAK	YES	NO	YES
5114	TRAV9-2	TRAJ28	CALSSGAGSYQLTF	TRBV6-5	TRBJ2-1	CASSYSAGRDNEQFF	KLGGALQAK	NO	NO	NO
11017	TRAV17	TRAJ57	CATDAQGGSEKLVF	TRBV12-4	TRBJ2-7	CASSLALGTGRYSSYEQYF	KLGGALQAK	YES	NO	NO
11018	TRAV1-2	TRAJ3	CAGVYSSASKIIF	TRBV6-4	TRBJ2-1	CASSDYGLAGEQFF	KLGGALQAK	YES	NO	NO
11019	TRAV12-1	TRAJ43	CVANNDMRF	TRBV7-2	TRBJ2-3	CASSLAGDKSLTDTQYF	KLGGALQAK	NO	NO	NO
11020	TRAV12-2	TRAJ35	CAVSI	TRBV27	TRBJ2-1	CASSGRAGTGVQFF	ELAGIGILTV	NO	NO	NO
11021	TRAV9-2	TRAJ22	CALKGSGSARQLTF	TRBV18	TRBJ2-5	CASSPLTAGGVF	RLRAEAQVK	YES	NO	NO
11022	TRAV14DV4	TRAJ53	CAMILASNYKLTF	TRBV12-4	TRBJ2-5	CASSRSGGLQETQYF	KLGGALQAK	YES	NO	NO
4007	TRAV24	TRAJ52	CARHPANAGGTSYGKLTF	TRBV12-4	TRBJ1-6	CASSLELGGQFPWDSPLHF	RLRAEAQVK	YES	YES	YES
11023	TRAV8-3	TRAJ8	CAVGAGTGFQKLVF	TRBV6-3	TRBJ2-7	CASSNHLWGRNEQYF	KLGGALQAK	YES	NO	NO
3588	TRAV20	TRAJ34	CAVQASDNTDKLIF	TRBV12-4	TRBJ1-5	CASSYRFGSNQPQHF	KLGGALQAK	YES	NO	NO
5932	TRAV38-1	TRAJ24	CAFTDSWGKLQF	TRBV14	TRBJ2-3	CASSQESALASTDTQYF	KLGGALQAK	YES	NO	NO
1329	TRAV38-2DV8	TRAJ28	CAYRSARASGAGSYQLTF	TRBV7-2	TRBJ2-7	CASSFPPQLGAYEQYF	SLFNTVATLY	YES	YES	YES
11025	TRAV13-1	TRAJ50	CAASETSYDKVIF	TRBV7-2	TRBJ2-3	CASSLLAGVSADTQYF	RAKFKQLL	YES	NO	YES
2049	TRAV17	TRAJ29	CATDATLDTPLVF	TRBV6-1	TRBJ1-1	CATKGGSEAFF	KLGGALQAK	YES	NO	NO
7850	TRAV1-1	TRAJ37	CAVSNTGKLIF	TRBV3-1	TRBJ2-7	CASSQSGTREYEQYF	KLGGALQAK	YES	NO	NO
11026	TRAV19	TRAJ32	CALSEGGGATNKLIF	TRBV25-1	TRBJ2-1	CASSPGVGTYNEQFF	KLGGALQAK	YES	NO	NO
11027	TRAV12-3	TRAJ56	CAMTLTGANSKLTF	TRBV14	TRBJ1-3	CASSQGSFSGNTIYF	IVTDFSVIK	NO	NO	NO
11028	TRAV24	TRAJ37	CASAGSGNTGKLIF	TRBV19	TRBJ1-1	CASSTRSGTEAFF	GILGFVFTL	YES	NO	YES
11029	TRAV8-4	TRAJ29	CAISGNTPLVF	TRBV6-3	TRBJ1-6	CASSSLGQRIPNSPLHF	KLGGALQAK	YES	NO	NO
4095	TRAV6	TRAJ7	CALAVYGNNRLAF	TRBV27	TRBJ1-6	CASSLPTGGQNSPLHF	KLGGALQAK	YES	NO	NO
3875	TRAV23DV6	TRAJ43	CAASGNHDMRF	TRBV6-1	TRBJ1-5	CASSEAPDGNQPQHF	KLGGALQAK	YES	NO	NO
11030	TRAV29DV5	TRAJ28	CAASSAGAGSYQLTF	TRBV27	TRBJ2-1	CASSLDSYNEQFF	KLGGALQAK	YES	NO	NO
11031	TRAV12-2	TRAJ45	CAVNGGGADGLTF	TRBV6-3	TRBJ2-1	CASSPGVLASNEQFF	ELAGIGILTV	YES	NO	YES
11032	TRAV27	TRAJ48	CAGGPLNFGNEKLTF	TRBV15	TRBJ2-7	CATSSLRQGTYEQYF	KLGGALQAK	YES	NO	NO
11033	TRAV12-2	TRAJ39	CAAGGAGNMLTF	TRBV6-5	TRBJ1-3	CASSLGEGNTIYF	ELAGIGILTV	YES	YES	YES
11034	TRAV29DV5	TRAJ50	CAATGTSYDKVIF	TRBV19	TRBJ1-5	CASSYHSNQPQHF	GILGFVFTL	YES	YES	YES
11035	TRAV4	TRAJ47	CLGSEYGNKLVF	TRBV6-6	TRBJ1-2	CASSPDSGIGGNYGYTF	KLGGALQAK	NO	NO	NO
239	TRAV38-2DV8	TRAJ52	CAFMINAGGTSYGKLTF	TRBV5-4	TRBJ1-2	CASSLGTANYGYTF	GILGFVFTL	YES	NO	NO
230	TRAV17	TRAJ24	CATDSPTDSWGKLQF	TRBV4-2	TRBJ1-2	CASSQEQWSGETSNYGYTF	RTLNAWVKV	YES	YES	NO
806	TRAV12-2	TRAJ45	CAVDSGGGADGLTF	TRBV6-5	TRBJ2-3	CASSSPANEGTDTQYF	ELAGIGILTV	NO	NO	NO
11036	TRAV19	TRAJ28	CALGDSGAGSYQLTF	TRBV11-2	TRBJ1-2	CASSWGGGSHYGYTF	IVTDFSVIK	YES	YES	YES
11037	TRAV20	TRAJ52	CAVPPGEGGTSYGKLTF	TRBV5-1	TRBJ2-7	CASSLFASGLAGYEQYF	RLRAEAQVK	YES	NO	YES
11038	TRAV12-3	TRAJ5	CAMKTGRRALTF	TRBV27	TRBJ2-3	CASSLSIDSTDTQYF	KLGGALQAK	YES	NO	NO
11039	TRAV38-2DV8	TRAJ34	CAYNTDKLIF	TRBV4-1	TRBJ2-1	CASSISRVYNEQFF	RAKFKQLL	YES	NO	YES
11040	TRAV8-1	TRAJ52	CAVNAGGTSYGKLTF	TRBV20-1	TRBJ2-7	CSADGGPTTPNEQYF	KLGGALQAK	NO	NO	NO
11041	TRAV29DV5	TRAJ39	CAASGYNAGNMLTF	TRBV21-1	TRBJ1-5	CASSKGLGGDQPQHF	AVFDRKSDAK	YES	NO	YES
11043	TRAV3	TRAJ3	CAVRDSSSASKIIF	TRBV27	TRBJ2-3	CASTETRSDADTQYF	KLGGALQAK	NO	NO	NO
11044	TRAV12-2	TRAJ31	CAVLNARLMF	TRBV6-5	TRBJ2-5	CASSSGGARETQYF	ELAGIGILTV	NO	NO	NO
1716	TRAV14DV4	TRAJ33	CAMRESDSNYQLIW	TRBV27	TRBJ1-1	CASSLSAGMNTEAFF	KLGGALQAK	YES	NO	NO
11045	TRAV12-2	TRAJ33	CAVNRDYQLIW	TRBV20-1	TRBJ2-1	CSARPSLAGGYNEQFF	AVFDRKSDAK	YES	NO	YES
11046	TRAV12-3	TRAJ11	CAMGSGYSTLTF	TRBV6-1	TRBJ1-1	CASSPNGLNTEAFF	KLGGALQAK	YES	NO	NO
11047	TRAV38-2DV8	TRAJ52	CAYGTNAGGTSYGKLTF	TRBV19	TRBJ1-2	CASSIGVYGYTF	GILGFVFTL	YES	NO	YES
6490	TRAV19	TRAJ49	CALSEANTGNQFYF	TRBV7-3	TRBJ2-3	CASSAYRVDTQYF	KLGGALQAK	YES	NO	NO
1241	TRAV8-3	TRAJ42	CAVVEGGGSQGNLIF	TRBV19	TRBJ2-7	CASSIRSSYEQYF	GILGFVFTL	YES	NO	YES
11048	TRAV21	TRAJ16	CAVF	TRBV13	TRBJ1-2	CASSLAGFPDGYTF	AVFDRKSDAK	NO	NO	NO
4000	TRAV21	TRAJ33	CAVSNYQLIW	TRBV11-2	TRBJ1-6	CASSLAGWSYNSPLHF	KLGGALQAK	YES	NO	NO
11049	TRAV25	TRAJ24	CAGATDSWGKLQF	TRBV11-2	TRBJ1-2	CASSWGGGSHYGYTF	IVTDFSVIK	YES	YES	YES
11050	TRAV13-1	TRAJ27	CAATNTNAGKSTF	TRBV7-6	TRBJ2-1	CASSPTTGEDNEQFF	RAKFKQLL	YES	YES	NO
9003	TRAV29DV5	TRAJ15	CAASANPGTALIF	TRBV6-1	TRBJ2-3	CASSGLAGLFVTLGDTQYF	AVFDRKSDAK	YES	YES	YES
11051	TRAV23DV6	TRAJ27	CAAKGSGAGKSTF	TRBV7-2	TRBJ2-1	CASSLGILAGGLSDSYNEQFF	KLGGALQAK	NO	NO	NO
11052	TRAV19	TRAJ36	CALSEAPGANNLFF	TRBV4-3	TRBJ1-2	CASSQEGESNYGYTF	KLGGALQAK	YES	NO	NO
983	TRAV12-2	TRAJ42	CALNYGGSQGNLIF	TRBV19	TRBJ2-7	CASSVRSSYEQYF	GILGFVFTL	YES	NO	YES
19102	TRAV16	TRAJ26	CALTGNYGQNFVF	TRBV19	TRBJ2-7	CASSIRSSYEQYF	GILGFVFTL	NO	NO	NO
15	TRAV12-2	TRAJ10	CAVNPGGNKLTF	TRBV15	TRBJ1-1	CATSGGMGAEAFF	ELAGIGILTV	YES	NO	YES
11053	TRAV19	TRAJ27	CALTSNTNAGKSTF	TRBV5-4	TRBJ2-6	CASSLRDRLITGANVLTF	KLGGALQAK	YES	NO	NO
6007	TRAV12-2	TRAJ29	CAAPSGNTPLVF	TRBV2	TRBJ2-3	CASTAEGFHTDTQYF	KLGGALQAK	YES	NO	NO
11054	TRAV38-2DV8	TRAJ43	CGFYNNNDMRF	TRBV6-3	TRBJ2-3	CATGTDTQYF	KLGGALQAK	YES	NO	NO
2322	TRAV4	TRAJ9	CLVGDDGFKTIF	TRBV11-2	TRBJ1-2	CASSPLVEGNYGYTF	KLGGALQAK	YES	NO	NO
11055	TRAV38-2DV8	TRAJ52	CAYWGGTSYGKLTF	TRBV20-1	TRBJ2-1	CSASGYIVNEQFF	KLGGALQAK	YES	NO	NO
11056	TRAV1-2	TRAJ4	CAVRSFSGGYNKLIF	TRBV7-2	TRBJ2-7	CASSLAGDSYEQYF	GILGFVFTL	YES	YES	YES
11057	TRAV12-2	TRAJ24	CAVTTDSWGKLQF	TRBV20-1	TRBJ2-2	CSARPRTSGSGAGELFF	ELAGIGILTV	YES	YES	YES
11058	TRAV12-2	TRAJ13	CAVKTGGYQKVTF	TRBV4-2	TRBJ2-2	CASSQDASGGAGELFF	KLGGALQAK	YES	NO	NO
11060	TRAV12-2	TRAJ49	CAVNGNQFYF	TRBV4-1	TRBJ2-7	CASSQEEESLGYEQYF	ELAGIGILTV	YES	YES	NO
7337	TRAV1-1	TRAJ29	CAVFGNTPLVF	TRBV11-2	TRBJ2-7	CASSLDTSGSPYEQYF	KLGGALQAK	YES	NO	NO
11061	TRAV14DV4	TRAJ45	CAMREGRKSGGGADGLTF	TRBV11-2	TRBJ2-7	CASSLQVIYEQYF	KLGGALQAK	YES	NO	NO
449	TRAV27	TRAJ42	CAGAYGGSQGNLIF	TRBV19	TRBJ1-6	CASSTRSDSPLHF	GILGFVFTL	YES	YES	YES
5599	TRAV1-2	TRAJ33	CAPMDSNYQLIW	TRBV4-1	TRBJ2-2	CASSQEEIVSGELFF	KLGGALQAK	YES	NO	NO
2621	TRAV21	TRAJ28	CAVRASGAGSYQLTF	TRBV27	TRBJ1-2	CASSLGQGVYGYTF	KLGGALQAK	YES	NO	NO
454	TRAV8-4	TRAJ50	CAVSVFPETSYDKVIF	TRBV20-1	TRBJ1-6	CSARESPGQGIFSPLHF	LLFGYPVYV	NO	NO	NO
5275	TRAV38-2DV8	TRAJ40	CAYRDTSGTYKYIF	TRBV7-9	TRBJ2-1	CASSSPGESSYNEQFF	KLGGALQAK	YES	NO	NO
10657	TRAV35	TRAJ42	CAGPTHNMNYGGSQGNLIF	TRBV19	TRBJ1-5	CASSYYSNQPQHF	GILGFVFTL	YES	NO	YES
11062	TRAV29DV5	TRAJ43	CAASASNNNDMRF	TRBV19	TRBJ2-1	CASSMVSQGEQFF	GILGFVFTL	YES	NO	YES
11063	TRAV16	TRAJ54	CALRYQGAQKLVF	TRBV27	TRBJ1-1	CASSLSGLGTEAFF	KLGGALQAK	NO	NO	NO
5943	TRAV38-2DV8	TRAJ49	CAYSEWNTGNQFYF	TRBV15	TRBJ2-3	CATSRDAPPRVSTDTQYF	KLGGALQAK	YES	NO	NO
250	TRAV17	TRAJ11	CATEGNSGYSTLTF	TRBV6-5	TRBJ1-2	CASSPQGGGDGYTF	FLYALALLL	YES	YES	NO
19103	TRAV5	TRAJ37	CAESTGKLIF	TRBV29-1	TRBJ1-4	CSVGTGGTNEKLFF	GLCTLVAML	YES	YES	YES
8387	TRAV21	TRAJ48	CAVGANFGNEKLTF	TRBV19	TRBJ1-1	CASSWAGPHTEAFF	IVTDFSVIK	YES	YES	YES
11064	TRAV10	TRAJ4	CVVDESGGYNKLIF	TRBV4-3	TRBJ2-7	CASSQDSAGGREQYF	AVFDRKSDAK	YES	NO	YES
11065	TRAV38-2DV8	TRAJ48	CAYVSNFGNEKLTF	TRBV12-5	TRBJ2-1	CASGWNLDEQFF	KLGGALQAK	YES	NO	NO
4233	TRAV14DV4	TRAJ8	CAMNRNTGFQKLVF	TRBV11-2	TRBJ2-1	CASSLDIWTWDRSVYNEQFF	KLGGALQAK	NO	NO	NO
2449	TRAV14DV4	TRAJ8	CAMREAAGNTGFQKLVF	TRBV19	TRBJ1-2	CASSITGTSNYGYTF	KLGGALQAK	YES	NO	NO
4085	TRAV19	TRAJ43	CALSEASNNDMRF	TRBV27	TRBJ1-6	CASSLSQFSPLHF	KLGGALQAK	YES	NO	NO
11066	TRAV16	TRAJ58	CALSEETSGSRLTF	TRBV2	TRBJ2-2	CASTTLWGGIGAGELFF	KLGGALQAK	NO	NO	NO
11067	TRAV17	TRAJ20	CATVSDYKLSF	TRBV5-1	TRBJ2-7	CASGDSPNEQYF	KLGGALQAK	YES	NO	NO
11068	TRAV5	TRAJ13	CAESIGSYQKVTF	TRBV3-1	TRBJ1-2	CASSQDGRTYGYTF	IVTDFSVIK	YES	YES	YES
11069	TRAV12-2	TRAJ47	CAAYSMEYGNKLVF	TRBV12-4	TRBJ1-3	CASSLGTTGNTIYF	KLGGALQAK	YES	NO	NO
11070	TRAV14DV4	TRAJ5	CAMREVGRRALTF	TRBV11-2	TRBJ2-2	CASSLGVAGTNTGELFF	KLGGALQAK	YES	NO	NO
5973	TRAV19	TRAJ38	CALSEAYAGNNRKLIW	TRBV19	TRBJ2-3	CASSIVWDRASLGTDTQYF	KLGGALQAK	YES	NO	NO
11071	TRAV27	TRAJ37	CAGASGSSNTGKLIF	TRBV19	TRBJ2-7	CASSIRAAYEQYF	GILGFVFTL	YES	YES	YES
11072	TRAV8-4	TRAJ17	CAVRRGAAGNKLTF	TRBV7-2	TRBJ1-5	CASSVLGLGNQPQHF	KLGGALQAK	YES	NO	NO
7415	TRAV8-4	TRAJ54	CAVQGAQKLVF	TRBV12-4	TRBJ2-7	CASSTRDRGSYEQYF	KLGGALQAK	YES	NO	NO
11073	TRAV1-2	TRAJ17	CAVEAAGNKLTF	TRBV4-2	TRBJ2-6	CASSDGGSNSGANVLTF	AVFDRKSDAK	YES	YES	YES
11074	TRAV2	TRAJ42	CAFTGGSQGNLIF	TRBV29-1	TRBJ1-3	CSVMDPMSGYTIYF	ELAGIGILTV	NO	NO	NO
11076	TRAV12-2	TRAJ33	CAVINYQLIW	TRBV7-9	TRBJ2-1	CASSLDRDASYNEQFF	ELAGIGILTV	YES	NO	YES
11077	TRAV13-2	TRAJ42	CAERGGGGSQGNLIF	TRBV19	TRBJ2-5	CASSIRASETQYF	GILGFVFTL	YES	NO	YES
11078	TRAV22	TRAJ53	CAVATMGSGGSNYKLTF	TRBV7-2	TRBJ2-2	CASSFVGGGTGAGELFF	KLGGALQAK	YES	NO	NO
11079	TRAV1-2	TRAJ11	CAVGLVGYSTLTF	TRBV28	TRBJ2-6	CASRPGAGGNVLTF	KLGGALQAK	YES	NO	NO
11080	TRAV17	TRAJ58	CATDVGGETSGSRLTF	TRBV2	TRBJ1-1	CARYRHLGEAFF	KLGGALQAK	YES	NO	NO
11081	TRAV38-1	TRAJ52	CAFWAGGTSYGKLTF	TRBV11-2	TRBJ2-5	CASSFPGLAMETQYF	AVFDRKSDAK	YES	NO	YES
3309	TRAV14DV4	TRAJ30	CAMREGVVTDDKIIF	TRBV15	TRBJ1-4	CATSLNVVRASNEKLFF	KLGGALQAK	NO	NO	NO
801	TRAV12-2	TRAJ45	CAVAVGVSGGGADGLTF	TRBV5-5	TRBJ2-3	CASSGIWDFTDTQYF	GILGFVFTL	YES	NO	YES
11082	TRAV22	TRAJ30	CAVGNRDDKIIF	TRBV9	TRBJ1-6	CASSVMLDSPLHF	KLGGALQAK	NO	NO	NO
1747	TRAV3	TRAJ40	CAVRDVATSGTYKYIF	TRBV27	TRBJ1-1	CASSLYPAMNTEAFF	KLGGALQAK	NO	NO	NO
7930	TRAV41	TRAJ42	CAVTYGGSQGNLIF	TRBV4-2	TRBJ2-7	CASSQQGGYEQYF	KLGGALQAK	YES	NO	NO
791	TRAV17	TRAJ6	CATEGASGGSYIPTF	TRBV30	TRBJ2-3	CAWVLGPAGDTQYF	IVTDFSVIK	NO	NO	NO
11083	TRAV12-2	TRAJ21	CAVPYYNFNKFYF	TRBV27	TRBJ2-2	CASSLSRKGELFF	AVFDRKSDAK	YES	NO	YES
11084	TRAV38-1	TRAJ45	CAFRAMGGADGLTF	TRBV12-5	TRBJ2-1	CASGLVLSWGSRTSGRLDEQFF	KLGGALQAK	NO	NO	NO
8497	TRAV38-1	TRAJ52	CAFMINAGGTSYGKLTF	TRBV11-2	TRBJ1-2	CASSWGGGSHYGYTF	IVTDFSVIK	YES	NO	YES
4835	TRAV2	TRAJ20	CAVEEKADYKLSF	TRBV4-1	TRBJ2-1	CASSQDQGLGNEQFF	KLGGALQAK	NO	NO	NO
11085	TRAV38-2DV8	TRAJ53	CSNYKLTF	TRBV7-9	TRBJ2-7	CASSWDRVLYEQYF	SLLMWITQV	NO	NO	NO
11086	TRAV8-4	TRAJ48	CAVSDISNFGNEKLTF	TRBV11-2	TRBJ1-1	CASSLGDRNTEAFF	LLFGYPVYV	YES	YES	YES
8949	TRAV5	TRAJ23	CAEIGYNQGGKLIF	TRBV19	TRBJ2-3	CASSIRESTDTQYF	AVFDRKSDAK	YES	NO	YES
8971	TRAV21	TRAJ24	CAVTDSWGKLQF	TRBV27	TRBJ2-3	CASKPTSTDTQYF	AVFDRKSDAK	YES	NO	YES
3117	TRAV8-3	TRAJ11	CAVGPAQSSGYSTLTF	TRBV9	TRBJ1-2	CASSVQAGGYGYTF	KLGGALQAK	YES	NO	NO
11087	TRAV19	TRAJ17	CALSEAQAAGNKLTF	TRBV12-3	TRBJ1-4	CASSLAGWKLFF	KLGGALQAK	YES	NO	NO
9305	TRAV21	TRAJ15	CAVPNQAGTALIF	TRBV7-3	TRBJ2-7	CASSASGTTSEQYF	AVFDRKSDAK	NO	NO	NO
482	TRAV12-2	TRAJ35	CAVNRGFGNVLHC	TRBV19	TRBJ2-1	CASSSGGGGQFF	ELAGIGILTV	NO	NO	NO
11088	TRAV10	TRAJ8	CVVSENTGFQKLVF	TRBV7-6	TRBJ2-7	CASSLGGGDYEQYF	RLRAEAQVK	YES	NO	YES
11089	TRAV14DV4	TRAJ33	CAMREGQDSNYQLIW	TRBV3-1	TRBJ1-4	CASSQERGLPNEKLFF	IVTDFSVIK	YES	YES	YES
11090	TRAV25	TRAJ41	CAGHLSGYALNF	TRBV6-3	TRBJ2-1	CATSTGTTSVNEQFF	KLGGALQAK	YES	NO	NO
11091	TRAV35	TRAJ58	CAGQLKRETSGSRLTF	TRBV7-2	TRBJ1-5	CASSAYALYSNQPQHF	KLGGALQAK	YES	NO	NO
4227	TRAV12-3	TRAJ13	CAMSFHSGGYQKVTF	TRBV11-2	TRBJ2-1	CASSPPPDNEQFF	KLGGALQAK	YES	NO	NO
11092	TRAV4	TRAJ11	CLLNSGYSTLTF	TRBV4-2	TRBJ1-1	CASSQDQGQDTEAFF	KLGGALQAK	YES	NO	NO
11093	TRAV30	TRAJ37	CGTEDMKSSGNTGKLIF	TRBV7-2	TRBJ2-1	CASSLSAGGYNEQFF	IVTDFSVIK	YES	NO	YES
11094	TRAV8-6	TRAJ42	CAVSGSQGNLIF	TRBV19	TRBJ2-7	CASSIRSSYEQYF	GILGFVFTL	YES	NO	YES
11095	TRAV12-2	TRAJ52	CAAGARAGGTSYGKLTF	TRBV12-3	TRBJ2-7	CASSGGLAGAPYEQYF	KLGGALQAK	YES	NO	NO
11096	TRAV36DV7	TRAJ31	CAVALWARLMF	TRBV11-2	TRBJ1-2	CASSWGGGSHYGYTF	IVTDFSVIK	NO	NO	NO
872	TRAV13-1	TRAJ42	CAASGGGSQGNLIF	TRBV19	TRBJ2-5	CASSGRSQETQYF	GILGFVFTL	YES	NO	YES
241	TRAV12-2	TRAJ39	CAVNAGNMLTF	TRBV6-1	TRBJ1-2	CASSDPIGGYGYTF	ELAGIGILTV	YES	NO	YES
7366	TRAV40	TRAJ56	CLLRTGANSKLTF	TRBV11-2	TRBJ2-7	CASSLGTSGMGEQYF	KLGGALQAK	NO	NO	NO
11097	TRAV21	TRAJ23	CAVLYNQGGKLIF	TRBV12-5	TRBJ2-3	CASGFGANTWDTQYF	KLGGALQAK	YES	NO	NO
11098	TRAV12-2	TRAJ10	CAVATGGGNKLTF	TRBV13	TRBJ2-1	CASSLLSGTSAYNEQFF	KLGGALQAK	YES	NO	NO
11099	TRAV13-1	TRAJ47	CAASIRPMEYGNKLVF	TRBV19	TRBJ1-3	CASSTTGTPGNTIYF	GILGFVFTL	YES	NO	YES
161	TRAV38-1	TRAJ52	CAFMVNAGGTSYGKLTF	TRBV19	TRBJ1-2	CASSIGSYGYTF	GILGFVFTL	YES	YES	YES
11100	TRAV25	TRAJ31	CAGPISARLMF	TRBV7-9	TRBJ2-1	CASSTTGFSYNEQFF	KLGGALQAK	YES	NO	NO
11101	TRAV27	TRAJ26	CAGAEYGQNFVF	TRBV7-9	TRBJ1-1	CASREGGGGTEAFF	KLGGALQAK	YES	NO	NO
11102	TRAV3	TRAJ43	CAVIRWGDMRF	TRBV11-2	TRBJ1-2	CASSWGGGSHYGYTF	IVTDFSVIK	YES	YES	YES
11103	TRAV8-1	TRAJ43	CAVNGFDMRF	TRBV14	TRBJ2-3	CASSQDMGWGTDTQYF	FLASKIGRLV	YES	NO	YES
11104	TRAV1-1	TRAJ9	CAVKGTGGFKTIF	TRBV28	TRBJ1-5	CASRSQGALYSNQPQHF	KLGGALQAK	YES	NO	NO
11105	TRAV1-1	TRAJ29	CAVSALENTPLVF	TRBV7-2	TRBJ2-6	CASSPGLKLSGANVLTF	KLGGALQAK	YES	NO	NO
3533	TRAV38-2DV8	TRAJ29	CAYWAGNTPLVF	TRBV7-9	TRBJ1-4	CASSPPGVSGEKLFF	KLGGALQAK	YES	NO	NO
860	TRAV12-3	TRAJ42	CAMSGDGGSQGNLIF	TRBV19	TRBJ2-5	CASSVRAGETQYF	GILGFVFTL	YES	NO	NO
11106	TRAV25	TRAJ42	CAGNGGGSQGNLIF	TRBV19	TRBJ2-2	CASSGRSTGELFF	GILGFVFTL	YES	NO	YES
11107	TRAV5	TRAJ42	CADLGSQGNLIF	TRBV6-1	TRBJ2-7	CASSEGWHSYEQYF	KLGGALQAK	YES	NO	NO
2881	TRAV41	TRAJ43	CAARNDMRF	TRBV5-6	TRBJ1-2	CASSFRRDGGYGYTF	KLGGALQAK	NO	NO	NO
11108	TRAV14DV4	TRAJ28	CAMRTSGAGSYQLTF	TRBV7-9	TRBJ1-6	CASSPGQGNSPLHF	KLGGALQAK	YES	NO	NO
1278	TRAV12-2	TRAJ3	CALGGYSSASKIIF	TRBV28	TRBJ2-7	CASTTTGTSSYEQYF	ELAGIGILTV	YES	NO	YES
11109	TRAV12-2	TRAJ5	CATGGTGRRALTF	TRBV4-2	TRBJ1-2	CASSQEGGDGYTF	ELAGIGILTV	YES	NO	YES
11110	TRAV21	TRAJ54	CAVYQGAQKLVF	TRBV6-3	TRBJ1-5	CASSYTADQPQHF	KLGGALQAK	YES	NO	NO
11111	TRAV12-2	TRAJ31	CAVNGNARLMF	TRBV20-1	TRBJ1-1	CSLIQGLGTEAFF	ELAGIGILTV	YES	NO	YES
11112	TRAV1-2	TRAJ33	CAVLDSNYQLIW	TRBV20-1	TRBJ2-1	CSAREIRGEGIHEQFF	KLGGALQAK	NO	NO	NO
11113	TRAV12-2	TRAJ43	CAVGIMWDDMRF	TRBV11-2	TRBJ2-7	CASSAPGTGHYEQYF	ELAGIGILTV	YES	YES	YES
11114	TRAV19	TRAJ43	CALSNNDMRF	TRBV27	TRBJ2-7	CASSPARGRVEQYF	KLGGALQAK	YES	NO	NO
11115	TRAV12-3	TRAJ49	CAMSTNTGNQFYF	TRBV6-5	TRBJ2-2	CASSYFSPLAVNTGELFF	KLGGALQAK	YES	NO	NO
11116	TRAV12-3	TRAJ49	CAMSYTGNQFYF	TRBV7-6	TRBJ2-1	CASSPGGDEQFF	KLGGALQAK	YES	NO	NO
619	TRAV13-2	TRAJ42	CAENMGGGSQGNLIF	TRBV19	TRBJ2-2	CASSIRAAGELFF	GILGFVFTL	YES	YES	YES
11117	TRAV10	TRAJ33	CVVSSDSNYQLIW	TRBV10-3	TRBJ1-6	CAISGAGLRYNSPLHF	MLDLQPETT	YES	NO	YES
11118	TRAV1-2	TRAJ34	CAVEYTDKLIF	TRBV7-2	TRBJ2-7	CASSSEGRMTYEQYF	KLGGALQAK	YES	NO	NO
11119	TRAV12-2	TRAJ35	CAASI	TRBV27	TRBJ2-3	CASSLGTDTQYF	ELAGIGILTV	NO	NO	NO
11120	TRAV27	TRAJ37	CAGADDTGKLIF	TRBV19	TRBJ2-7	CASSIRSSYEQYF	GILGFVFTL	YES	NO	NO
2412	TRAV19	TRAJ20	CALSRNDYKLSF	TRBV15	TRBJ1-2	CATSREEGDGYTF	KLGGALQAK	YES	NO	NO
19106	TRAV23DV6	TRAJ33	CAASMDSNYQLIW	TRBV10-3	TRBJ2-7	CASSESISYEQYF	KLGGALQAK	YES	NO	NO
11121	TRAV8-4	TRAJ47	CAVSTEYGNKLVF	TRBV6-1	TRBJ2-7	CASSPWTGARWEQYF	AVFDRKSDAK	YES	NO	YES
6459	TRAV23DV6	TRAJ48	CAAVTNFGNEKLTF	TRBV6-6	TRBJ2-3	CASSSRPGLAGYWVDTQYF	KLGGALQAK	NO	NO	NO
11122	TRAV4	TRAJ11	CLVGDMNSGYSTLTF	TRBV11-2	TRBJ2-1	CASSLDLIPAGGSTPYNEQFF	KLGGALQAK	NO	NO	NO
1053	TRAV21	TRAJ52	CAVRIGGGTSYGKLTF	TRBV19	TRBJ2-7	CASSSRSGVEQYF	GILGFVFTL	YES	NO	YES
11123	TRAV13-2	TRAJ52	CAENIVGAGGTSYGKLTF	TRBV27	TRBJ2-3	CASSPRGWNGLSTDTQYF	RLRAEAQVK	YES	YES	YES
11124	TRAV1-2	TRAJ33	CAVSDSNYQLIW	TRBV4-2	TRBJ1-2	CASSQDTPDSNYGYTF	KLGGALQAK	YES	NO	NO
11125	TRAV8-3	TRAJ28	CAVVSGAGSYQLTF	TRBV30	TRBJ2-2	CAWSITDTGELFF	KLGGALQAK	YES	NO	NO
10115	TRAV17	TRAJ43	CATDAYNNDMRF	TRBV28	TRBJ2-7	CASSPEFSRGGLGEQYF	RAKFKQLL	YES	NO	YES
471	TRAV12-1	TRAJ45	CVVNGGADGLTF	TRBV10-2	TRBJ2-1	CASRQSFNEQFF	GILGFVFTL	YES	NO	YES
9175	TRAV29DV5	TRAJ30	CAAARDDKIIF	TRBV12-3	TRBJ2-7	CASSRGEGRGIQYF	AVFDRKSDAK	YES	NO	YES
11126	TRAV41	TRAJ58	CAVKETSGSRLTF	TRBV12-4	TRBJ2-6	CASSLGGSGANVLTF	KLGGALQAK	YES	NO	NO
1028	TRAV16	TRAJ38	CALDRAGNNRKLIW	TRBV19	TRBJ2-7	CASSIRSSYEQYF	GILGFVFTL	NO	NO	NO
2075	TRAV25	TRAJ53	CAGTGSNYKLTF	TRBV6-3	TRBJ1-1	CASRGSMNTEAFF	KLGGALQAK	YES	NO	NO
11127	TRAV12-2	TRAJ26	CAVPFGNYGQNFVF	TRBV28	TRBJ1-5	CASSPTGVGQPQHF	ELAGIGILTV	YES	NO	YES
2116	TRAV29DV5	TRAJ42	CAARPNYGGSQGNLIF	TRBV6-5	TRBJ1-1	CASSYPGLAEAFF	KLGGALQAK	YES	NO	NO
7394	TRAV13-1	TRAJ8	CAAEGSFQKLVF	TRBV12-4	TRBJ2-7	CASSPLGPNYEQYF	KLGGALQAK	YES	NO	NO
11128	TRAV1-2	TRAJ17	CAVGMIKAAGNKLTF	TRBV20-1	TRBJ2-3	CSALGGTQYF	GILGFVFTL	NO	NO	NO
5633	TRAV3	TRAJ42	CAVRADYGGSQGNLIF	TRBV4-3	TRBJ2-2	CASSQFQGAVTGELFF	KLGGALQAK	YES	NO	NO
11129	TRAV14DV4	TRAJ23	CAMREGHQGGKLIF	TRBV27	TRBJ1-5	CASSLGTGENQPQHF	KLGGALQAK	NO	NO	NO
798	TRAV38-1	TRAJ52	CAFMINAGGTSYGKLTF	TRBV4-3	TRBJ2-3	CASSQEWLAVSTDTQYF	GILGFVFTL	YES	NO	YES
922	TRAV12-2	TRAJ31	CAVNNARLMF	TRBV10-3	TRBJ2-6	CAISEPGLLSGANVLTF	ELAGIGILTV	YES	YES	YES
11130	TRAV12-1	TRAJ12	CVVNGRWMDSSYKLIF	TRBV12-4	TRBJ2-2	CASSLSTDGPISNTGELFF	KLGGALQAK	YES	NO	NO
5565	TRAV8-1	TRAJ39	CAVNSNAGNMLTF	TRBV28	TRBJ2-2	CASTLITGELFF	KLGGALQAK	YES	NO	NO
11131	TRAV1-2	TRAJ26	CAVRDNYGQNFVF	TRBV5-4	TRBJ1-1	CASSLGGTEAFF	KLGGALQAK	YES	NO	NO
11132	TRAV26-2	TRAJ58	CILRDSEETSGSRLTF	TRBV4-1	TRBJ2-2	CASSRTGGINTGELFF	KLGGALQAK	YES	NO	NO
11133	TRAV3	TRAJ23	CAVASYNQGGKLIF	TRBV18	TRBJ2-3	CASSPSLYLTDTQYF	KLGGALQAK	NO	NO	NO
11134	TRAV3	TRAJ8	CAVRDGVNTGFQKLVF	TRBV2	TRBJ1-1	CASSEGVGLQGWNTEAFF	KLGGALQAK	NO	NO	NO
11135	TRAV14DV4	TRAJ45	CAMTKRGGGGADGLTF	TRBV27	TRBJ2-7	CASSLSPSGSYEQYF	AVFDRKSDAK	YES	NO	YES
8764	TRAV17	TRAJ57	CATDQGGSEKLVF	TRBV2	TRBJ2-1	CARGGTGYNEQFF	AVFDRKSDAK	YES	NO	NO
11136	TRAV14DV4	TRAJ3	CAMRGIYSSASKIIF	TRBV2	TRBJ2-1	CASSEASGGFYNEQFF	IVTDFSVIK	YES	YES	YES
1337	TRAV12-2	TRAJ30	CAVNPDRDDKIIF	TRBV9	TRBJ2-7	CASSASALSYEQYF	ELAGIGILTV	YES	NO	YES
11137	TRAV13-1	TRAJ6	CAAFGGSYIPTF	TRBV7-3	TRBJ2-3	CASSLTPGTDTQYF	AVFDRKSDAK	YES	NO	YES
9347	TRAV4	TRAJ4	CLVGDPGGYNKLIF	TRBV20-1	TRBJ2-5	CSARVFGGDSQETQYF	AYAQKIFKI	YES	YES	YES
11138	TRAV24	TRAJ44	CAHDTGTASKLTF	TRBV6-3	TRBJ2-7	CASSYSDETYEQYF	KLGGALQAK	YES	NO	NO
11139	TRAV5	TRAJ31	CAERGEWARLMF	TRBV19	TRBJ1-5	CASSIDDGTLINQPQHF	RLRAEAQVK	YES	NO	YES
8472	TRAV12-1	TRAJ31	CVVNMDNARLMF	TRBV11-2	TRBJ1-2	CASSWGGGSHYGYTF	IVTDFSVIK	YES	NO	YES
11140	TRAV13-2	TRAJ45	CADSGGGADGLTF	TRBV19	TRBJ2-7	CASSAQQGLSSYEQYF	RAKFKQLL	YES	NO	NO
11141	TRAV12-2	TRAJ17	CAVKAAGNKLTF	TRBV11-2	TRBJ1-2	CASSWGGGSHYGYTF	IVTDFSVIK	YES	NO	YES
6366	TRAV1-2	TRAJ33	CAAMDSNYQLIW	TRBV6-3	TRBJ2-3	CASSYSAGPTDTQYF	KLGGALQAK	YES	NO	NO
11142	TRAV13-2	TRAJ42	CAEIALQNYGGSQGNLIF	TRBV4-1	TRBJ1-2	CASSQEGGLDYGYTF	GILGFVFTL	YES	NO	YES
11143	TRAV12-2	TRAJ30	CAVNIPSRDDKIIF	TRBV12-3	TRBJ2-7	CASNMGPYEQYF	AVFDRKSDAK	YES	NO	YES
11144	TRAV8-1	TRAJ42	CAVNAGGGSQGNLIF	TRBV19	TRBJ2-7	CASSIRAAYEQYF	GILGFVFTL	YES	NO	YES
19108	TRAV27	TRAJ42	CAAGGSQGNLIF	TRBV19	TRBJ2-1	CASSIRSSYEQFF	GILGFVFTL	YES	NO	YES
11145	TRAV12-2	TRAJ41	CAVNPSGYALNF	TRBV12-4	TRBJ1-5	CASSLGGLGQPQHF	ELAGIGILTV	YES	YES	YES
11146	TRAV17	TRAJ11	CATQRGYSTLTF	TRBV11-2	TRBJ2-3	CASSPPWAAPRTQYF	KLGGALQAK	YES	NO	NO
9211	TRAV12-1	TRAJ57	CVVTSQGGSEKLVF	TRBV20-1	TRBJ2-7	CSARLLDTNYEQYF	AVFDRKSDAK	YES	NO	YES
7766	TRAV26-2	TRAJ3	CILRARYSSASKIIF	TRBV27	TRBJ2-7	CASSLTGSEQYF	KLGGALQAK	NO	NO	NO
19118	TRAV12-2	TRAJ10	CAPIGGGNKLTF	TRBV28	TRBJ1-2	CASSLPTANYGYTF	KLGGALQAK	YES	NO	NO
1190	TRAV38-1	TRAJ28	CAFMKQEVPGAGSYQLTF	TRBV19	TRBJ2-7	CASSISGTSAYYEQYF	GLCTLVAML	YES	YES	NO
8617	TRAV38-1	TRAJ40	CAFIGVTSGTYKYIF	TRBV19	TRBJ1-4	CASSIPRPTNEKLFF	AVFDRKSDAK	YES	NO	YES
2860	TRAV9-2	TRAJ36	CALNPGANNLFF	TRBV5-4	TRBJ1-2	CASSLGVTDLGYTF	KLGGALQAK	YES	NO	NO
11147	TRAV17	TRAJ43	CATDAKNNNDMRF	TRBV19	TRBJ1-1	CATRHLNTEAFF	KLGGALQAK	YES	NO	NO
7901	TRAV23DV6	TRAJ37	CAARFYDSSNTGKLIF	TRBV4-1	TRBJ2-7	CASSHGTRTYEQYF	KLGGALQAK	YES	NO	NO
11149	TRAV12-2	TRAJ34	CAVNLNTDKLIF	TRBV28	TRBJ1-3	CASSSQGLGNTIYF	ELAGIGILTV	YES	NO	YES
5037	TRAV29DV5	TRAJ49	CALPNTGNQFYF	TRBV6-3	TRBJ2-1	CASSYPTGLANNEQFF	KLGGALQAK	YES	NO	NO
11150	TRAV23DV6	TRAJ15	CAATNQAGTALIF	TRBV4-1	TRBJ2-3	CASSPDLDTQYF	KLGGALQAK	YES	NO	NO
11151	TRAV9-2	TRAJ58	CALTRETSGSRLTF	TRBV4-1	TRBJ2-3	CASSQGRVLPSRTDTQYF	KLGGALQAK	YES	NO	NO
6467	TRAV12-2	TRAJ6	CAFLGGSYIPTF	TRBV7-2	TRBJ2-3	CASSMDSTDTQYF	KLGGALQAK	YES	NO	NO
11152	TRAV12-2	TRAJ23	CAGPYNQGGKLIF	TRBV19	TRBJ2-5	CASSIRSTETQYF	GILGFVFTL	YES	NO	YES
11153	TRAV35	TRAJ49	CGCHTGNQFYF	TRBV12-3	TRBJ2-2	CASSFSGNTGELFF	IVTDFSVIK	YES	NO	NO
75	TRAV27	TRAJ42	CAGGGSQGNLIF	TRBV5-6	TRBJ1-1	CASSLRDGSEAFF	GILGFVFTL	YES	NO	YES
11154	TRAV12-2	TRAJ23	CAVGGGKLIF	TRBV6-3	TRBJ1-5	CASNKGMNQPQHF	ELAGIGILTV	YES	NO	YES
11155	TRAV27	TRAJ42	CAGDYGGSQGNLIF	TRBV20-1	TRBJ2-3	CSALPPLAGGHTDTQYF	KLGGALQAK	NO	NO	NO
11156	TRAV27	TRAJ42	CAGGGSQGNLIF	TRBV20-1	TRBJ2-7	CSARDLTAGSYEQYF	GILGFVFTL	YES	NO	YES
6939	TRAV12-1	TRAJ52	CVVKPNAGGTSYGKLTF	TRBV28	TRBJ2-5	CASSLYLGVGETQYF	KLGGALQAK	YES	NO	NO
11157	TRAV39	TRAJ40	CAVDIMGTYKYIF	TRBV9	TRBJ2-2	CASRGLAGEAGELFF	KLGGALQAK	YES	NO	NO
7596	TRAV12-1	TRAJ53	CVVLWDSGGSNYKLTF	TRBV20-1	TRBJ2-7	CSASPPGQTIYEQYF	KLGGALQAK	NO	NO	NO
3943	TRAV27	TRAJ50	CAGETSYDKVIF	TRBV7-6	TRBJ1-5	CASSLYAGGQPQHF	KLGGALQAK	YES	NO	NO
11158	TRAV27	TRAJ58	CAGEKETSGSRLTF	TRBV19	TRBJ2-7	CASSIRSSYEQYF	GILGFVFTL	YES	NO	YES
11159	TRAV12-2	TRAJ23	CAVNQGGKLIF	TRBV12-4	TRBJ1-3	CASGDSGNTIYF	ELAGIGILTV	YES	NO	YES
11161	TRAV29DV5	TRAJ45	CAASAGGGADGLTF	TRBV4-1	TRBJ2-1	CASSQRRGRHNEQFF	KLGGALQAK	YES	NO	NO
11162	TRAV29DV5	TRAJ42	CAATGGSQGNLIF	TRBV18	TRBJ1-2	CASSPRDRTGGYTF	MLDLQPETT	YES	NO	YES
11163	TRAV8-2	TRAJ29	CVVSAHWWNTPLVF	TRBV10-3	TRBJ1-1	CAIKVTENTEAFF	LLDFVRFMGV	YES	NO	YES
7575	TRAV1-1	TRAJ23	CAEDQGGKLIF	TRBV20-1	TRBJ2-7	CSARDGVGSGSTYEQYF	KLGGALQAK	NO	NO	NO
11164	TRAV12-2	TRAJ13	CAVNRGYQKVTF	TRBV10-3	TRBJ1-1	CAISESVNTEAFF	QPRAPIRPI	YES	NO	YES
476	TRAV14DV4	TRAJ40	CAMSGTSGTYKYIF	TRBV12-4	TRBJ2-1	CASSLLAPPPHNEQFF	KLGGALQAK	YES	NO	NO
2810	TRAV39	TRAJ58	CAGTQETSGSRLTF	TRBV4-3	TRBJ1-2	CASSQVTYSYGYTF	KLGGALQAK	YES	NO	NO
11165	TRAV22	TRAJ52	CVMCNAGGTSYGKLTF	TRBV10-3	TRBJ1-6	CAISVRSRSPLHF	KLGGALQAK	YES	NO	NO
11166	TRAV13-2	TRAJ30	CAEMLDDKIIF	TRBV19	TRBJ1-1	CATQGLGTEAFF	KLGGALQAK	YES	NO	NO
11167	TRAV29DV5	TRAJ20	CAASDVDYKLSF	TRBV19	TRBJ2-7	CASSIRSSYEQYF	GILGFVFTL	YES	NO	YES
11168	TRAV1-2	TRAJ28	CAVRDEYSGAGSYQLTF	TRBV6-1	TRBJ2-7	CASSDLGQGHEQYF	KLGGALQAK	YES	NO	NO
11169	TRAV27	TRAJ37	CAGAAGSSNTGKLIF	TRBV11-2	TRBJ1-2	CASSWGGGSHYGYTF	IVTDFSVIK	YES	NO	YES
162	TRAV38-1	TRAJ52	CAFMTNAGGTSYGKLTF	TRBV19	TRBJ1-2	CASSQGSYGYTF	GILGFVFTL	YES	NO	YES
11170	TRAV17	TRAJ56	CATDGGTGANSKLTF	TRBV7-2	TRBJ2-1	CASSSPCCSHSYNEQFF	KLGGALQAK	YES	NO	NO
6607	TRAV38-2DV8	TRAJ28	CAYIYSGAGSYQLTF	TRBV9	TRBJ2-3	CASSLEGGVADTQYF	KLGGALQAK	YES	NO	NO
11171	TRAV21	TRAJ33	CAVRMDSNYQLIW	TRBV4-3	TRBJ1-1	CASSQGAETGSTEAFF	KLGGALQAK	YES	NO	NO
3770	TRAV27	TRAJ57	CALTQGGSEKLVF	TRBV28	TRBJ1-5	CASSSPPRIYSNQPQHF	KLGGALQAK	YES	NO	NO
11172	TRAV14DV4	TRAJ11	CAWFPMNSGYSTLTF	TRBV7-9	TRBJ2-1	CASSLGARLAGYNEQFF	KLGGALQAK	YES	NO	NO
11173	TRAV9-2	TRAJ33	CALSFMDSNYQLIW	TRBV7-9	TRBJ1-1	CASSRHGQGNTEAFF	AVFDRKSDAK	YES	NO	YES
8353	TRAV9-2	TRAJ6	CALSISGGSYIPTF	TRBV9	TRBJ2-7	CASSPKGQGFEQYF	KLGGALQAK	YES	NO	NO
11174	TRAV17	TRAJ20	CATDANDYKLSF	TRBV5-1	TRBJ2-5	CASSIGQGETQYF	FLASKIGRLV	YES	NO	YES
10168	TRAV27	TRAJ43	CAGGFLNNNDMRF	TRBV5-4	TRBJ2-7	CASSLISGPPYEQYF	RAKFKQLL	YES	NO	YES
11175	TRAV8-3	TRAJ20	CAVVANDYKLSF	TRBV12-3	TRBJ2-1	CASSVGPGNEQFF	RAKFKQLL	YES	NO	YES
11176	TRAV24	TRAJ49	CAFAGNQFYF	TRBV15	TRBJ1-2	CATSRDKGADGYTF	IVTDFSVIK	YES	NO	YES
11177	TRAV13-2	TRAJ11	CAETNQLYSTLTF	TRBV30	TRBJ2-1	CAWSDEASYNEQFF	KLGGALQAK	YES	NO	NO
11178	TRAV2	TRAJ24	CAVPMTTDSWGKLQF	TRBV7-9	TRBJ2-1	CASSFHRRPFDGYNEQFF	KLGGALQAK	NO	NO	NO
11179	TRAV14DV4	TRAJ6	CAMGPSGGSYIPTF	TRBV11-2	TRBJ1-2	CASSWGGGSHYGYTF	IVTDFSVIK	YES	NO	YES
11181	TRAV4	TRAJ10	CLVGDVVTGGGNKLTF	TRBV4-3	TRBJ1-2	CASSQETGYGYTF	KLGGALQAK	YES	NO	NO
11182	TRAV9-2	TRAJ11	CALRPNSGYSTLTF	TRBV7-2	TRBJ1-5	CASSSGTGWLGSNQPQHF	KLGGALQAK	NO	NO	NO
11183	TRAV41	TRAJ22	CAVRLLLLSGSARQLTF	TRBV20-1	TRBJ2-7	CSAHRQGRTYEQYF	RLRAEAQVK	NO	NO	NO
11184	TRAV14DV4	TRAJ8	CAMRVNTGFQKLVF	TRBV28	TRBJ2-3	CASTGPRSKTDTQYF	KLGGALQAK	YES	NO	NO
11185	TRAV21	TRAJ45	CAGHSGGGADGLTF	TRBV19	TRBJ1-1	CASRLVSMNTEAFF	KLGGALQAK	YES	NO	NO
11186	TRAV8-3	TRAJ21	CAVGDNFNKFYF	TRBV10-1	TRBJ2-7	CASSRDASSYEQYF	AVFDRKSDAK	YES	NO	YES
569	TRAV23DV6	TRAJ42	CAADNYGGSQGNLIF	TRBV6-5	TRBJ2-1	CASSGLNEQFF	GILGFVFTL	NO	NO	NO
11187	TRAV19	TRAJ53	CALSEARSGGSNYKLTF	TRBV19	TRBJ2-1	CASSMGQGSYNEQFF	KLGGALQAK	YES	NO	NO
9324	TRAV22	TRAJ49	CAWVENQFYF	TRBV9	TRBJ2-7	CASSVGSGPVEQYF	AVFDRKSDAK	YES	NO	YES
11188	TRAV12-1	TRAJ13	CVVGMNSGGYQKVTF	TRBV7-9	TRBJ1-1	CASSPRATEAFF	KLGGALQAK	YES	NO	NO
11189	TRAV12-2	TRAJ52	CAVYYGWAGGTSYGKLTF	TRBV6-3	TRBJ2-1	CASSISEYNEQFF	AYAQKIFKI	YES	YES	YES
6671	TRAV12-2	TRAJ48	CAVTDSNFGNEKLTF	TRBV5-6	TRBJ2-4	CASSLAQGLAKNIQYF	KLGGALQAK	YES	NO	NO
11190	TRAV19	TRAJ20	CALRYGSNDYKLSF	TRBV18	TRBJ1-4	CASSPYTDRDTATNEKLFF	KLGGALQAK	YES	NO	NO
11191	TRAV17	TRAJ43	CATDWNNDMRF	TRBV5-8	TRBJ2-1	CASSFPGLYNEQFF	KLGGALQAK	YES	NO	NO
11192	TRAV12-2	TRAJ42	CAVNQGGGSQGNLIF	TRBV19	TRBJ2-3	CASSIRSADTQYF	GILGFVFTL	YES	NO	YES
11193	TRAV17	TRAJ58	CATLAETSGSRLTF	TRBV6-6	TRBJ2-1	CASSLGDRLPYNEQFF	KLGGALQAK	NO	NO	NO
11194	TRAV12-2	TRAJ3	CAARALYSSASKIIF	TRBV28	TRBJ2-7	CASKNPGTEIYEQYF	KLGGALQAK	YES	NO	NO
11195	TRAV22	TRAJ50	CAVKTSYDKVIF	TRBV20-1	TRBJ1-2	CSAYTGGGYTF	KLGGALQAK	YES	NO	NO
19110	TRAV38-1	TRAJ52	CAFMIGAGGTSYGKLTF	TRBV19	TRBJ1-2	CASSTGSYGYTF	GILGFVFTL	YES	NO	NO
11196	TRAV27	TRAJ49	CAGKNTGNQFYF	TRBV7-2	TRBJ1-2	CASSLTSRGGNGYTF	KLGGALQAK	NO	NO	NO
3663	TRAV3	TRAJ7	CAVRGGVHGNNRLAF	TRBV19	TRBJ1-5	CASSISPNQPQHF	KLGGALQAK	NO	NO	NO
11197	TRAV13-1	TRAJ49	CAASIWNGNQFYF	TRBV7-2	TRBJ2-1	CASSRWTSEDEQFF	KLGGALQAK	YES	NO	NO
11198	TRAV12-2	TRAJ7	CAVSEGNNRLAF	TRBV5-1	TRBJ2-3	CASSSGMGTDTQYF	KLGGALQAK	YES	NO	NO
11199	TRAV19	TRAJ9	CALSEANTGGFKTIF	TRBV11-2	TRBJ1-2	CASSWGGGSHYGYTF	IVTDFSVIK	YES	NO	NO
11201	TRAV24	TRAJ53	CAEGGSNYKLTF	TRBV5-1	TRBJ1-1	CASSTTGGSTEAFF	KLGGALQAK	YES	NO	NO
11203	TRAV2	TRAJ21	CAVEDPIYNFNKFYF	TRBV27	TRBJ2-2	CASSPSRPWGPHSNTGELFF	KLGGALQAK	NO	NO	NO
1665	TRAV6	TRAJ30	CALRDDKIIF	TRBV20-1	TRBJ1-1	CSARKWTEAFF	KLGGALQAK	YES	NO	NO
11204	TRAV13-2	TRAJ42	CAENLGGGSQGNLIF	TRBV11-2	TRBJ2-2	CASSLGVAGTNTGELFF	GILGFVFTL	YES	NO	YES
7070	TRAV21	TRAJ34	CAVTALYNTDKLIF	TRBV6-1	TRBJ2-5	CASTTRGGGTQETQYF	KLGGALQAK	YES	NO	NO
803	TRAV12-2	TRAJ43	CAVNTGDMRF	TRBV6-1	TRBJ2-3	CASSPGQGLDTQYF	ELAGIGILTV	YES	NO	YES
1136	TRAV27	TRAJ42	CAGAKGGGSQGNLIF	TRBV19	TRBJ2-7	CASSIRSSYEQYF	GILGFVFTL	YES	NO	YES
11205	TRAV24	TRAJ49	CAFTRFGGNQFYF	TRBV5-1	TRBJ2-1	CASSLTDRLNEQFF	KLGGALQAK	YES	NO	NO
11206	TRAV1-1	TRAJ47	CAVSLMEYGNKLVF	TRBV9	TRBJ1-2	CASSAGGNGYTF	KLGGALQAK	YES	NO	NO
11207	TRAV9-2	TRAJ52	CALRGGGTSYGKLTF	TRBV4-2	TRBJ2-7	CASSRPVTSGRHEQYF	KLGGALQAK	YES	NO	NO
11208	TRAV1-2	TRAJ33	CAGMDSNYQLIW	TRBV15	TRBJ2-2	CATSRDDPGTAPGELFF	KLGGALQAK	YES	NO	NO
11209	TRAV12-3	TRAJ26	CAMSGGTWGYGQNFVF	TRBV7-7	TRBJ2-3	CASSPGTSGGADTQYF	KLGGALQAK	YES	NO	NO
11210	TRAV38-1	TRAJ49	CASNTGNQFYF	TRBV9	TRBJ1-6	CASSGAGQENNSPLHF	SLLMWITQV	YES	NO	NO
5251	TRAV21	TRAJ26	CAVHGYGQNFVF	TRBV7-9	TRBJ2-1	CASSSGLAGVNEQFF	KLGGALQAK	YES	NO	NO
11211	TRAV38-1	TRAJ30	CAFMFNRDDKIIF	TRBV3-1	TRBJ2-5	CASSQRRRGRETQYF	KLGGALQAK	YES	NO	NO
11212	TRAV12-2	TRAJ28	CAVKGPGAGSYQLTF	TRBV9	TRBJ1-1	CASSGGTGGTEAFF	KLGGALQAK	YES	NO	NO
11213	TRAV1-2	TRAJ49	CAVRGRAGNQFYF	TRBV4-1	TRBJ2-5	CASSQGEGRETQYF	AVFDRKSDAK	YES	NO	YES
11214	TRAV29DV5	TRAJ47	CAASDGNKLVF	TRBV25-1	TRBJ2-3	CASSSRGRSTDTQYF	KLGGALQAK	YES	NO	NO
5927	TRAV19	TRAJ52	CALSDLAGGTSYGKLTF	TRBV13	TRBJ2-3	CASSSAAGMSTDTQYF	KLGGALQAK	YES	NO	NO
7776	TRAV30	TRAJ54	CGTEGGAQKLVF	TRBV27	TRBJ2-7	CASSFQGGYEQYF	KLGGALQAK	YES	NO	NO
9220	TRAV5	TRAJ20	CAGSNDYKLSF	TRBV20-1	TRBJ2-7	CSAQAERSYEQYF	AVFDRKSDAK	NO	NO	NO
11215	TRAV38-2DV8	TRAJ31	CAYWASRPNNARLMF	TRBV7-9	TRBJ2-1	CASSLGGPPVNEQFF	KLGGALQAK	YES	NO	NO
19306	TRAV13-1	TRAJ21	CAAFDFNKFYF	TRBV7-3	TRBJ2-5	CASSSRGGQETQYF	RAKFKQLL	YES	NO	YES
6804	TRAV1-2	TRAJ18	CAVRGDRGSTLGRLYF	TRBV15	TRBJ2-5	CATSRDLANQETQYF	KLGGALQAK	YES	NO	NO
11216	TRAV1-1	TRAJ20	CAVRSDYKLSF	TRBV11-1	TRBJ2-3	CASSLPTDTQYF	RLRAEAQVK	YES	YES	YES
11217	TRAV21	TRAJ45	CAVHSGGGADGLTF	TRBV6-5	TRBJ2-5	CASSWLQGSEQYF	KLGGALQAK	NO	NO	NO
11218	TRAV12-1	TRAJ11	CVVNREGYSTLTF	TRBV2	TRBJ1-1	CASSESVLGLNTEAFF	GLCTLVAML	YES	YES	YES
11219	TRAV14DV4	TRAJ21	CAMRDVVLNFNKFYF	TRBV28	TRBJ2-2	CASSGLASTGELFF	KLGGALQAK	YES	NO	NO
11220	TRAV8-1	TRAJ42	CAVFRGGSQGNLIF	TRBV13	TRBJ2-7	CASSFLAGGNYEQYF	KLGGALQAK	YES	NO	NO
7524	TRAV29DV5	TRAJ29	CAASAVLFEGNTPLVF	TRBV19	TRBJ2-7	CASSIDWHPWRAKGNYEQYF	RLRAEAQVK	NO	NO	NO
11221	TRAV38-2DV8	TRAJ42	CAYRADYGGSQGNLIF	TRBV19	TRBJ2-5	CASSIDRTNQETQYF	KLGGALQAK	YES	NO	NO
11222	TRAV26-1	TRAJ32	CIVRVSYGGATNKLIF	TRBV4-1	TRBJ2-2	CASSQEEAGTGELFF	KLGGALQAK	YES	NO	NO
8018	TRAV41	TRAJ49	CSLNTGNQFYF	TRBV5-5	TRBJ2-7	CASSLGWVWRITGAYEQYF	KLGGALQAK	YES	NO	NO
19115	TRAV8-3	TRAJ21	CAVGDNFNKFYF	TRBV11-2	TRBJ1-2	CASSWGGGSHYGYTF	IVTDFSVIK	YES	NO	YES
11223	TRAV29DV5	TRAJ57	CAASAQGGSEKLVF	TRBV6-5	TRBJ2-7	CASSYSGRAHEQYF	KLGGALQAK	YES	NO	NO
5010	TRAV12-2	TRAJ13	CAVNIGPGGYQKVTF	TRBV6-3	TRBJ2-1	CASSYSPGVAGGLVNEQFF	KLGGALQAK	YES	NO	NO
633	TRAV27	TRAJ42	CAGAYGGSQGNLIF	TRBV19	TRBJ2-2	CASSGRSTGELFF	GILGFVFTL	YES	NO	YES
11224	TRAV26-2	TRAJ43	CILGDKYNNNDMRF	TRBV27	TRBJ1-2	CASTRVGGDYGYTF	KLGGALQAK	YES	NO	NO
8721	TRAV23DV6	TRAJ6	CAASGGGSYIPTF	TRBV7-2	TRBJ1-6	CASSFMYQSNSPLHF	AVFDRKSDAK	NO	NO	NO
8103	TRAV3	TRAJ26	CAVRDLWIGNYGQNFVF	TRBV6-3	TRBJ2-7	CASKGDRGAYEQYF	KLGGALQAK	NO	NO	NO
11225	TRAV16	TRAJ52	CALSSNAGGTSYGKLTF	TRBV7-2	TRBJ2-1	CASSFGEQFF	KLGGALQAK	NO	NO	NO
11226	TRAV25	TRAJ42	CAGTYGGSQGNLIF	TRBV19	TRBJ1-5	CASSGRSSQPQHF	GILGFVFTL	YES	NO	YES
11227	TRAV12-1	TRAJ12	CVVNGGDSSYKLIF	TRBV11-2	TRBJ1-2	CASSWGGGSHYGYTF	IVTDFSVIK	YES	YES	YES
11229	TRAV12-2	TRAJ45	CAVSGGADGLTF	TRBV12-4	TRBJ2-1	CASSLGGNEQFF	ELAGIGILTV	YES	NO	YES
11230	TRAV19	TRAJ49	CALSEAAGNQFYF	TRBV5-5	TRBJ2-7	CASSLDPDRVFREQYF	KLGGALQAK	YES	NO	NO
11231	TRAV8-1	TRAJ45	CAVKSGGADGLTF	TRBV30	TRBJ1-1	CALVGLNTEAFF	RLRAEAQVK	YES	NO	YES
11232	TRAV38-1	TRAJ45	CAFRKWGGADGLTF	TRBV13	TRBJ1-5	CASSQYGNQPQHF	KVLEYVIKV	NO	NO	NO
823	TRAV12-2	TRAJ29	CAPGGSGNTPLVF	TRBV9	TRBJ2-3	CASSEGGGALSTDTQYF	ELAGIGILTV	YES	NO	YES
11233	TRAV12-3	TRAJ33	CAMKDSNYQLIW	TRBV4-2	TRBJ1-2	CASSQEEGPVGYTF	KLGGALQAK	YES	NO	NO
11234	TRAV20	TRAJ8	CALNTGFQKLVF	TRBV11-2	TRBJ2-1	CASSLVTSGIIEQFF	KLGGALQAK	YES	NO	NO
11235	TRAV1-2	TRAJ33	CAVLDSNYQLIW	TRBV20-1	TRBJ2-3	CSASRGRESDTQYF	KLGGALQAK	NO	NO	NO
11236	TRAV29DV5	TRAJ37	CAASPLDDGSSNTGKLIF	TRBV4-3	TRBJ2-3	CASSQESPREAADTQYF	KLGGALQAK	YES	NO	NO
11237	TRAV8-1	TRAJ54	CAVNARGAQKLVF	TRBV18	TRBJ2-1	CASSPDLRGPNEQFF	KLGGALQAK	YES	NO	NO
8124	TRAV13-1	TRAJ3	CAATSYSSASKIIF	TRBV6-5	TRBJ2-7	CASSTLTSGSRSYEQYF	RLRAEAQVK	YES	YES	YES
11238	TRAV17	TRAJ54	CATDRIQGAQKLVF	TRBV5-4	TRBJ2-4	CASSYDRVKNIQYF	KLGGALQAK	YES	NO	NO
11239	TRAV3	TRAJ33	CAHPDSNYQLIW	TRBV27	TRBJ2-2	CASSLRLGNTGELFF	KLGGALQAK	NO	NO	NO
3532	TRAV38-2DV8	TRAJ24	CAYRSGWGKLQF	TRBV7-9	TRBJ1-4	CASSLERVSEKLFF	KLGGALQAK	YES	NO	NO
11240	TRAV2	TRAJ36	CAVETGANNLFF	TRBV20-1	TRBJ2-1	CSAPPSSGRSYNEQFF	KLGGALQAK	NO	NO	NO
538	TRAV2	TRAJ22	CAVEGSSGSARQLTF	TRBV27	TRBJ2-1	CASSSDGNEQFF	ELAGIGILTV	NO	NO	NO
11241	TRAV29DV5	TRAJ57	CAARETQGGSEKLVF	TRBV13	TRBJ2-5	CASSLGQAETQYF	KLGGALQAK	YES	NO	NO
11242	TRAV29DV5	TRAJ31	CAADDGRLMF	TRBV30	TRBJ1-6	CAWTGTGKIGWDSPLHF	RAKFKQLL	NO	NO	NO
11243	TRAV35	TRAJ42	CAGPSYYGGSQGNLIF	TRBV27	TRBJ2-3	CASGQGTDTQYF	KLGGALQAK	YES	NO	NO
11244	TRAV9-2	TRAJ42	CALSDRVFNYGGSQGNLIF	TRBV10-3	TRBJ1-2	CAISEGIGQNYGYTF	KLGGALQAK	YES	NO	NO
407	TRAV12-2	TRAJ36	CAVNIETGANNLFF	TRBV28	TRBJ1-5	CASRPTGLGQPQHF	ELAGIGILTV	YES	YES	YES
11245	TRAV8-6	TRAJ54	CAVSQWAQKLVF	TRBV5-4	TRBJ2-1	CASSLGLAGLNEQFF	KLGGALQAK	YES	NO	NO
11247	TRAV13-1	TRAJ24	CAAKSISTDSWGKLQF	TRBV3-1	TRBJ2-5	CASSQGVAGGWGTQYF	KLGGALQAK	YES	NO	NO
11248	TRAV38-1	TRAJ27	CAFISVNAGKSTF	TRBV7-2	TRBJ1-1	CASSYCCGTEAFF	KLGGALQAK	YES	NO	NO
11249	TRAV9-2	TRAJ28	CALSGYSGAGSYQLTF	TRBV6-1	TRBJ2-7	CASSEGGGLPSYEQYF	QYDPVAALF	YES	NO	YES
11250	TRAV12-2	TRAJ12	CAVNREDSSYKLIF	TRBV20-1	TRBJ2-5	CSAPTEEGSLQETQYF	KLGGALQAK	YES	NO	NO
11251	TRAV8-1	TRAJ13	CAVDSNSGGYQKVTF	TRBV7-9	TRBJ2-5	CASSYLLTGTSRQETQYF	CYTWNQMNL	YES	NO	YES
11252	TRAV38-2DV8	TRAJ53	CAYIESGGSNYKLTF	TRBV4-1	TRBJ2-7	CASSQDRQGGDEQYF	AVFDRKSDAK	YES	YES	YES
11253	TRAV22	TRAJ56	CAGTGANSKLTF	TRBV6-6	TRBJ1-5	CASRSRQGYQPQHF	KLGGALQAK	NO	NO	NO
11254	TRAV12-1	TRAJ6	CVVEGGSYIPTF	TRBV7-2	TRBJ1-6	CASSLKAREAYNSPLHF	KLGGALQAK	YES	NO	NO
7715	TRAV1-1	TRAJ33	CAVFDSNYQLIW	TRBV27	TRBJ2-7	CASSTDSFSYEQYF	KLGGALQAK	YES	NO	NO
11255	TRAV41	TRAJ48	CAVSLNFGNEKLTF	TRBV7-2	TRBJ2-1	CASSWGDYNEQFF	YLLEMLWRL	YES	NO	YES
11256	TRAV12-2	TRAJ22	CAVGGQLTF	TRBV14	TRBJ2-7	CASSQANYEQYF	KLGGALQAK	NO	NO	NO
11257	TRAV12-1	TRAJ37	CVVKRSSNTGKLIF	TRBV9	TRBJ1-6	CASSAGDWISDNSPLHF	IVTDFSVIK	YES	YES	YES
11258	TRAV22	TRAJ24	CAVHDSWGKLQF	TRBV3-1	TRBJ2-1	CASSQGTSFFEQFF	KLGGALQAK	YES	NO	NO
2935	TRAV14DV4	TRAJ11	CAMRGSGYSTLTF	TRBV6-5	TRBJ1-2	CASSYLGGDAANYGYTF	KLGGALQAK	YES	NO	NO
7551	TRAV12-2	TRAJ31	CAVNMVARLMF	TRBV2	TRBJ2-7	CASSEASNAYEQYF	KLGGALQAK	YES	NO	NO
11259	TRAV9-2	TRAJ33	CALSDLDSNYQLIW	TRBV7-2	TRBJ2-3	CASSLYTDTQYF	RMFPNAPYL	YES	NO	YES
8110	TRAV8-4	TRAJ4	CAVSDDSGGYNKLIF	TRBV6-3	TRBJ2-7	CASKPPGSSSYEQYF	KLGGALQAK	YES	NO	NO
11260	TRAV27	TRAJ41	CADSNSGYALNF	TRBV4-3	TRBJ2-7	CASSQGGGQGYEQYF	AVFDRKSDAK	YES	NO	NO
11261	TRAV12-2	TRAJ5	CAVGGTGRRALTF	TRBV4-3	TRBJ1-1	CASSQAEGAGTEAFF	ELAGIGILTV	YES	YES	YES
2427	TRAV14DV4	TRAJ33	CAMREHYSNYQLIW	TRBV18	TRBJ1-2	CASSPDSNYGYTF	RLRAEAQVK	YES	NO	YES
11263	TRAV8-4	TRAJ43	CAVSDGNNDMRF	TRBV10-2	TRBJ1-2	CASRGGTGDNYGYTF	KLGGALQAK	YES	NO	NO
11264	TRAV12-2	TRAJ41	CAAGSGYALNF	TRBV7-9	TRBJ1-2	CASSFRSGDGYTF	KLGGALQAK	YES	NO	NO
11265	TRAV41	TRAJ58	CAVRLGETSGSRLTF	TRBV11-2	TRBJ2-5	CASSLGDFFTQETQYF	KLGGALQAK	YES	NO	NO
11266	TRAV26-1	TRAJ17	CILWVAAGNKLTF	TRBV11-2	TRBJ1-2	CASSWGGGSHYGYTF	IVTDFSVIK	YES	NO	YES
323	TRAV13-2	TRAJ6	CYQGGSYIPTF	TRBV4-3	TRBJ1-4	CASSQDRGGLGEKLFF	RTLNAWVKV	YES	NO	NO
11267	TRAV19	TRAJ57	CALSEPQGGSEKLVF	TRBV9	TRBJ2-5	CASSPPGRGVVQETQYF	KLGGALQAK	YES	NO	NO
11268	TRAV1-2	TRAJ10	CAVRAGGGNKLTF	TRBV20-1	TRBJ2-2	CSARDLGGPNTGELFF	AVFDRKSDAK	YES	NO	YES
11269	TRAV13-1	TRAJ28	CYSTWRLSCLLLCRDSAGAGSYQLTF	TRBV9	TRBJ2-2	CASSANRDTEDTGELFF	KLGGALQAK	NO	NO	NO
4058	TRAV29DV5	TRAJ27	CAASEDTNAGKSTF	TRBV20-1	TRBJ1-6	CSAIHPRQSGSPLHF	KLGGALQAK	NO	NO	NO
11270	TRAV21	TRAJ21	CAAEYNFNKFYF	TRBV12-3	TRBJ2-1	CASSLGWGVNEQFF	KLGGALQAK	YES	NO	NO
3547	TRAV38-2DV8	TRAJ45	CATGGGADGLTF	TRBV9	TRBJ1-4	CASSSWDRDEGKLFF	KLGGALQAK	YES	NO	NO
11271	TRAV8-4	TRAJ31	CAVSDPRNNARLMF	TRBV19	TRBJ1-2	CASSARTGDGYTF	KLGGALQAK	YES	NO	NO
6445	TRAV5	TRAJ10	CAETRRVTGGGNKLTF	TRBV6-5	TRBJ2-3	CASSPGDTQYF	KLGGALQAK	NO	NO	NO
11272	TRAV13-1	TRAJ22	CAASGAARQLTF	TRBV7-2	TRBJ1-5	CATGYRFNQPQHF	AVFDRKSDAK	YES	NO	NO
11273	TRAV26-1	TRAJ45	CIVRAPWYSGGGADGLTF	TRBV4-2	TRBJ1-1	CASSPPGGGNTEAFF	KLGGALQAK	YES	NO	NO
737	TRAV27	TRAJ37	CAGAHGSSNTGKLIF	TRBV19	TRBJ2-3	CASSMDRGSADTQYF	GILGFVFTL	YES	NO	YES
11275	TRAV12-3	TRAJ36	CAMGPKGANNLFF	TRBV3-1	TRBJ1-1	CASSHLDRGRTEAFF	KLGGALQAK	YES	NO	NO
11276	TRAV24	TRAJ8	CAQTGFQKLVF	TRBV6-5	TRBJ2-7	CASSLTSGKPYEQYF	KLGGALQAK	YES	NO	NO
11277	TRAV13-2	TRAJ4	CAPGGYNKLIF	TRBV7-2	TRBJ2-2	CASSLGGLAGVGTGELFF	KLGGALQAK	NO	NO	NO
4024	TRAV24	TRAJ39	CAFMDNAGNMLTF	TRBV15	TRBJ1-6	CATSRDLGGSYNSPLHF	KLGGALQAK	YES	NO	NO
11278	TRAV8-3	TRAJ33	CAVVAGDSNYQLIW	TRBV27	TRBJ2-3	CASSIGLLTDTQYF	KLGGALQAK	YES	NO	NO
11279	TRAV22	TRAJ58	CAVERRETSGSRLTF	TRBV7-2	TRBJ2-7	CASSLGRAYEQYF	KLGGALQAK	NO	NO	NO
11280	TRAV12-2	TRAJ23	CAVSPGKLIF	TRBV18	TRBJ2-3	CASSPQDSPTDTQYF	KLGGALQAK	YES	NO	NO
11281	TRAV12-2	TRAJ45	CAVPYSGGGADGLTF	TRBV25-1	TRBJ2-7	CASSPHPGTGGYEQYF	ELAGIGILTV	YES	YES	YES
11282	TRAV13-2	TRAJ45	CADSGGGADGLTF	TRBV11-2	TRBJ1-2	CASSWGGGSHYGYTF	IVTDFSVIK	YES	NO	YES
11283	TRAV8-2	TRAJ42	CVVSDRGSQGNLIF	TRBV5-6	TRBJ2-1	CASSGGTSGYNEQFF	IVTDFSVIK	YES	NO	YES
11284	TRAV12-2	TRAJ43	CAASYNNDMRF	TRBV24-1	TRBJ1-5	CATSVPTGHNQPQHF	KLGGALQAK	YES	NO	NO
11285	TRAV19	TRAJ52	CALSAAGGTSYGKLTF	TRBV28	TRBJ2-2	CASSLYSATGELFF	AVFDRKSDAK	YES	YES	YES
11286	TRAV38-1	TRAJ44	CAFLNTGTASKLTF	TRBV4-3	TRBJ2-1	CASSQAHPWRRSYNEQFF	KLGGALQAK	YES	NO	NO
11287	TRAV12-2	TRAJ17	CAVKNAGNKLTF	TRBV7-2	TRBJ2-7	CASSLNDFYEQYF	ELAGIGILTV	YES	NO	YES
8356	TRAV21	TRAJ33	CAVLMDSNYQLIW	TRBV10-2	TRBJ1-1	CASSDDGMNTEAFF	AVFDRKSDAK	YES	NO	YES
1907	TRAV39	TRAJ27	CAVDMGAGKSTF	TRBV4-1	TRBJ1-1	CASSQQQGYGTEAFF	KLGGALQAK	YES	NO	NO
6178	TRAV21	TRAJ22	CAFSGSARQLTF	TRBV29-1	TRBJ2-3	CSVEDWTSGNTDTQYF	KLGGALQAK	YES	NO	NO
9135	TRAV8-3	TRAJ21	CAVGDNFNKFYF	TRBV10-1	TRBJ2-6	CASSRDLSGANVLTF	AVFDRKSDAK	YES	NO	YES
11288	TRAV12-2	TRAJ40	CAVKYPSGTYKYIF	TRBV6-5	TRBJ1-2	CASNDRGNGYTF	GILGFVFTL	YES	NO	YES
11289	TRAV19	TRAJ54	CALSEASGIQGAQKLVF	TRBV15	TRBJ1-6	CATSRDVVFGTGGGPYNSPLHF	KLGGALQAK	NO	NO	NO
11290	TRAV13-1	TRAJ35	CAARARGFGNVLHC	TRBV28	TRBJ2-2	CASSLYSATGELFF	AVFDRKSDAK	NO	NO	NO
7541	TRAV9-2	TRAJ45	CALRFLGGGADGLTF	TRBV19	TRBJ2-7	CASSSRGGTYEQYF	RLRAEAQVK	YES	YES	YES
370	TRAV27	TRAJ42	CAGGGQGGSQGNLIF	TRBV19	TRBJ1-5	CASSIYSNQPQHF	GILGFVFTL	YES	NO	NO
11291	TRAV1-1	TRAJ37	CAATSNTGKLIF	TRBV12-4	TRBJ2-3	CASRTREGRTDTQYF	RAKFKQLL	YES	YES	YES
11292	TRAV14DV4	TRAJ9	CAMREEGGGFKTIF	TRBV7-9	TRBJ2-1	CASSSIAEQFF	KLGGALQAK	YES	NO	NO
9349	TRAV12-3	TRAJ52	CAIDLRSAGGTSYGKLTF	TRBV27	TRBJ2-5	CASSLSVIAGGRETQYF	CYTWNQMNL	YES	NO	YES
11294	TRAV6	TRAJ37	CALWPFSGNTGKLIF	TRBV12-4	TRBJ1-5	CASSPRYSNQPQHF	KLGGALQAK	YES	NO	NO
11295	TRAV24	TRAJ52	CAFNAGGTSYGKLTF	TRBV11-2	TRBJ2-1	CASSPDWTSFNEQFF	KLGGALQAK	YES	NO	NO
11296	TRAV38-2DV8	TRAJ39	CAYRSLIRNAGNMLTF	TRBV11-2	TRBJ2-1	CASSQYGTSSVNEQFF	KLGGALQAK	YES	NO	NO
11297	TRAV10	TRAJ20	CVVSDINDYKLSF	TRBV9	TRBJ2-3	CASSLTSGGATDTQYF	KLGGALQAK	YES	NO	NO
11298	TRAV8-3	TRAJ54	CAVAVIQGAQKLVF	TRBV7-2	TRBJ2-7	CASSPRDRERGEQYV	KLGGALQAK	NO	NO	NO
11299	TRAV12-2	TRAJ15	CAANQAGTALIF	TRBV4-3	TRBJ1-5	CASSQGVLLGQPQHF	ELAGIGILTV	YES	YES	YES
112	TRAV12-3	TRAJ52	CAMSVNAGGTSYGKLTF	TRBV19	TRBJ1-2	CASSIGLYGYTF	GILGFVFTL	YES	NO	YES
11300	TRAV20	TRAJ42	CAVRMGGGGSQGNLIF	TRBV28	TRBJ2-2	CASSLLAHTGELFF	MLDLQPETT	YES	NO	NO
1295	TRAV12-2	TRAJ54	CAVNQGQGAQKLVF	TRBV30	TRBJ2-7	CAWSLPGLSYEQYF	ELAGIGILTV	YES	NO	YES
6486	TRAV12-2	TRAJ31	CAVNNNNARLMF	TRBV7-3	TRBJ2-3	CASSQGDFLITDTQYF	KLGGALQAK	YES	NO	NO
11301	TRAV12-2	TRAJ24	CAATDSWGKLQF	TRBV28	TRBJ2-3	CASTELTGTGHTDTQYF	KLGGALQAK	YES	NO	NO
11302	TRAV25	TRAJ28	CAGIYSGAGSYQLTF	TRBV27	TRBJ2-1	CASTPGTSAYNEQFF	KLGGALQAK	YES	NO	NO
11303	TRAV29DV5	TRAJ54	CAAKARWGAQKLVF	TRBV5-1	TRBJ1-2	CASSLPGQDYGYTF	RLRAEAQVK	YES	NO	YES
11304	TRAV3	TRAJ5	CAVRAPDTGRRALTF	TRBV24-1	TRBJ2-3	CATSEGDRVGEIRTDTQYF	KLGGALQAK	NO	NO	NO
11305	TRAV29DV5	TRAJ36	CAASAMIKTGANNLFF	TRBV7-9	TRBJ2-7	CASSDILAGVGEQYF	KLGGALQAK	YES	NO	NO
11306	TRAV5	TRAJ4	CAETPLFSGGYNKLIF	TRBV12-5	TRBJ1-1	CASGLDRMNTEAFF	KLGGALQAK	YES	NO	NO
11307	TRAV6	TRAJ6	CALDSPGGSYIPTF	TRBV25-1	TRBJ2-7	CATGQGAGYEQYF	KLGGALQAK	YES	NO	NO
653	TRAV12-3	TRAJ23	CAMSADNQGGKLIF	TRBV4-2	TRBJ2-2	CASSQASGGSTNTGELFF	YLNDHLEPWI	YES	NO	YES
9136	TRAV13-2	TRAJ37	CAENLPSGGTGKLIF	TRBV18	TRBJ2-6	CASSPPFRAFLSGANVLTF	AVFDRKSDAK	YES	NO	YES
8158	TRAV21	TRAJ49	CAAHRDTGNQFYF	TRBV6-6	TRBJ2-7	CASTTPADGLSGTSGSSYEQYF	KLGGALQAK	NO	NO	NO
4052	TRAV1-2	TRAJ33	CAVMDSNYQLIW	TRBV20-1	TRBJ1-6	CSARRGTGGSPLHF	KLGGALQAK	YES	NO	NO
11308	TRAV4	TRAJ22	CLVLSSGSARQLTF	TRBV4-3	TRBJ2-2	CASSFGTGAGGELFF	CYTWNQMNL	NO	NO	NO
11309	TRAV12-1	TRAJ24	CVVNSWGKLQF	TRBV28	TRBJ2-3	CASSNKVADTQYF	MLDLQPETT	YES	NO	YES
11310	TRAV12-2	TRAJ29	CAPYSGNTPLVF	TRBV24-1	TRBJ2-1	CATSEQGQSLTTYNEQFF	ELAGIGILTV	YES	YES	NO
1175	TRAV3	TRAJ36	CAVRDGTGANNLFF	TRBV19	TRBJ2-7	CASSGTSVHEQYF	GILGFVFTL	NO	NO	YES
11311	TRAV12-2	TRAJ10	CAVKGVTGGGNKLTF	TRBV9	TRBJ2-3	CASSVAGTTDTQYF	GLCTLVAML	YES	YES	YES
11312	TRAV12-2	TRAJ57	CAAQGGSEKLVF	TRBV9	TRBJ2-1	CASSVEGNEQFF	KLGGALQAK	YES	NO	NO
534	TRAV12-2	TRAJ10	CAPGGGGNKLTF	TRBV24-1	TRBJ2-1	CATSDLFNNEQFF	ELAGIGILTV	YES	NO	YES
11313	TRAV8-6	TRAJ52	CAVSDYAGGTSYGKLTF	TRBV19	TRBJ2-7	CATQRDETYEQYF	KLGGALQAK	YES	NO	NO
11314	TRAV21	TRAJ54	CAVKIQGAQKLVF	TRBV3-1	TRBJ1-1	CASSQDGGDETPNTEAFF	CYTWNQMNL	YES	NO	YES
32	TRAV27	TRAJ42	CAGGGSQGNLIF	TRBV19	TRBJ1-1	CASSIMALGRSEAFF	GILGFVFTL	YES	NO	YES
11315	TRAV21	TRAJ57	CAVAQGGSEKLVF	TRBV5-1	TRBJ1-1	CASSLRGRLLLTRTEAFF	KLGGALQAK	YES	NO	NO
796	TRAV21	TRAJ26	CAVHGYGQNFVF	TRBV4-3	TRBJ2-3	CASSQEWLAVSTDTQYF	SLFNTVATLY	YES	NO	NO
1273	TRAV13-2	TRAJ45	CADSGGGADGLTF	TRBV27	TRBJ2-7	CASSERDRGYEQYF	LLFGYPVYV	YES	YES	YES
7113	TRAV5	TRAJ12	CAVPFMDSSYKLIF	TRBV6-5	TRBJ2-5	CASSDRTGVGETQYF	KLGGALQAK	NO	NO	NO
11316	TRAV8-3	TRAJ15	CAVGAGTALIF	TRBV11-2	TRBJ1-2	CASSWGGGSHYGYTF	IVTDFSVIK	YES	NO	YES
6411	TRAV3	TRAJ40	CAIFTSGTYKYIF	TRBV6-4	TRBJ2-3	CASSPGTGTIDTQYF	KLGGALQAK	NO	NO	NO
11317	TRAV8-1	TRAJ7	CAAYGNNRLAF	TRBV13	TRBJ1-2	CASRRTTESTHGYTF	KLGGALQAK	YES	NO	NO
11318	TRAV12-3	TRAJ53	CATGDSGGSNYKLTF	TRBV13	TRBJ1-4	CASSLVGVNEKLFF	KLGGALQAK	YES	NO	NO
8405	TRAV12-1	TRAJ20	CVVNGNDYKLSF	TRBV28	TRBJ1-1	CASSLAAANTEAFF	IVTDFSVIK	YES	YES	YES
11319	TRAV8-3	TRAJ33	CAVASDSNYQLIW	TRBV6-5	TRBJ1-3	CASSYSSGNTIYF	KLGGALQAK	YES	NO	NO
11320	TRAV25	TRAJ13	CAVDSGGYQKVTF	TRBV4-2	TRBJ1-1	CASSQEARKGRVTEAFF	KLGGALQAK	YES	NO	NO
4310	TRAV41	TRAJ34	CAVSPYNTDKLIF	TRBV12-4	TRBJ2-1	CASSRGRGSSYNEQFF	KLGGALQAK	YES	NO	NO
11321	TRAV1-2	TRAJ26	CAVRDNYGQNFVF	TRBV5-4	TRBJ2-3	CASSSSDTQYF	KLGGALQAK	YES	NO	NO
11322	TRAV12-2	TRAJ52	CAVNPHAPGGTSYGKLTF	TRBV28	TRBJ1-5	CASSLVGGLGQPQHF	KLGGALQAK	YES	NO	NO
8480	TRAV19	TRAJ49	CALSEPNTGNQFYF	TRBV11-2	TRBJ1-2	CASSWGGGSHYGYTF	IVTDFSVIK	YES	YES	NO
4826	TRAV13-1	TRAJ4	CGPGGYNKLIF	TRBV4-1	TRBJ2-1	CASSLAGTSGRDEQFF	KLGGALQAK	YES	NO	NO
19309	TRAV13-1	TRAJ50	CAAAETSYDKVIF	TRBV7-9	TRBJ2-5	CASSFVDRAETQYF	RAKFKQLL	YES	NO	NO
11323	TRAV29DV5	TRAJ16	CAARADGQKLLF	TRBV20-1	TRBJ1-6	CSARDTRQLSSYNSPLHF	KLGGALQAK	NO	NO	NO
11324	TRAV10	TRAJ32	CVVSRWGWGGATNKLIF	TRBV11-1	TRBJ2-5	CASSPRLAGAETQYF	AVFDRKSDAK	YES	NO	YES
11325	TRAV14DV4	TRAJ20	CAMREGDRNDYKLSF	TRBV9	TRBJ2-2	CASSVGREWTGELFF	KLGGALQAK	YES	NO	NO
11326	TRAV10	TRAJ26	CVVSDNYGQNFVF	TRBV27	TRBJ1-3	CASSLSWGAGNTIYF	KLGGALQAK	YES	NO	NO
11327	TRAV5	TRAJ22	CAEIVGQLTF	TRBV7-9	TRBJ2-7	CASSPGGLENEQYF	KLGGALQAK	YES	NO	NO
11328	TRAV8-2	TRAJ21	CVVIYNFNKFYF	TRBV4-1	TRBJ2-1	CASSKLAGGLKNEQFF	KLGGALQAK	YES	NO	NO
11329	TRAV30	TRAJ42	CGTADGGSQGNLIF	TRBV19	TRBJ2-4	CASSIRSDDIQYF	GILGFVFTL	YES	NO	YES
11330	TRAV1-2	TRAJ33	CAAMDSNYQLIW	TRBV20-1	TRBJ2-1	CSAADSNLSYNEQFF	KLGGALQAK	NO	NO	NO
11331	TRAV12-3	TRAJ45	CAMSSPGWGGGADGLTF	TRBV27	TRBJ1-2	CASSPTGTAYGYTF	KLGGALQAK	YES	NO	NO
85	TRAV12-2	TRAJ5	CAVITGGRRALTF	TRBV6-6	TRBJ1-1	CASRLPGQGNTEAFF	SLFNTVATLY	NO	NO	NO
11332	TRAV8-3	TRAJ45	CAVGPDSGGGADGLTF	TRBV13	TRBJ2-7	CASSSDSYEQYF	KLGGALQAK	YES	NO	NO
11333	TRAV8-4	TRAJ33	CAVSQDSNYQLIW	TRBV11-2	TRBJ1-2	CASSWGGGSHYGYTF	IVTDFSVIK	YES	YES	YES
11334	TRAV20	TRAJ37	CAVQDPGSSNTGKLIF	TRBV12-4	TRBJ2-3	CASSLYGVGDTQYF	KLGGALQAK	YES	NO	NO
11335	TRAV1-2	TRAJ41	CAVRGSANSGYALNF	TRBV6-5	TRBJ1-1	CATSDRGGTEAFF	AVFDRKSDAK	YES	NO	YES
10139	TRAV22	TRAJ23	CAVDPSIYNQGGKLIF	TRBV29-1	TRBJ2-7	CSVGTGDWGEQYF	RAKFKQLL	YES	NO	YES
11336	TRAV12-2	TRAJ28	CAAGAGSYQLTF	TRBV6-3	TRBJ1-5	CASSQGQGQPQHF	ELAGIGILTV	YES	NO	YES
11337	TRAV1-2	TRAJ20	CAVNEGDYKLSF	TRBV20-1	TRBJ2-1	CSARHLSGIEQFF	SLFNTVATLY	NO	NO	NO
11338	TRAV36DV7	TRAJ40	CAVTTSGTYKYIF	TRBV4-1	TRBJ2-3	CASSRRGPWVTKGTDTQYF	RLRAEAQVK	NO	NO	NO
11339	TRAV24	TRAJ52	CAFNAGGTSYGKLTF	TRBV7-2	TRBJ1-5	CASSLDYYSNQPQHF	AVFDRKSDAK	YES	NO	YES
11340	TRAV36DV7	TRAJ40	CAVGGWAITSGTYKYIF	TRBV12-4	TRBJ2-7	CASSRDHSYEQYF	KLGGALQAK	NO	NO	NO
3265	TRAV17	TRAJ30	CATGMNRDDKIIF	TRBV9	TRBJ1-3	CASSVDGRVGNTIYF	KLGGALQAK	NO	NO	NO
11341	TRAV12-1	TRAJ40	CVVNMDPSGTYKYIF	TRBV28	TRBJ1-2	CASRPTGGASLGYTF	RAKFKQLL	YES	YES	YES
5391	TRAV38-2DV8	TRAJ29	CAYRSVGTPLVF	TRBV11-3	TRBJ2-2	CASSLGVAGTNTGELFF	KLGGALQAK	YES	NO	NO
11342	TRAV14DV4	TRAJ33	CAMRPLGMDSNYQLIW	TRBV19	TRBJ2-7	CASSTHGADEQYF	GILGFVFTL	YES	NO	YES
11343	TRAV8-6	TRAJ6	CAVSLLSGGSYIPTF	TRBV14	TRBJ1-4	CASSQPGAGFGEKLFF	KLGGALQAK	YES	NO	NO
516	TRAV8-3	TRAJ42	CAVGAGGGSQGNLIF	TRBV19	TRBJ2-1	CASSMRASVEQFF	GILGFVFTL	YES	NO	YES
11344	TRAV19	TRAJ42	CALRDGGSQGNLIF	TRBV2	TRBJ1-1	CASTLTGVNTEAFF	KLGGALQAK	YES	NO	NO
739	TRAV27	TRAJ42	CAGDGGGGSQGNLIF	TRBV19	TRBJ2-3	CASSIRSLDTQYF	GILGFVFTL	YES	NO	YES
11345	TRAV8-3	TRAJ42	CAVGGDGGSQGNLIF	TRBV19	TRBJ2-7	CASSIRSSYEQYF	GILGFVFTL	YES	NO	YES
57	TRAV12-2	TRAJ18	CAVSGRGSTLGRLYF	TRBV28	TRBJ1-1	CASSWGQMNTEAFF	ELAGIGILTV	YES	NO	YES
11346	TRAV8-6	TRAJ17	CAVKIKAAGNKLTF	TRBV13	TRBJ2-5	CASSSTGGKETQYF	AVFDRKSDAK	YES	NO	YES
11348	TRAV19	TRAJ41	CALSEAYEYALNF	TRBV20-1	TRBJ2-1	CSPKEGNNEQFF	AVFDRKSDAK	NO	NO	NO
11349	TRAV39	TRAJ34	CAVDDSDKLIF	TRBV12-4	TRBJ2-3	CASSHSGGTDTQYF	KLGGALQAK	YES	NO	NO
8444	TRAV14DV4	TRAJ4	CAGDGGYNKLIF	TRBV7-2	TRBJ1-1	CASSLGNTEAFF	AVFDRKSDAK	YES	NO	NO
1277	TRAV12-2	TRAJ17	CAVREAAGNKLTF	TRBV28	TRBJ2-7	CASRVQGLLMHYEQYF	ELAGIGILTV	YES	NO	YES
11351	TRAV24	TRAJ16	CLLTSDGQKLLF	TRBV4-2	TRBJ2-1	CASSQDIRTGNNEQFF	KLGGALQAK	NO	NO	NO
11352	TRAV1-1	TRAJ12	CAGIQDSSYKLIF	TRBV20-1	TRBJ2-1	CSARAKRGLFNEQFF	KLGGALQAK	NO	NO	NO
11353	TRAV29DV5	TRAJ28	CAASAPKPGSYQLTF	TRBV10-2	TRBJ2-7	CASRETGVYEQYF	KLGGALQAK	YES	NO	NO
11354	TRAV10	TRAJ27	CVGYTNAGKSTF	TRBV19	TRBJ2-7	CASSIRASYEQYF	GILGFVFTL	YES	NO	YES
11355	TRAV1-2	TRAJ8	CAVRGLNTGFQKLVF	TRBV14	TRBJ1-2	CASSQQGSYGYTF	RAKFKQLL	NO	NO	NO
11356	TRAV19	TRAJ41	CALSVFSNSGYALNF	TRBV20-1	TRBJ2-2	CSARSGTGELFF	KLGGALQAK	YES	NO	NO
11357	TRAV24	TRAJ12	CAWMDSSYKLIF	TRBV19	TRBJ2-5	CASSSGSLETQYF	KLGGALQAK	YES	NO	NO
11358	TRAV12-1	TRAJ48	CVVTPSNFGNEKLTF	TRBV5-6	TRBJ2-5	CASSLAGLAGETQYF	ELAGIGILTV	YES	YES	YES
5716	TRAV21	TRAJ40	CAVGATSGTYKYIF	TRBV7-2	TRBJ2-2	CASSLGVAGTNTGELFF	KLGGALQAK	NO	NO	NO
1305	TRAV12-2	TRAJ35	CAVSLGFGNVLHC	TRBV5-1	TRBJ2-7	CASSNPTGIYEQYF	ELAGIGILTV	NO	NO	YES
11359	TRAV8-2	TRAJ30	CVVSDYRDDKIIF	TRBV27	TRBJ1-1	CASTQNRENTEAFF	KLGGALQAK	YES	NO	NO
11360	TRAV20	TRAJ39	CAVRVAGNMLTF	TRBV30	TRBJ2-4	CAWSVQTPTQHF	KLGGALQAK	YES	NO	NO
11361	TRAV3	TRAJ4	CAVRDPYQTGGYNKLIF	TRBV13	TRBJ2-3	CASSSPERGRGTDTQYF	KLGGALQAK	NO	NO	NO
11362	TRAV12-2	TRAJ34	CAVRPDKLIF	TRBV2	TRBJ2-1	CASREREGLAVYNEQFF	ELAGIGILTV	YES	NO	YES
11363	TRAV12-2	TRAJ28	CAVIAPGAGSYQLTF	TRBV6-3	TRBJ2-2	CASSYSILDTGELFF	KLGGALQAK	YES	NO	NO
9857	TRAV19	TRAJ5	CALSEVMDTGRRALTF	TRBV19	TRBJ2-2	CASSPRTDLSAPNTGELFF	RAKFKQLL	YES	NO	YES
11364	TRAV17	TRAJ48	CATPDFYSNFGNEKLTF	TRBV5-5	TRBJ2-5	CASSGGITGEETQYF	IVTDFSVIK	YES	NO	YES
7711	TRAV5	TRAJ6	CAEQGGGSYIPTF	TRBV24-1	TRBJ2-7	CATSGETESSYEQYF	KLGGALQAK	YES	NO	NO
11365	TRAV12-2	TRAJ48	CAVTGSNFGNEKLTF	TRBV20-1	TRBJ1-2	CSARPGEQGGDGYTF	ELAGIGILTV	YES	NO	YES
6935	TRAV8-6	TRAJ21	CAVSDPNNFNKFYF	TRBV27	TRBJ2-5	CASRPRGYDETQYF	KLGGALQAK	YES	NO	NO
7577	TRAV1-2	TRAJ20	CAVRERDYKLSF	TRBV20-1	TRBJ2-7	CSALGLGTNEQYF	KLGGALQAK	YES	NO	NO
11366	TRAV8-3	TRAJ20	CAVGTDYKLSF	TRBV13	TRBJ1-2	CASSTDTFGYGYTF	KLGGALQAK	YES	NO	NO
11367	TRAV13-1	TRAJ35	CAARVRGFGNVLHC	TRBV28	TRBJ1-6	CASRPQQGHNSPLHF	AVFDRKSDAK	NO	NO	NO
11368	TRAV29DV5	TRAJ52	CAASAKGGTSYGKLTF	TRBV7-8	TRBJ1-1	CASSLRVTNPQGKGTEAFF	KLGGALQAK	YES	NO	NO
2326	TRAV8-3	TRAJ29	CAVGEGGNTPLVF	TRBV11-2	TRBJ1-2	CASSLGTGDGYTF	KLGGALQAK	YES	NO	NO
6300	TRAV12-2	TRAJ5	CALWGAPGRRALTF	TRBV5-4	TRBJ2-3	CASSRLAGESDTQYF	KLGGALQAK	YES	NO	NO
11369	TRAV29DV5	TRAJ36	CAAETGANNLFF	TRBV19	TRBJ1-2	CASSATGTGVGYTF	KLGGALQAK	YES	NO	NO
11370	TRAV19	TRAJ17	CALSEIAAGNKLTF	TRBV4-3	TRBJ1-2	CASSQDWQAKGAGYTF	KLGGALQAK	YES	NO	NO
7511	TRAV20	TRAJ58	CAVRGTSGSRLTF	TRBV19	TRBJ2-7	CASSMGWTGVVYEQYF	KLGGALQAK	YES	NO	NO
11371	TRAV6	TRAJ53	CALDPSFSGGSNYKLTF	TRBV18	TRBJ2-1	CASSPRTPYNEQFF	KLGGALQAK	YES	NO	NO
11372	TRAV8-4	TRAJ47	CAVEYGNKLVF	TRBV6-5	TRBJ2-7	CASSTYASGAISYEQYF	IVTDFSVIK	YES	NO	YES
371	TRAV27	TRAJ42	CAGGGGGSQGNLIF	TRBV19	TRBJ1-5	CASSTSGANQPQHF	GILGFVFTL	YES	NO	YES
950	TRAV5	TRAJ29	CAEMGGNTPLVF	TRBV13	TRBJ2-7	CASSLTGESYEQYF	LLDFVRFMGV	YES	NO	NO
3297	TRAV12-2	TRAJ11	CAVKGLGYSTLTF	TRBV14	TRBJ1-4	CASSQSVGGLNEKLFF	KLGGALQAK	NO	NO	NO
11373	TRAV3	TRAJ21	CAVRDPYNFNKFYF	TRBV20-1	TRBJ2-1	CSVRGGGISYNEQFF	AVFDRKSDAK	NO	NO	NO
11374	TRAV21	TRAJ39	CAVRGNNAGNMLTF	TRBV7-3	TRBJ2-1	CASSLIPGPYNEQFF	RAKFKQLL	YES	NO	YES
11375	TRAV19	TRAJ28	CALTDYSGAGSYQLTF	TRBV19	TRBJ1-1	CASSIRSGTEAFF	GILGFVFTL	YES	NO	YES
11376	TRAV13-2	TRAJ42	CAENLGGGSQGNLIF	TRBV19	TRBJ2-1	CASSIRAASYNEQFF	GILGFVFTL	YES	NO	YES
11377	TRAV8-3	TRAJ34	CAVGAAYNTDKLIF	TRBV7-9	TRBJ1-3	CASSLVGVKAGNTIYF	KLGGALQAK	YES	NO	NO
1103	TRAV27	TRAJ37	CAGGGSGNTGKLIF	TRBV19	TRBJ2-7	CASSIRSAYEQYF	GILGFVFTL	YES	NO	YES
8048	TRAV29DV5	TRAJ26	CAATYNYGQNFVF	TRBV5-8	TRBJ2-7	CASSPRETYEQYF	KLGGALQAK	YES	NO	NO
11378	TRAV12-2	TRAJ45	CAVNLGSGGGADGLTF	TRBV7-9	TRBJ1-1	CASSPSGNTEAFF	KLGGALQAK	YES	NO	NO
11379	TRAV8-4	TRAJ36	CAVSDQGANNLFF	TRBV6-3	TRBJ2-2	CASSYYGWGTGELFF	KLGGALQAK	YES	NO	NO
4329	TRAV12-2	TRAJ48	CAVCLSNFGNEKLTF	TRBV13	TRBJ2-1	CASSAPGQGRQPTQFF	KLGGALQAK	YES	NO	NO
11380	TRAV8-6	TRAJ8	CAVSGGIGFQKLVF	TRBV5-1	TRBJ2-4	CASSFKGPGAKNIQYF	KLGGALQAK	YES	NO	NO
11381	TRAV12-2	TRAJ24	CAVTPTDSWGKLQF	TRBV6-3	TRBJ1-5	CASSYGMGQPQHF	ELAGIGILTV	YES	YES	YES
19119	TRAV17	TRAJ53	CATDGSSGGSNYKLTF	TRBV19	TRBJ1-2	CASSIGLYGYTF	GILGFVFTL	YES	YES	YES
11382	TRAV21	TRAJ57	CAVKGGSEKLVF	TRBV5-1	TRBJ2-3	CASSLVAHTQYF	KLGGALQAK	YES	NO	NO
11383	TRAV17	TRAJ41	CATDSNSGYALNF	TRBV6-3	TRBJ2-5	CASSYSIGETQYF	AVFDRKSDAK	YES	NO	YES
8724	TRAV1-1	TRAJ23	CAVRDYNQGGKLIF	TRBV9	TRBJ1-6	CASSAGTGFEGNSPLHF	AVFDRKSDAK	NO	NO	NO
11384	TRAV8-3	TRAJ28	CAVGGYRGAGSYQLTF	TRBV6-5	TRBJ1-5	CASSLEPTANQPQHF	KVLEYVIKV	YES	NO	YES
11385	TRAV39	TRAJ58	CAVDMYETSGSRLTF	TRBV6-3	TRBJ2-3	CASGYWSGDTQYF	RLRAEAQVK	YES	YES	YES
11386	TRAV29DV5	TRAJ53	CAAIGSNYKLTF	TRBV11-2	TRBJ1-2	CASSWGGGSHYGYTF	IVTDFSVIK	YES	NO	YES
1134	TRAV27	TRAJ42	CAGAMGGGSQGNLIF	TRBV19	TRBJ2-7	CASSIRASYEQYF	GILGFVFTL	YES	NO	YES
11387	TRAV20	TRAJ53	CAVPLTSGGGSNYKLTF	TRBV5-8	TRBJ2-1	CASSPTVTYNEQFF	KLGGALQAK	YES	NO	NO
11388	TRAV1-2	TRAJ33	CAVQDSNYQLIW	TRBV11-2	TRBJ1-2	CASSWGGGSHYGYTF	IVTDFSVIK	YES	YES	YES
7650	TRAV24	TRAJ45	CAFRGGADGLTF	TRBV20-1	TRBJ2-7	CSTGTGYEQYF	KLGGALQAK	NO	NO	NO
11389	TRAV2	TRAJ16	CAVRPCF	TRBV27	TRBJ1-5	CASSLAGKGAQHF	KLGGALQAK	NO	NO	NO
193	TRAV38-2DV8	TRAJ52	CAYTPNAGGTSYGKLTF	TRBV19	TRBJ1-2	CASSIGIYGYTF	GILGFVFTL	YES	NO	YES
11390	TRAV35	TRAJ37	CAGQGVPAGGNTGKLIF	TRBV19	TRBJ2-3	CASSIVSTDTQYF	GILGFVFTL	YES	NO	NO
11391	TRAV34	TRAJ47	CGAAYGNKLVF	TRBV4-2	TRBJ2-2	CASSQDPPPTANTGELFF	AVFDRKSDAK	YES	YES	YES
11392	TRAV39	TRAJ13	CAVVPSGGYQKVTF	TRBV9	TRBJ1-5	CASSVGAGSGQPQHF	KLGGALQAK	YES	NO	NO
3192	TRAV38-2DV8	TRAJ58	CAYRSKETSGSRLTF	TRBV28	TRBJ1-3	CASSLYVSYPKNTIYF	KLGGALQAK	YES	NO	NO
148	TRAV38-1	TRAJ52	CAFMLDAGGTSYGKLTF	TRBV19	TRBJ1-2	CASSIGYYGYTF	GILGFVFTL	YES	NO	YES
11393	TRAV35	TRAJ42	CASRLVGGSQGNLIF	TRBV9	TRBJ2-1	CASSTSGYSSYNEQFF	KLGGALQAK	YES	NO	NO
11394	TRAV22	TRAJ10	CAGPVTGGGNKLTF	TRBV16	TRBJ1-1	CASSQSTEAFF	KLGGALQAK	YES	NO	NO
11395	TRAV25	TRAJ42	CAGNYGGSQGNLIF	TRBV19	TRBJ2-2	CASSTRSTGELFF	GILGFVFTL	YES	NO	YES
11396	TRAV12-2	TRAJ54	CAVRGGAQKLVF	TRBV9	TRBJ2-2	CASSVGSSGIYGELFF	IVTDFSVIK	YES	NO	YES
8827	TRAV1-2	TRAJ33	CAVADSNYQLIW	TRBV6-4	TRBJ2-1	CASSDSIAGAYNEQFF	AVFDRKSDAK	YES	YES	YES
3986	TRAV36DV7	TRAJ37	CAARHGSSNTGKLIF	TRBV9	TRBJ1-5	CASSVGSGRDQPQHF	KLGGALQAK	NO	NO	NO
11397	TRAV14DV4	TRAJ54	CAMRGLQGAQKLVF	TRBV18	TRBJ2-3	CASSLEDRESTDTQYF	KLGGALQAK	YES	NO	NO
11398	TRAV1-2	TRAJ20	CAVRERDYKLSF	TRBV19	TRBJ1-5	CAIRLGNQPQHF	KLGGALQAK	YES	NO	NO
11399	TRAV41	TRAJ42	CAVSIGAYGGSQGNLIF	TRBV7-6	TRBJ2-2	CASSLLAENTGELFF	KLGGALQAK	YES	NO	NO
11400	TRAV8-3	TRAJ22	CAVGAVGSARQLTF	TRBV19	TRBJ1-1	CASSIPRQGRHTEAFF	KLGGALQAK	YES	NO	NO
11401	TRAV12-1	TRAJ11	CVVSPGYSTLTF	TRBV14	TRBJ1-2	CASSQSGTGYGYTF	AVFDRKSDAK	NO	NO	NO
783	TRAV26-1	TRAJ34	CIVRVANTDKLIF	TRBV27	TRBJ2-3	CASSLGFTDTQYF	GILGFVFTL	YES	NO	YES
5411	TRAV2	TRAJ13	CAASGGYQKVTF	TRBV12-4	TRBJ2-2	CASRQGNTGELFF	KLGGALQAK	NO	NO	NO
11402	TRAV13-1	TRAJ10	CAALPGGGNKLTF	TRBV6-3	TRBJ2-7	CASSFSYEQYF	AVFDRKSDAK	YES	NO	YES
11403	TRAV14DV4	TRAJ13	CAMRDAPGGYQKVTF	TRBV5-1	TRBJ2-5	CASSFSRARRETQYF	KLGGALQAK	YES	NO	NO
11404	TRAV38-2DV8	TRAJ40	CAYRARVSGTYKYIF	TRBV7-2	TRBJ1-2	CASSLVGQGRDYGYTF	KLGGALQAK	YES	NO	NO
8633	TRAV1-2	TRAJ33	CAGMDSNYQLIW	TRBV6-1	TRBJ1-4	CASGGSTGTNEKLFF	AVFDRKSDAK	YES	NO	YES
11405	TRAV14DV4	TRAJ43	CAMREGAYNNNDMRF	TRBV4-3	TRBJ2-2	CASSQEFWVLGELFF	LLFGYPVYV	YES	YES	YES
[truncated: 12,807 more rows]
