# Supplementary material for: A fingerprint approach to pioneer structure-based T cell receptor repertoire analysis and specificity prediction
Source: Front Immunol. 2025 Nov 7;16:1688805. doi: 10.3389/fimmu.2025.1688805 (PMC12634567; doi:10.3389/fimmu.2025.1688805)
Supplement: Supplementary file 8 [file Table4.csv]

tcr_id	TRAV	CDR3a	TRAJ	TRBV	CDR3b	TRBJ	Peptide
23521	TRAV5	CAESLDMLTF	TRAJ39	TRBV4-2	CASSVVGGNEQFF	TRBJ2-1	GLCTLVAML
20348	TRAV39	CAVDRSGNQFYF	TRAJ49	TRBV4-2	CASSQEPGIWEQYF	TRBJ2-7	IVTDFSVIK
28486	TRAV12-1	CVVNSGGYQKVTF	TRAJ13	TRBV2	CASSESRDYNYGYTF	TRBJ1-2	NTFSSTFNV
1523	TRAV6	CALAGSQGNLIF	TRAJ42	TRBV19	CASSIRASYEQYF	TRBJ2-7	GILGFVFTL
7049	TRAV12-2	CAVNQGGGSQGNLIF	TRAJ42	TRBV4-1	CASSLGGTNEQFF	TRBJ2-1	RAKFKQLL
25102	TRAV8-6	CAVSGSQGNLIF	TRAJ42	TRBV19	CASSMRSSYEQYF	TRBJ2-7	GILGFVFTL
26123	TRAV12-1	CVVNILKDSSYKLIF	TRAJ12	TRBV4-1	CASSQTAGYEQYF	TRBJ2-7	NYNYLYRLF
7174	TRAV5	CAEDSNARLMF	TRAJ31	TRBV7-9	CASSPDVGYTF	TRBJ1-2	GLCTLVAML
6519	TRAV13-1	CAASEGGFKTIF	TRAJ9	TRBV11-2	CASSLGTGENEQYF	TRBJ2-7	GILGFVFTL
6362	TRAV39	CAVDFRDNYGQNFVF	TRAJ26	TRBV19	CASSIFYSSTDTQYF	TRBJ2-3	GILGFVFTL
28287	TRAV34	CGADIGWTDKLIF	TRAJ34	TRBV25-1	CASSVTVRGDEQFF	TRBJ2-1	FLALCADSI
27596	TRAV21	CAVRTVRDDKIIF	TRAJ30	TRBV19	CASSTHHNNEQFF	TRBJ2-1	GILGFVFTL
27532	TRAV12-2	CAVPLGGGSQGNLIF	TRAJ42	TRBV19	CASSIRSNNEQFF	TRBJ2-1	GILGFVFTL
26070	TRAV14/DV4	CAMREGTSYQKVTF	TRAJ13	TRBV7-2	CASSLGGSSTDTQYF	TRBJ2-3	FTSDYYQLY
25808	TRAV19	CARKGGSTDKLIF	TRAJ34	TRBV27	CASSLGGGLNYGYTF	TRBJ1-2	TTDPSFLGRY
29076	TRAV8-3	CAVGDGNNRLAF	TRAJ7	TRBV27	CASSLGTASTDTQYF	TRBJ2-3	PTDNYITTY
184	TRAV12-2	CAVNFGGGKLIF	TRAJ23	TRBV6-4	CASSWSFGTEAFF	TRBJ1-1	ELAGIGILTV
28990	TRAV13-1	CAGRRGYGQNFVF	TRAJ26	TRBV7-9	CASSSGQGFFYEQYF	TRBJ2-7	HLMSFPQSA
29088	TRAV12-1	CVVNPTGTASKLTF	TRAJ44	TRBV9	CASSVAGGLYEQFF	TRBJ2-1	VYIGDPAQL
23598	TRAV27	CAGATGNTGKLIF	TRAJ37	TRBV19	CASSTRSGYEQYF	TRBJ2-7	GILGFVFTL
27225	TRAV1-2	CFHYGGATNKLIF	TRAJ32	TRBV28	CASSLRGPTGYTF	TRBJ1-2	LLWNGPMAV
1928	TRAV10	CVVSGGGGFKTIF	TRAJ9	TRBV12-3	CASILASYTDTQYF	TRBJ2-3	GPRLGVRAT
28156	TRAV12-1	CVVRNDYKLSF	TRAJ20	TRBV24-1	CATSEVGSETQYF	TRBJ2-5	KPYIKWDLL
2198	TRAV19	CALSEWNTGFQKLVF	TRAJ8	TRBV27	CASSLTSGTYEQYF	TRBJ2-7	ATDALMTGF
25892	TRAV14/DV4	CAMRDAGGGADGLTF	TRAJ45	TRBV7-9	CAIGTGPMNTEAFF	TRBJ1-1	TTDPSFLGRY
6943	TRAV13-1	CAYGGSQGNLIF	TRAJ42	TRBV20-1	CSAPPGDHTEAFF	TRBJ1-1	GILGFVFTL
10234	TRAV5	CAEKYKTGANNLFF	TRAJ36	TRBV19	CASSARSSYEQYF	TRBJ2-7	GILGFVFTL
1396	TRAV1-1	CAVSLWDGGYQKVTF	TRAJ13	TRBV13	CASSLGTGPYNEQFF	TRBJ2-1	GILGFVFTL
130	TRAV1-2	CAVQASGGSYIPTF	TRAJ6	TRBV10-3	CATGTGDSNQPQHF	TRBJ1-5	EPLPQGQLTAY
27270	TRAV8-6	CAVNNNDMRF	TRAJ43	TRBV27	CASRTGTGNLYEQYF	TRBJ2-7	TPRVTGGGAM
25685	TRAV27	CAGNNARPMF	TRAJ31	TRBV14	CASSQSPGGVAFF	TRBJ1-1	GLCTLVAML
6849	TRAV13-1	CAYGGSQGNLIF	TRAJ42	TRBV12-4	CASTLGNTEAFF	TRBJ1-1	GILGFVFTL
27356	TRAV12-1	CVVNSASGNTGKLIF	TRAJ37	TRBV10-3	CAISEPGTSTDTQYF	TRBJ2-3	YSEHPTFTSQY
992	TRAV12-2	CAVSGDKIIF	TRAJ30	TRBV6-5	CASSSGSPGSYGYTF	TRBJ1-2	LLWNGPMAV
1042	TRAV12-1	CVGAGSYQLTF	TRAJ28	TRBV5-1	CASSGTGVSPLHF	TRBJ1-6	LLWNGPMAV
2232	TRAV12-2	CAVYLIYNQGGKLIF	TRAJ23	TRBV7-9	CASSLLAGNTGELFF	TRBJ2-2	ATDALMTGF
28723	TRAV17	CATVQGAQKLVF	TRAJ54	TRBV29-1	CSASWNEQFF	TRBJ2-1	YVVDDPCPI
26928	TRAV25	CAGPRFTSGTYKYIF	TRAJ40	TRBV7-2	CASSPTLYNEQFF	TRBJ2-1	GVYALIAGA
26468	TRAV13-2	CAENKGNNARLMF	TRAJ31	TRBV19	CASSPTSGSYEQYF	TRBJ2-7	VYFLQSINF
9216	TRAV3	CAVSAASGGSYIPTF	TRAJ6	TRBV4-1	CASSRLAGEGDTQYF	TRBJ2-3	RAKFKQLL
5968	TRAV13-1	CAASHSGTSYGKLTF	TRAJ52	TRBV27	CASSLSLAGELFF	TRBJ2-2	ELAGIGILTV
456	TRAV38-2/DV8	CATHTGKLIF	TRAJ37	TRBV19	CASSWSASYEQYF	TRBJ2-7	KLVALGINAV
14487	TRAV8-3	CAVGYISYNTDKLIF	TRAJ34	TRBV9	CASSVVDNEQFF	TRBJ2-1	AVFDRKSDAK
1911	TRAV19	CALSEVTDSWGKLQF	TRAJ24	TRBV12-3	CASSHQYNEQFF	TRBJ2-1	KSKRTPMGF
27551	TRAV12-2	CAGFGGAGNNRKLIW	TRAJ38	TRBV19	CASSIRSSVEAFF	TRBJ1-1	GILGFVFTL
17506	TRAV19	CALSEANFGNEKLTF	TRAJ48	TRBV18	CASSPYTGTGPEQYF	TRBJ2-7	AVFDRKSDAK
888	TRAV12-2	CAGGAGTALIF	TRAJ15	TRBV14	CASSQGPAAYEQYF	TRBJ2-7	LLWNGPMAV
18679	TRAV3	CAVRVNQAGTALIF	TRAJ15	TRBV5-1	CASSPPYQETQYF	TRBJ2-5	AVFDRKSDAK
25723	TRAV12-1	CVVNGMDSSYKLIF	TRAJ12	TRBV2	CASSGVQLLPGELFF	TRBJ2-2	GLCTLVAML
27836	TRAV12-2	CAVFYTGRRALTF	TRAJ5	TRBV14	CASSQISGTGGEQYF	TRBJ2-7	NLIDSYFVV
26599	TRAV13-2	CAEAAPTGTASKLTF	TRAJ44	TRBV28	CASSFTSGSYEQYF	TRBJ2-7	TTDPSFLGRY
28344	TRAV13-2	CAENYGSSNTGKLIF	TRAJ37	TRBV7-9	CASSPRSREDEQFF	TRBJ2-1	CLAVHECFV
28680	TRAV8-1	CAVVFAGNTPLVF	TRAJ29	TRBV11-2	CASSLGSTEAFF	TRBJ1-1	LLYDANYFL
9184	TRAV19	CALSVTSGTYKYIF	TRAJ40	TRBV20-1	CSAIRSGGPYEQYF	TRBJ2-7	AVFDRKSDAK
26670	TRAV12-2	CAALTGFQKLVF	TRAJ8	TRBV20-1	CSVSDLGVGQPQHF	TRBJ1-5	EAAGIGILTV
15480	TRAV25	CAGLILTGGGNKLTF	TRAJ10	TRBV19	CASSILGTEAFF	TRBJ1-1	RTLNAWVKV
23157	TRAV29/DV5	CAARFDSGYALNF	TRAJ41	TRBV9	CASSTYYGQSYGYTF	TRBJ1-2	GLCTLVAML
10301	TRAV17	CATDAATGRRALTF	TRAJ5	TRBV20-1	CSAWTGTEAFF	TRBJ1-1	GLCTLVAML
17395	TRAV14/DV4	CAMRRPLGGYNKLIF	TRAJ4	TRBV24-1	CATSGGLSTEAFF	TRBJ1-1	AVFDRKSDAK
541	TRAV1-2	CAVRDSNYQLIW	TRAJ33	TRBV6-4	CASSDSTSGGNEQFF	TRBJ2-1	NLVPMVATV
26102	TRAV13-1	CAASIGYSTLTF	TRAJ11	TRBV29-1	CSVRLAGGSGETQYF	TRBJ2-5	TTDPSFLGRY
6036	TRAV1-2	CAVMDSNYQLIW	TRAJ33	TRBV6-3	CASSYSSGSYEQYF	TRBJ2-7	RAKFKQLL
8674	TRAV12-1	CVVPSRTGFQKLVF	TRAJ8	TRBV19	CASSIRSGVEQYF	TRBJ2-7	GILGFVFTL
28844	TRAV13-1	CAPPLMNTGFQKLVF	TRAJ8	TRBV7-9	CAVEGVYGEAFF	TRBJ1-1	YLQPRTFLL
25578	TRAV1-2	CAVMDSSYKLIF	TRAJ12	TRBV6-1	CASSDGDHSYEQYF	TRBJ2-7	DATYQRTRALVR
27437	TRAV13-2	CAEDNNARLMF	TRAJ31	TRBV20-1	CSARVRPTGNTIYF	TRBJ1-3	GLCTLVAML
1990	TRAV6	CDLGRPNAGKSTF	TRAJ27	TRBV24-1	CATSDSPTDTQYF	TRBJ2-3	RAQAPPPSW
26929	TRAV12-3	CAMIRGADGLTF	TRAJ45	TRBV5-1	CASSLSYLNEQFF	TRBJ2-1	GVYALIAGA
26680	TRAV12-2	CAVNSGNQFYF	TRAJ49	TRBV27	CASRPTGMGQPQHF	TRBJ2-5	ELAGIGILTV
6682	TRAV17	CATDSLTGANNLFF	TRAJ36	TRBV2	CASVWQGAYNEQFF	TRBJ2-1	GILGFVFTL
23604	TRAV27	CAGAYGGSQGNLIF	TRAJ42	TRBV19	CASSIRSTGELFF	TRBJ2-2	GILGFVFTL
7339	TRAV21	CAELIYNQGGKLIF	TRAJ23	TRBV19	CASSIRASVEQYF	TRBJ2-7	GILGFVFTL
23518	TRAV5	CAESIGRGSQGNLIF	TRAJ42	TRBV19	CASSIRSGVEQYF	TRBJ2-7	GILGFVFTL
6694	TRAV1-2	CASMDSNYQLIW	TRAJ33	TRBV11-2	CASSWGGGSHYGYTF	TRBJ1-2	IVTDFSVIK
26142	TRAV27	CAGGDNFNKFYF	TRAJ21	TRBV7-8	CASSPRTATYEQYF	TRBJ2-7	YLQPRTFLL
28470	TRAV12-3	CAILQGAQKLVF	TRAJ54	TRBV19	CASSLVSGELFF	TRBJ2-2	ALWEIQQVV
1763	TRAV4	CLVVSPSGGSYIPTF	TRAJ6	TRBV29-1	CSVGSRESSYNEQFF	TRBJ2-1	CINGVCWTV
28927	TRAV12-1	CVVTNTNAGKSTF	TRAJ27	TRBV2	CASSEFTNYEQYF	TRBJ2-7	NYNYLYRLF
25724	TRAV12-1	CVVNRDSSYKLIF	TRAJ12	TRBV2	CASSGVQLLPGELFF	TRBJ2-2	GLCTLVAML
7799	TRAV13-2	CADSGGGADGLTF	TRAJ45	TRBV6-3	CASSFPGGFTGELFF	TRBJ2-2	RAKFKQLL
25713	TRAV5	CAESTGKLIF	TRAJ37	TRBV29-1	CSGTGGTNEKLFF	TRBJ1-4	GLCTLVAML
26264	TRAV1-2	CAVTYGQNFVF	TRAJ26	TRBV4-1	CASSQSGDSSYPQHF	TRBJ1-5	QELIRQGTDY
6948	TRAV8-3	CAVGGSQGNLIF	TRAJ42	TRBV19	CASSIRSSYEQYF	TRBJ2-7	GILGFVFTL
186	TRAV22	CAVDSATALPYGYIF	TRAJ40	TRBV6-5	CASSYQGTEAFF	TRBJ1-1	ILAKFLHWL
987	TRAV12-2	CAVSDDKIIF	TRAJ30	TRBV18	CASSPAGVSYEQYF	TRBJ2-7	LLWNGPMAV
28928	TRAV38-2/DV8	CAAVNNNARLMF	TRAJ31	TRBV9	CASSEGESNTGELFF	TRBJ2-2	YLQPRTFLL
27395	TRAV5	CAEDKDSTLTF	TRAJ11	TRBV20-1	CSARDSTGNGYTF	TRBJ1-2	GLCTLVAML
27408	TRAV5	CAESPSSGNTPLVF	TRAJ29	TRBV25-1	CASAGPGQVYEQYF	TRBJ2-7	GLCTLVAML
29085	TRAV24	CAFTNYNQGGKLIF	TRAJ23	TRBV5-6	CASSPAGGAVLQAFF	TRBJ1-1	QYIKWPWYI
5536	TRAV8-3	CAGPNNDMRF	TRAJ43	TRBV6-5	CASSPGTVSGQPQHF	TRBJ1-5	ELAGIGILTV
27223	TRAV5	CAERRNAGNNRKLIW	TRAJ38	TRBV15	CATSTGGGYEQYF	TRBJ2-7	LLWNGPMAV
7517	TRAV10	CVGGTSYGKLTF	TRAJ52	TRBV20-1	CSASFTGPFYEQYF	TRBJ2-7	RAKFKQLL
1967	TRAV25	CSFRGDSRGKLQF	TRAJ24	TRBV2	CASRAGGGVETQYF	TRBJ2-5	RAQAPPPSW
25558	TRAV12-1	CVVNGMDSSYKLIF	TRAJ12	TRBV2	CASTPGTVLPDTQYF	TRBJ2-3	GLCTLVAML
2972	TRAV8-3	CAVFLYGNNRLAF	TRAJ7	TRBV29-1	CSVSASGGDEQYF	TRBJ2-7	RAKFKQLL
26033	TRAV20	CAVPGFGNEKLTF	TRAJ48	TRBV27	CASSQTGTLYNEQFF	TRBJ2-1	TTDPSFLGRY
27765	TRAV13-1	CAAFSGFGNEKLTF	TRAJ48	TRBV27	CASSLGGEQYF	TRBJ2-7	TMADLVYAL
1940	TRAV8-6	CAVTLSGGYNKLIF	TRAJ4	TRBV6-1	CASRGQGPVRDTQYF	TRBJ2-3	GPRLGVRAT
27945	TRAV13-2	CAEALRGNQGGKLIF	TRAJ23	TRBV28	CASSLAQYYQPQHF	TRBJ1-5	GTDLEGNFY
922	TRAV17	CATDHQGAQKLVF	TRAJ54	TRBV9	CASSVGGVPYNEQFF	TRBJ2-1	LLWNGPMAV
1565	TRAV5	CAEDNNARLMF	TRAJ31	TRBV20-1	CSARVGVGNTIYF	TRBJ1-3	GLCTLVAML
22962	TRAV27	CAGVGGGSQGNLIF	TRAJ42	TRBV19	CASSSRSHQPQHF	TRBJ1-5	GILGFVFTL
26090	TRAV12-1	CVVNREDMLTF	TRAJ39	TRBV30	CAWTRDRNTGELFF	TRBJ2-2	YLQPRTFLL
26619	TRAV14/DV4	CAMRGSTGNQFYF	TRAJ49	TRBV6-1	CASSEGQGYEQYF	TRBJ2-7	NYNYLYRLF
28687	TRAV13-2	CAETTNRDDKIIF	TRAJ30	TRBV27	CASSLLYSDSPLHF	TRBJ1-6	LIIMRTFKV
26608	TRAV22	CAVERNAGNMLTF	TRAJ39	TRBV13	CASSPLSGLKEYF	TRBJ2-3	TTDPSFLGRY
26457	TRAV19	CALSEGTYNNNDMRF	TRAJ43	TRBV10-3	CAIRSGNTYSYEQYF	TRBJ2-7	YLQPRTFLL
8603	TRAV13-1	CAAGDGGATNKLIF	TRAJ32	TRBV2	CASYDSTDTQYF	TRBJ2-3	RAKFKQLL
6548	TRAV13-2	CAENSEDTDKLIF	TRAJ34	TRBV5-6	CASSLRDGSEAFF	TRBJ1-1	RAKFKQLL
29010	TRAV41	CAVRAYGGSQGNLIF	TRAJ42	TRBV7-6	CASSLWGHQPQHF	TRBJ1-5	SVTTEILPV
23562	TRAV27	CAGAGGGSQGNLIF	TRAJ42	TRBV19	CASSFRSTDTQYF	TRBJ2-3	GILGFVFTL
23492	TRAV5	CAEIQASGGSYIPTF	TRAJ6	TRBV15	CATGRGGKIGEQYF	TRBJ2-7	NLVPMVATV
26140	TRAV35	CAGQLGTGNQFYF	TRAJ49	TRBV27	CASSLSSPQETQYF	TRBJ2-5	TTDPSFLGRY
23485	TRAV5	CAEDNYGQNFVF	TRAJ26	TRBV29-1	CSGREDSTNEKLFF	TRBJ1-4	GLCTLVAML
1667	TRAV12-2	CAAGGSQGNLIF	TRAJ42	TRBV15	CATSKLNPGDIQYF	TRBJ2-4	CINGVCWTV
1687	TRAV22	CAVIASGGSYIPTF	TRAJ6	TRBV6-2	CASSLVAGGPPEQYF	TRBJ2-7	CINGVCWTV
470	TRAV38-2/DV8	CAYGDDKIIF	TRAJ30	TRBV25-1	CASKMGAEAFF	TRBJ1-1	KLVALGINAV
36	TRAV27	CALEGGGADGLTF	TRAJ45	TRBV20-1	CSARDGLNEQFF	TRBJ2-1	ELAGIGILTV
27523	TRAV13-1	CAARSKEDQNFVF	TRAJ26	TRBV19	CASSFLSTDTQYF	TRBJ2-3	GILGFVFTL
15864	TRAV12-3	CAIGPGNMLTF	TRAJ39	TRBV7-2	CASSLPGYNEQFF	TRBJ2-1	AVFDRKSDAK
10047	TRAV12-1	CVVNMDNARLMF	TRAJ31	TRBV4-1	CASSQGTVNTEAFF	TRBJ1-1	RAKFKQLL
543	TRAV1-2	CAVWGNTGKLIF	TRAJ37	TRBV5-5	CASSPGGGMNTEAFF	TRBJ1-1	NLVPMVATV
25893	TRAV29/DV5	CAASEGDSNYQLIW	TRAJ33	TRBV7-9	CASDLLNRASYEQYF	TRBJ2-7	TTDPSFLGRY
26166	TRAV8-6	CAVSWGNTDKLIF	TRAJ34	TRBV6-1	CASSEFPGPSDGYTF	TRBJ1-2	YLQPRTFLL
27893	TRAV17	CATDARGTSYGKLTF	TRAJ52	TRBV6-2	CASSYLTGADGYTF	TRBJ1-2	SPYNSQNAV
26014	TRAV26-2	CILFYNFNKFYF	TRAJ21	TRBV27	CASRGPNSNQPQHF	TRBJ1-5	RVAGDSGFAAY
24427	TRAV25	CASPGDGGSQGNLIF	TRAJ42	TRBV19	CASSPRSTDTQYF	TRBJ2-3	GILGFVFTL
914	TRAV12-2	CAPSGGKLIF	TRAJ23	TRBV20-1	CSASGDRGADTQYF	TRBJ2-3	LLWNGPMAV
1576	TRAV25	CAYGGSQGNLIF	TRAJ42	TRBV2	CASSQGDVAPGTQYF	TRBJ2-5	GLCTLVAML
28345	TRAV13-2	CAETKVRARLMF	TRAJ31	TRBV27	CASSLSNTPGEQFF	TRBJ2-1	TLMNVITLV
27884	TRAV1-2	CAVRDSNYQLIW	TRAJ33	TRBV6-2	CASSFAPQGGYEQYF	TRBJ2-7	LMGHFAWWT
7474	TRAV27	CAGAGGGSQGNLIF	TRAJ42	TRBV19	CASSIYGGAGDGYTF	TRBJ1-2	GILGFVFTL
27411	TRAV12-1	CVVNGGDSSYKLIF	TRAJ12	TRBV2	CASSPQGVSPGTIYF	TRBJ1-3	GLCTLVAML
1976	TRAV25	CSVSGGSRGKLQF	TRAJ24	TRBV2	CASKAGGGVETQYF	TRBJ2-5	RAQAPPPSW
25548	TRAV10	CVVFKAAGNKLTF	TRAJ17	TRBV10-2	CASGGSSYQETQYF	TRBJ2-5	GLCTLVAML
27373	TRAV5	CAENLYSTLTF	TRAJ11	TRBV9	CASSVAGGDEQFF	TRBJ2-1	GLCTLVAML
25604	TRAV26-2	CILTHSNSGYALNF	TRAJ41	TRBV9	CASSEVADYNEQFF	TRBJ2-1	DATYQRTRALVR
22921	TRAV35	CAGQLGGGSQGNLIF	TRAJ42	TRBV19	CASSIRSSYEQYF	TRBJ2-7	GILGFVFTL
28944	TRAV21	CAVDTGGFKTIF	TRAJ9	TRBV4-2	CASSPGTSGNEQFF	TRBJ2-1	SIIAYTMSL
26470	TRAV20	CAVPNFGNEKLTF	TRAJ48	TRBV27	CASSPLGTYEQYF	TRBJ2-7	TTDPSFLGRY
26691	TRAV21	CAVEPMEYGNKLVF	TRAJ47	TRBV19	CASSALFSGANVLTF	TRBJ2-6	KASEKIFYV
26935	TRAV21	CAVRSREYSTLTF	TRAJ11	TRBV7-9	CASSLDLDSDGYTF	TRBJ1-2	MTLHGHMMY
2150	TRAV21	CAVRPTGGFKTIF	TRAJ9	TRBV7-2	CASSLVGQLDEQYF	TRBJ2-7	ATDALMTGF
23479	TRAV5	CAEDNNARLMF	TRAJ31	TRBV20-1	CSARLRELSGNTIYF	TRBJ1-3	GLCTLVAML
1592	TRAV13-2	CAENAGNMLTF	TRAJ39	TRBV6-1	CASSPTSGGNNEQFF	TRBJ2-1	CVNGSCFTV
26987	TRAV8-4	CAVRNDYKLSF	TRAJ20	TRBV6-3	CASSYPTSGYNEQFF	TRBJ2-1	RLPGVLPRA
27907	TRAV35	CAGQLVTDKLIF	TRAJ34	TRBV5-6	CASLDRVGGYTF	TRBJ1-2	LMCQPILLL
29113	TRAV12-1	CVVNGADKLIF	TRAJ34	TRBV7-9	CARGLANTGELFF	TRBJ2-2	YLQPRTFLL
5338	TRAV1-1	CAVNGDDKIIF	TRAJ30	TRBV27	CASSSPTSVEQYF	TRBJ2-7	AYAQKIFKI
26802	TRAV5	CAERGGGFKTIF	TRAJ9	TRBV5-1	CASSERASPGNVLTF	TRBJ2-6	SPRWYFYYL
10206	TRAV27	CSYGGSQGNLIF	TRAJ42	TRBV20-1	CSAKEGPTGGYGYTF	TRBJ1-2	GILGFVFTL
46	TRAV12-2	CAVNMGFQKLVF	TRAJ8	TRBV27	CASSFSSGSPHEQFF	TRBJ2-1	ELAGIGILTV
1688	TRAV38-2/DV8	CAYSKLKAAGNKLTF	TRAJ17	TRBV14	CASSQREGTDTQYF	TRBJ2-3	CINGVCWTV
10474	TRAV1-2	CAPMDSNYQLIW	TRAJ33	TRBV12-3	CASSFSGNTGELFF	TRBJ2-2	RAKFKQLL
8545	TRAV27	CAGNSGNTGKLIF	TRAJ37	TRBV27	CASSLAGAGGYTF	TRBJ1-2	GILGFVFTL
27611	TRAV27	CAGVHGSGNTGKLIF	TRAJ37	TRBV19	CASSIRSAWAQHF	TRBJ1-5	GILGFVFTL
23484	TRAV5	CAEDNNTRLMF	TRAJ31	TRBV20-1	CSARDSTGNGYTF	TRBJ1-2	GLCTLVAML
26627	TRAV24	CAPGRIQGAQKLVF	TRAJ54	TRBV19	CASSGGALSEQYF	TRBJ2-7	YLQPRTFLL
28678	TRAV19	CALMEANQGGKLIF	TRAJ23	TRBV9	CASSVGGSWTDTQYF	TRBJ2-3	FTSDYYQLY
5433	TRAV14/DV4	CAMREFYNTDKLIF	TRAJ34	TRBV4-3	CASSQDDHGSNEQYF	TRBJ2-7	RAKFKQLL
4293	TRAV12-2	CAVNKGGGSQGNLIF	TRAJ42	TRBV19	CASSTRASEGQYF	TRBJ2-7	GILGFVFTL
25997	TRAV29/DV5	CAASSGNTGKLIF	TRAJ37	TRBV2	CASWTDSQGETQYF	TRBJ2-5	TTDPSFLGRY
4633	TRAV29/DV5	CAATGTSYDKVIF	TRAJ50	TRBV19	CASSIHKNQPQHF	TRBJ1-5	GILGFVFTL
22984	TRAV27	CAVALGGGSQGNLIF	TRAJ42	TRBV19	CASSIRAAYEQYF	TRBJ2-7	GILGFVFTL
4586	TRAV1-2	CAVRRITDKLIF	TRAJ34	TRBV7-9	CASIKNVGWETQYF	TRBJ2-5	RLRAEAQVK
1929	TRAV4	CLVGANTGNQFYF	TRAJ49	TRBV19	CASRSHPRGGSPLHF	TRBJ1-6	GPRLGVRAT
25446	TRAV26-2	CILSNNNDMRF	TRAJ43	TRBV30	CAWSVSDVANTEAFF	TRBJ1-1	NLVPMVATV
7883	TRAV13-1	CAATETSYDKVIF	TRAJ50	TRBV12-3	CASSFSGNTGELFF	TRBJ2-2	RAKFKQLL
7031	TRAV13-2	CADSGGGADGLTF	TRAJ45	TRBV19	CASSWRSTDTQYF	TRBJ2-3	GILGFVFTL
4619	TRAV8-3	CAVGDNFNKFYF	TRAJ21	TRBV19	CASSIRSTGELFF	TRBJ2-2	AVFDRKSDAK
24674	TRAV21	CAVPNTNAGKSTF	TRAJ27	TRBV19	CASSSRSGNEKLFF	TRBJ1-4	GILGFVFTL
22908	TRAV8-1	CAVGGYGGSQGNILF	TRAJ42	TRBV19	CASSIRSSYEQYF	TRBJ2-7	GILGFVFTL
26840	TRAV1-2	CAFYYGGSQGNLIF	TRAJ42	TRBV7-8	CASSFGSGSTDTQYF	TRBJ2-3	SSCMGGMNWR
18458	TRAV13-2	CAETHNAGNMLTF	TRAJ39	TRBV7-9	CASSWHSSTDTQYF	TRBJ2-3	RLRAEAQVK
28005	TRAV38-2/DV8	CAYRYGGSQGNLIF	TRAJ42	TRBV7-9	CASSLTQGARNTIYF	TRBJ1-3	SMQNCVLKL
1354	TRAV1-2	CAVKWEGSNYQLIW	TRAJ33	TRBV19	CASSMRAGVEQFF	TRBJ2-1	GILGFVFTL
24367	TRAV12-3	CAMSERNNARLMF	TRAJ31	TRBV19	CASGAGGPLNEQFF	TRBJ2-1	GILGFVFTL
25814	TRAV12-2	CAVNMDDKIIF	TRAJ30	TRBV7-9	CASSPDIEAFF	TRBJ1-1	YLQPRTFLL
27490	TRAV12-1	CVAHYNTDKLIF	TRAJ34	TRBV2	CASIQGWGEKLFF	TRBJ1-4	CTELKLSDY
2958	TRAV12-2	CALGGGADGLTF	TRAJ45	TRBV29-1	CSVDSGDTNTGELFF	TRBJ2-2	RAKFKQLL
25970	TRAV29/DV5	CAAREIGNQFYF	TRAJ49	TRBV2	CARRGDRAEQYF	TRBJ2-7	LTDEMIAQY
1613	TRAV29/DV5	CAASARGNQGGKLIF	TRAJ23	TRBV9	CASSVDEGNTGELFF	TRBJ2-2	CINGVCWTV
2278	TRAV17	CATETSNYQLIW	TRAJ33	TRBV28	CASSPGTAPNEKLFF	TRBJ1-4	IPSINVHHY
70	TRAV13-1	CAVFEGTGGFKTIF	TRAJ9	TRBV4-1	CASSRGTAGETEAFF	TRBJ1-1	YVLDHLIVV
26091	TRAV13-2	CAENSGGATNKLIF	TRAJ32	TRBV27	CASSLSGYNEQFF	TRBJ2-1	TTDPSFLGRY
1470	TRAV5	CAEIPSNDYKLSF	TRAJ20	TRBV20-1	CSARGQDIYEQYF	TRBJ2-7	NLVPMVATV
8609	TRAV13-2	CAESSLDNMLTF	TRAJ39	TRBV19	CASSARSSTEQYF	TRBJ2-7	GILGFVFTL
5054	TRAV5	CAESEGPTYTDKLIF	TRAJ34	TRBV19	CASSTRSAYEQYF	TRBJ2-7	GILGFVFTL
28407	TRAV8-6	CAVYEDDKIIF	TRAJ30	TRBV12-3	CASRRGTDLTDTQYF	TRBJ2-3	KLWAQCVQL
27199	TRAV12-2	CAIDGQNFVF	TRAJ26	TRBV9	CASSAAPAYEQYF	TRBJ2-7	LLWNGPMAV
8795	TRAV35	CAPAGDGGSQGNLIF	TRAJ42	TRBV19	CASSVRSSYEQYF	TRBJ2-7	GILGFVFTL
26483	TRAV8-1	CAVINSGNTPLVF	TRAJ29	TRBV11-3	CASSLGGTEAFF	TRBJ1-1	LLYDANYFL
3263	TRAV8-3	CAVGAAGGYNKLIF	TRAJ4	TRBV19	CASSTTHTEAFF	TRBJ1-1	IVTDFSVIK
25820	TRAV19	CALRVNNAGNMLTF	TRAJ39	TRBV13	CASSLVGYEQYF	TRBJ2-7	FTSDYYQLY
26385	TRAV29/DV5	CAASVGSNNNDMRF	TRAJ43	TRBV28	CASSPTGEPNYGYTF	TRBJ1-2	YLQPRTFLL
25825	TRAV14/DV4	CAMRETNFGNEKLTF	TRAJ48	TRBV7-7	CASSRNRYTDTQYF	TRBJ2-3	YLQPRTFLL
28238	TRAV13-1	CAANTGGFKTIF	TRAJ9	TRBV10-3	CAISFPGQGDTEAFF	TRBJ1-1	TMADLVYAL
25967	TRAV5	CAESTGGAGKSTF	TRAJ27	TRBV27	CASSSRHSGEKLFF	TRBJ1-4	LTDEMIAQY
16678	TRAV27	CAGVANFNKFYF	TRAJ21	TRBV29-1	CSVDLEANYGYTF	TRBJ1-2	AVFDRKSDAK
26719	TRAV12-1	CVVNIYDFGNEKLTF	TRAJ48	TRBV20-1	CSARVMVGGTEAFF	TRBJ1-1	NLVPMVATV
29193	TRAV17	CDTAPERGGYQKVTF	TRAJ13	TRBV24-1	CATSDLVSDTQYF	TRBJ2-3	SPRWYFYYL
22720	TRAV12-3	CAMRLLDTGRRALTF	TRAJ5	TRBV4-1	CASSQDQASPYEQYF	TRBJ2-7	AVFDRKSDAK
22038	TRAV21	CAVDLMKTSYDKVIF	TRAJ50	TRBV13	CASRRQMMNTEAFF	TRBJ1-1	IVTDFSVIK
22867	TRAV27	CAGAYGGSQGNLIF	TRAJ42	TRBV19	CASSSRSSGEQYF	TRBJ2-7	GILGFVFTL
4445	TRAV12-2	CAGGGSQGNLIF	TRAJ42	TRBV5-1	CASSLDGNEQYF	TRBJ2-7	ELAGIGILTV
26573	TRAV14/DV4	CAMREEYYGNNRLAF	TRAJ7	TRBV28	CASSLYGQSDSPLHF	TRBJ1-6	TTDPSFLGRY
27499	TRAV13-1	CAAEGNTPLVF	TRAJ29	TRBV5-1	CASSLSREHGYTF	TRBJ1-2	CTELKLSDY
23565	TRAV27	CAGAGGGSQGNLIF	TRAJ42	TRBV19	CASSIRATGELFF	TRBJ2-2	GILGFVFTL
492	TRAV39	CAVDANNDMRF	TRAJ43	TRBV12-4	CASSPSYNEQFF	TRBJ2-1	RLITGRLQSL
28584	TRAV38-2/DV8	CAYSENNARLMF	TRAJ31	TRBV27	CASSLSSTGGGQFF	TRBJ2-1	KLWAQCVQL
22959	TRAV5	CAESINTGGFKTIF	TRAJ9	TRBV19	CASSIRGAETQYF	TRBJ2-5	GILGFVFTL
26217	TRAV19	CAAGGYNKLIF	TRAJ4	TRBV19	CASSPDIDKQYF	TRBJ2-7	PTDNYITTY
3136	TRAV13-1	CAASEGAPDKLIF	TRAJ34	TRBV11-2	CASSWGGGSHYGYTF	TRBJ1-2	IVTDFSVIK
552	TRAV12-2	CAVPVQTSYDKVIF	TRAJ50	TRBV12-4	CASSSAYYGYTF	TRBJ1-2	NLVPMVATV
23944	TRAV19	CALSDLNQAGTALIF	TRAJ15	TRBV7-8	CASSYGIAGKETQYF	TRBJ2-5	GILGFVFTL
28471	TRAV14/DV4	CAMYEGNEKLTF	TRAJ48	TRBV9	CASGGLMRGLDTQYF	TRBJ2-3	TLMNVITLV
25793	TRAV12-3	CAMSDLTGTASKLTF	TRAJ44	TRBV5-8	CASSLSDSYEQYF	TRBJ2-7	TTDPSFLGRY
26498	TRAV17	CATDANYGQNFVF	TRAJ26	TRBV27	CASSPRDWYNEQFF	TRBJ2-1	TTDPSFLGRY
26803	TRAV12-1	CVVTSGGYNKLIF	TRAJ4	TRBV20-1	CSAGTRDKYYEQYF	TRBJ2-7	SPRWYFYYL
6933	TRAV12-2	CAVIGANSKLTF	TRAJ56	TRBV19	CASSIFGQVDAFF	TRBJ1-1	GILGFVFTL
26489	TRAV14/DV4	CAMTQNTGFQKLVF	TRAJ8	TRBV11-2	CASSVGGASLETQYF	TRBJ2-5	FTSDYYQLY
9192	TRAV13-1	CAASGYDYKLSF	TRAJ20	TRBV19	CASSARSSYEQYF	TRBJ2-7	GILGFVFTL
26414	TRAV8-2	CVVSDPDDMRF	TRAJ43	TRBV19	CASSKGGSNQPQHF	TRBJ1-5	NQKLIANQF
28026	TRAV26-1	CIVKLRGNFNKFYF	TRAJ21	TRBV28	CASSGTEKYNEQFF	TRBJ2-1	TLKNTVCTV
7535	TRAV8-6	CASGGSQGNLIF	TRAJ42	TRBV5-4	CASSLGTANYGYTF	TRBJ1-2	GILGFVFTL
4628	TRAV29/DV5	CAASADDSWGKLQF	TRAJ24	TRBV28	CASSRTASSYNEQFF	TRBJ2-1	GILGFVFTL
26460	TRAV29/DV5	CAASAEGNTGKLIF	TRAJ37	TRBV2	CASSDPGARVWEQYF	TRBJ2-7	TTDPSFLGRY
1625	TRAV29/DV5	CAASWSGGFKTIF	TRAJ9	TRBV19	CASSIDVGKNTEAFF	TRBJ1-1	CINGVCWTV
28324	TRAV39	CAVADGNQFYF	TRAJ49	TRBV13	CASSLGGGQPQHF	TRBJ1-5	FTPLVPFWI
28577	TRAV13-1	CAASPDSGYSTLTF	TRAJ11	TRBV10-2	CASSESDGVSEAFF	TRBJ1-1	FLNRFTTTL
26480	TRAV9-2	CALSDVDMRF	TRAJ43	TRBV27	CASSETHSNQPQHF	TRBJ1-5	TTDPSFLGRY
10288	TRAV17	CATDARVSFNKFYF	TRAJ21	TRBV4-3	CASSHVGDRTSPLHF	TRBJ1-6	RAKFKQLL
1719	TRAV12-1	CVVNSDFGNEKLTF	TRAJ48	TRBV7-3	CASSSKTSRWDEQFF	TRBJ2-1	CINGVCWTV
28097	TRAV1-2	CAVRSDYKLSF	TRAJ20	TRBV6-2	CASSYESTDTQYF	TRBJ2-3	SVLYYQNNV
883	TRAV5	CAETRGNNRLAF	TRAJ7	TRBV9	CASSVGGGREQFF	TRBJ2-1	LLWNGPMAV
27774	TRAV29/DV5	CAASGQNFVF	TRAJ26	TRBV5-1	CASSLRAGNQETQYF	TRBJ2-5	SMWALVISV
6935	TRAV5	CAESLWDDKIIF	TRAJ30	TRBV12-3	CASSFSGNTGELFF	TRBJ2-2	RAKFKQLL
26081	TRAV26-1	CIVRVGGDSWGKLQF	TRAJ24	TRBV27	CASSSLNTEAFF	TRBJ1-1	TTDPSFLGRY
148	TRAV12-2	CAVNVAGKSTF	TRAJ27	TRBV30	CAWSETGLGTGELFF	TRBJ2-2	ELAGIGILTV
9903	TRAV13-1	CAAAETSYDKVIF	TRAJ50	TRBV19	CASSVRSSYEQYF	TRBJ2-7	GILGFVFTL
26984	TRAV38-1	CAYYPWNTGNQFYF	TRAJ49	TRBV10-1	CASSDGSYEQYF	TRBJ2-7	RLPGVLPRA
2169	TRAV8-4	CAVSAGDYKLSF	TRAJ20	TRBV24-1	CATSDSVAGNQPQHF	TRBJ1-5	ATDALMTGF
7050	TRAV5	CALNTRGKLIF	TRAJ23	TRBV29-1	CSAGQGPYEQYF	TRBJ2-7	RAKFKQLL
27723	TRAV39	CAGMEYGNKLVF	TRAJ47	TRBV27	CASRLYTKSTDTQYF	TRBJ2-3	FKDNVILLN
256	TRAV35	CAGPGGSSNTGKLIF	TRAJ37	TRBV27	CASSLIYPGELFF	TRBJ2-2	GILGFVFTL
518	TRAV35	CAGQLVASYDKVIF	TRAJ50	TRBV20-1	CSARTGTSEYNEQFF	TRBJ2-1	RLITGRLQSL
23677	TRAV5	CAHDNNARLMF	TRAJ31	TRBV20-1	CSARDGTGNGYTF	TRBJ1-2	GLCTLVAML
15053	TRAV13-1	CAARVTAGTALIF	TRAJ15	TRBV27	CASSFGAGELFF	TRBJ2-2	RLRAEAQVK
463	TRAV5	CAEIGTDKLIF	TRAJ34	TRBV20-1	CSANSRTGLGYTF	TRBJ1-2	KLVALGINAV
29106	TRAV12-1	CVVNGNNNDMRF	TRAJ43	TRBV2	CASSDLNTGELFF	TRBJ2-2	YLQPRTFLL
26236	TRAV26-1	CIVRPYNNDMRF	TRAJ43	TRBV9	CASSPGSYSNQPQHF	TRBJ1-5	NQKLIANQF
599	TRAV27	CSGTPGLPRDDKIIF	TRAJ30	TRBV4-1	CASSYDRGPREGYTF	TRBJ1-2	NLVPMVATV
25386	TRAV38-2/DV8	CAYEVRDDKIIF	TRAJ30	TRBV6-5	CASSYSGHVNTEAFF	TRBJ1-1	GILGFVFTL
1753	TRAV1-2	CAVIQAGNMLTF	TRAJ39	TRBV15	CATSSLNPGTEAFF	TRBJ1-1	CINGVCWTV
26191	TRAV21	CAVRSNFNKFYF	TRAJ21	TRBV5-5	CASSLGEYTDTQYF	TRBJ2-3	NQKLIANQF
1295	TRAV19	CAPVNAGNMLTF	TRAJ39	TRBV19	CASSMRSSYEQYF	TRBJ2-7	GILGFVFTL
23651	TRAV35	CAGQASQGNLIF	TRAJ42	TRBV12-4	CASSIQALLTF	TRBJ1-2	NLVPMVATV
7708	TRAV5	CAEDSNARLMF	TRAJ31	TRBV7-9	CASSLDTQYF	TRBJ2-3	GLCTLVAML
2218	TRAV8-4	CAVSGGDYKLSF	TRAJ20	TRBV10-3	CAISDSAAGNNEQFF	TRBJ2-1	ATDALMTGF
22108	TRAV21	CAVDLMKTSYDKVIF	TRAJ50	TRBV19	CASSLTSVYNEQFF	TRBJ2-1	IVTDFSVIK
26499	TRAV1-2	CAVRDQNFNKFYF	TRAJ21	TRBV4-1	CASSQDQAGGNTIYF	TRBJ1-3	NQKLIANQF
16	TRAV12-2	CAVSFGNEKLTF	TRAJ48	TRBV28	CAEGQGFVGQPQHF	TRBJ1-5	ELAGIGILTV
22781	TRAV13-1	CAAKLSDSSYKLIF	TRAJ12	TRBV30	CAWREGGSEAFF	TRBJ1-1	RLRAEAQVK
3133	TRAV8-6	CAVTDGGSQGNLIF	TRAJ42	TRBV11-2	CASSWGGGSHYGYTF	TRBJ1-2	IVTDFSVIK
27263	TRAV23/DV6	CAASIGAFGNEKLTF	TRAJ48	TRBV4-3	CASSPHRNTEAFF	TRBJ1-1	RPHERNGFTVL
28445	TRAV38-2/DV8	CAYSGTASKLTF	TRAJ44	TRBV29-1	CSVVDRGRFYNEQFF	TRBJ2-1	TSAMQTMLF
2175	TRAV38-2/DV8	CAYRSRNNNDMRF	TRAJ43	TRBV7-9	CAITIADVSTDTQYF	TRBJ2-3	ATDALMTGF
1916	TRAV38-2/DV8	CASNTDKLIF	TRAJ34	TRBV15	CATSRAYQDTQYF	TRBJ2-3	GPRLGVRAT
6934	TRAV29/DV5	CAASGGGGSQGNLIF	TRAJ42	TRBV19	CASSIRSSYEQYF	TRBJ2-7	GILGFVFTL
26059	TRAV1-1	CAVPTDSWGKLQF	TRAJ24	TRBV28	CASSEIISGNYGYTF	TRBJ1-2	TTDPSFLGRY
26621	TRAV10	CVVSVEYGNKLVF	TRAJ47	TRBV5-6	CASSSGSNYEQYF	TRBJ2-7	PTDNYITTY
23597	TRAV27	CAGATGGSQGNLIF	TRAJ42	TRBV19	CASSIRSDYEQYF	TRBJ2-7	GILGFVFTL
917	TRAV12-2	CASGDDKIIF	TRAJ30	TRBV6-4	CASSAGQGYEQYF	TRBJ2-7	LLWNGPMAV
1627	TRAV5	CAEDNNARLMF	TRAJ31	TRBV20-1	CSARDATGNGYTF	TRBJ1-2	CINGVCWTV
28779	TRAV21	CSWGGATNKLIF	TRAJ32	TRBV11-2	CASSLGLAGAGELFF	TRBJ2-2	YANRNRFLY
23477	TRAV5	CAEDNNARLMF	TRAJ31	TRBV20-1	CSARDTTGNGYTF	TRBJ1-2	GLCTLVAML
29104	TRAV12-1	CVVNGNTDKLIF	TRAJ34	TRBV2	CASPNQNTGELFF	TRBJ2-2	YLQPRTFLL
10481	TRAV12-2	CAVNIYGQNFVF	TRAJ26	TRBV11-2	CASSSPSALSYEQYF	TRBJ2-7	IVTDFSVIK
26179	TRAV14/DV4	CAMREFSNDYKLSF	TRAJ20	TRBV27	CASSLRDSGDTQYF	TRBJ2-3	TTDPSFLGRY
28153	TRAV38-1	CAFMKAYNARLMF	TRAJ31	TRBV9	CASSVGATDTQYF	TRBJ2-3	MPYFFTLLL
19058	TRAV13-2	CADLNQAGTALIF	TRAJ15	TRBV12-4	CASSLATSTDTQYF	TRBJ2-3	AVFDRKSDAK
2107	TRAV12-1	CVVLMNRDDKIIF	TRAJ30	TRBV7-9	CASSLGAGLGYEQYF	TRBJ2-7	HPVTKYIM
25614	TRAV12-2	CAVKKGQNFVF	TRAJ26	TRBV20-1	CSAESGNTEAFF	TRBJ1-1	DATYQRTRALVR
5003	TRAV12-1	CVVNWPGDMRF	TRAJ43	TRBV11-2	CASSWGGGSHYGYTF	TRBJ1-2	IVTDFSVIK
26588	TRAV24	CAPNAGGTSYGKLTF	TRAJ52	TRBV9	CASSVAYRGNEQFF	TRBJ2-1	YLQPRTFLL
2074	TRAV9-2	CALSAEGGAQKLVF	TRAJ54	TRBV9	CASSPPRGEQFF	TRBJ2-1	HPVTKYIM
12683	TRAV10	CVVSPLNDYKLSF	TRAJ20	TRBV11-2	CASSLGDRIYTF	TRBJ1-2	IVTDFSVIK
27912	TRAV24	CASVDRGSTLGRLYF	TRAJ18	TRBV29-1	CSVELTGNPRYEQYF	TRBJ2-7	RAMPNMLRI
26849	TRAV1-1	CAVSADYKLSF	TRAJ20	TRBV6-1	CASTPTGNTEAFF	TRBJ1-1	YHSIEWA
10395	TRAV13-1	CAASLNNNAGNMLTF	TRAJ39	TRBV6-4	CASSEGFNTEAFF	TRBJ1-1	RAKFKQLL
935	TRAV1-1	CAVEPVGGNTPLVF	TRAJ29	TRBV6-4	CASTPGQALNEQYF	TRBJ2-7	LLWNGPMAV
5905	TRAV12-2	CAVNGNARLMF	TRAJ31	TRBV20-1	CSACAGLNTEAFF	TRBJ1-1	ELAGIGILTV
9587	TRAV8-2	CVVSDVNTDKLIF	TRAJ34	TRBV4-3	CASSQGSGGGYEQFF	TRBJ2-1	AVFDRKSDAK
27817	TRAV14/DV4	CAMREGLDSNYQLIW	TRAJ33	TRBV19	CASSIAAVFGDTQYF	TRBJ2-3	FLAHIQWMV
7263	TRAV35	CAGHTGNQFYF	TRAJ49	TRBV4-1	CASSQTRGAGNTIYF	TRBJ1-3	IVTDFSVIK
3358	TRAV8-1	CAVTRPTNDMRF	TRAJ43	TRBV10-2	CASSSYANTDTQYF	TRBJ2-3	IVTDFSVIK
7134	TRAV19	CALSKGAAGNKLTF	TRAJ17	TRBV5-6	CASSLRDGSEAFF	TRBJ1-1	RAKFKQLL
19652	TRAV29/DV5	CAASAATSGTYKYIF	TRAJ40	TRBV6-3	CASSYLSSQGSGYTF	TRBJ1-2	AVFDRKSDAK
28347	TRAV38-1	CAFMNPVMRYALNF	TRAJ41	TRBV29-1	CSVETESYEQYF	TRBJ2-7	SVLYYQNNV
24606	TRAV8-6	CAVGGYGGSQGNLIF	TRAJ42	TRBV19	CASSIRSSYEQYF	TRBJ2-7	GILGFVFTL
1313	TRAV27	CAGADGGSQGNLIF	TRAJ42	TRBV19	CASSTRSTDTQYF	TRBJ2-3	GILGFVFTL
23594	TRAV27	CAGASGSSNTGKLIF	TRAJ37	TRBV19	CASSIRSGWEQYF	TRBJ2-7	GILGFVFTL
7864	TRAV10	CVGYTNAGKSTF	TRAJ27	TRBV19	CASSIRSSYEQYF	TRBJ2-7	RAKFKQLL
15912	TRAV12-3	CAMNTNGNKLVF	TRAJ47	TRBV24-1	CATSGTVYGYTF	TRBJ1-2	RLRAEAQVK
19231	TRAV13-1	CAGAYNQGGKLIF	TRAJ23	TRBV20-1	CSAREPRGNTIYF	TRBJ1-3	AVFDRKSDAK
28316	TRAV38-1	CAFMMDGNKLVF	TRAJ47	TRBV2	CASSEQVGGTEAFF	TRBJ1-1	KLSYGIATV
496	TRAV17	CATDLKTSYDKVIF	TRAJ50	TRBV20-1	CSARDPGLEQNIQYF	TRBJ2-4	RLITGRLQSL
27972	TRAV26-1	CIARDNYGQNFVF	TRAJ26	TRBV4-1	CASSDRDRGLLRQFF	TRBJ2-1	YTACSHAAV
2130	TRAV8-4	CAVTPGDYKLSF	TRAJ20	TRBV24-1	CATSDGTAGNQPQHF	TRBJ1-5	ATDALMTGF
25559	TRAV12-1	CVVPESGNTGKLIF	TRAJ37	TRBV20-1	CSAAGLAGGSYEQYF	TRBJ2-7	GILGFVFTL
25910	TRAV21	CACSGGYNKLIF	TRAJ4	TRBV6-5	CASSLDSSYEQYF	TRBJ2-7	TTDPSFLGRY
28686	TRAV12-1	CSPSGGYQKVTF	TRAJ13	TRBV7-9	CASSQTSDEQYF	TRBJ2-7	KVSIWNLDY
29174	TRAV4	CLVGDQGGGYNKLIF	TRAJ4	TRBV14	CASSPMGHEQYF	TRBJ2-7	SPRWYFYYL
27261	TRAV8-3	CAGGGSSNTGKLIF	TRAJ37	TRBV6-5	CASTPFASTEAFF	TRBJ1-1	NLVPMVATV
23511	TRAV5	CAENRYSTLTF	TRAJ11	TRBV9	CASSVAGGDEQFF	TRBJ2-1	GLCTLVAML
16341	TRAV12-1	CVVKANNNDMRF	TRAJ43	TRBV20-1	CSARGGGANYGYTF	TRBJ1-2	AVFDRKSDAK
25978	TRAV12-1	CVVNLLSGSSYKLIF	TRAJ12	TRBV5-5	CASSEQGGYEQYF	TRBJ2-7	NYNYLYRLF
21656	TRAV13-1	CAAGGSGGYQKVTF	TRAJ13	TRBV5-1	CASSLADRNTEAFF	TRBJ1-1	IVTDFSVIK
5142	TRAV25	CAALELNYGQNFVF	TRAJ26	TRBV3-1	CASSTGRNYGYTF	TRBJ1-2	GILGFVFTL
4392	TRAV12-2	CAVGGGADGLTF	TRAJ45	TRBV19	CASSLAGTAGELFF	TRBJ2-2	ELAGIGILTV
19278	TRAV8-4	CAVSTYNNAGNMLTF	TRAJ39	TRBV20-1	CSARDRQSSYNEQFF	TRBJ2-1	AYAQKIFKI
25853	TRAV12-1	CVVRTDSWGKLQF	TRAJ24	TRBV28	CASSQRTDSYEQYF	TRBJ2-7	PTDNYITTY
4626	TRAV5	CAEDNNARLMF	TRAJ31	TRBV20-1	CSARDETGNTIYF	TRBJ1-3	GLCTLVAML
25958	TRAV21	CAVRGSPGTYKYIF	TRAJ40	TRBV19	CASLNRAANTGELFF	TRBJ2-2	LTDEMIAQY
6811	TRAV1-2	CAVVANDYKLSF	TRAJ20	TRBV6-4	CASSDSIQSTDTQYF	TRBJ2-3	GILGFVFTL
26294	TRAV12-1	CVVRGFQKLVF	TRAJ8	TRBV15	CATSPHQEGRTEAFF	TRBJ1-1	LTDEMIAQY
25931	TRAV1-2	CAPNSGGYQKVTF	TRAJ13	TRBV2	CASSPGPETGELFF	TRBJ2-2	TTDPSFLGRY
26187	TRAV30	CGTGLAYNNDMRF	TRAJ43	TRBV10-2	CASSRPEGEQYF	TRBJ2-7	TTDPSFLGRY
1702	TRAV29/DV5	CAASDGQNFVF	TRAJ26	TRBV4-2	CASSQDWQDVRTQYF	TRBJ2-3	CINGVCWTV
25955	TRAV38-1	CAFHTGANSKLTF	TRAJ56	TRBV30	CAWRHFDTEAFF	TRBJ1-1	QELIRQGTDY
22976	TRAV27	CAGDGGGGSQGNLIF	TRAJ42	TRBV19	CASSFGSTDTQYF	TRBJ2-3	GILGFVFTL
25663	TRAV20	CAVNAGNMLTF	TRAJ39	TRBV7-8	CASSAGGQVEEQYF	TRBJ2-7	DATYQRTRALVR
1500	TRAV21	CAVEVLQGAQKLVF	TRAJ54	TRBV5-4	CASSLGGGAYEQYF	TRBJ2-7	ALYGFVPVL
22145	TRAV21	CAVDLMKTSYDKVIF	TRAJ50	TRBV13	CASSFSGDTEAFF	TRBJ1-1	IVTDFSVIK
10484	TRAV19	CALVPGTYKYIF	TRAJ40	TRBV5-1	CASSKTDTQYF	TRBJ2-3	AVFDRKSDAK
5751	TRAV5	CAGSTGGYQKVTF	TRAJ13	TRBV2	CASSDRLQQETQYF	TRBJ2-5	AYAQKIFKI
8899	TRAV13-1	CAASETSYDKVIF	TRAJ50	TRBV4-1	CASSYRDTGTDTQYF	TRBJ2-3	RAKFKQLL
25622	TRAV4	CLVGDGVGGSYIPTF	TRAJ6	TRBV4-3	CASSQVASDQETQYF	TRBJ2-5	DATYQRTRALVR
29033	TRAV12-1	CVVNKDNDMRF	TRAJ43	TRBV6-2	CASQDINTGELFF	TRBJ2-2	YLQPRTFLL
28383	TRAV12-2	CAANDYKLSF	TRAJ20	TRBV14	CASSPTGLNGYTF	TRBJ1-2	SMMILSDDA
27618	TRAV12-2	CAVFSGSARQLTF	TRAJ22	TRBV4-1	CASSFDHSNEQFF	TRBJ2-1	GILGFVFTL
1002	TRAV12-2	CAVSPDKLIF	TRAJ34	TRBV27	CASSPSAGPGYGYTF	TRBJ1-2	LLWNGPMAV
28735	TRAV29/DV5	CAASGGNDMRF	TRAJ43	TRBV27	CASSPRGSYWDEQYF	TRBJ2-7	KVYPIILRL
28611	TRAV8-4	CAVSEGGNTPLVF	TRAJ29	TRBV11-2	CASSLGTGHGYTF	TRBJ1-2	LLLEWLAMA
27895	TRAV38-2/DV8	CAYRSAPAGAQKLVF	TRAJ54	TRBV25-1	CASSALTGPNTEAFF	TRBJ1-1	IPTITQMNL
26105	TRAV13-1	CAASGMDTGRRALTF	TRAJ5	TRBV4-1	CASSTRTEGTEAFF	TRBJ1-1	YLQPRTFLL
15443	TRAV12-2	CAVSNGARLMF	TRAJ31	TRBV12-4	CASSPTGGAETQYF	TRBJ2-5	ELAGIGILTV
18353	TRAV6	CALGVTYNNNDMRF	TRAJ43	TRBV11-2	CASSLFQGSGTEAFF	TRBJ1-1	AVFDRKSDAK
27418	TRAV5	CAERTGYALNF	TRAJ41	TRBV29-1	CSVRSEGDTIYF	TRBJ1-3	GLCTLVAML
9526	TRAV5	CAETQDSNYQLIW	TRAJ33	TRBV27	CASGQGSQPQHF	TRBJ1-5	RAKFKQLL
1972	TRAV10	CVRITHMDAGYLLTF	TRAJ39	TRBV27	CASSFPGQGNTQYF	TRBJ2-3	RAQAPPPSW
7281	TRAV17	CATDDNAGNMLTF	TRAJ39	TRBV7-9	CASSLRGIDEQYF	TRBJ2-7	RAKFKQLL
19262	TRAV38-1	CAFMSLIQGAQKLVF	TRAJ54	TRBV29-1	CSVDLEANYGYTF	TRBJ1-2	AVFDRKSDAK
5739	TRAV20	CAVQVDNYGQNFVF	TRAJ26	TRBV5-4	CASSLGNQPQHF	TRBJ1-5	IVTDFSVIK
6404	TRAV13-2	CADSGGGADGLTF	TRAJ45	TRBV6-4	CASSRTEDTGELFF	TRBJ2-2	RAKFKQLL
25762	TRAV12-1	CVVRSDSWGKLQF	TRAJ24	TRBV28	CASSFKTDAYEQYF	TRBJ2-7	PTDNYITTY
25383	TRAV21	CAVYSNSGYALNF	TRAJ41	TRBV29-1	CSVGTGGTNEKLFF	TRBJ1-4	GLCTLVAML
1378	TRAV10	CVVSARNTGNQFYF	TRAJ49	TRBV29-1	CSVGLAGSYNEQFF	TRBJ2-1	NLVPMVATV
24676	TRAV5	CAVPPEGGYNKLIF	TRAJ4	TRBV20-1	CSARDSTGNGYTF	TRBJ1-2	GLCTLVAML
27244	TRAV12-1	CVGNSYGQNFVF	TRAJ26	TRBV7-3	CASSRLAGGTDTQYF	TRBJ2-3	QIKVRVDMV
29179	TRAV23/DV6	CAASITPGTYKYIF	TRAJ40	TRBV20-1	CSATDRANVNQPQHF	TRBJ1-5	SPRWYFYYL
9780	TRAV27	CAGAQGGSEKLVF	TRAJ57	TRBV7-9	CAPSTANYGYTF	TRBJ1-2	AVFDRKSDAK
29250	TRAV5	CAEMNSGYSTLTF	TRAJ11	TRBV30	CAWSVTGVTEAFF	TRBJ1-1	NYNYLYRLF
4977	TRAV21	CAVILGNDYKLSF	TRAJ20	TRBV11-2	CASSLDTENTDTQYF	TRBJ2-3	AVFDRKSDAK
2123	TRAV12-2	CAVINSGNTPLVF	TRAJ29	TRBV11-1	CATRANTGELFF	TRBJ2-2	HPVTKYIM
26683	TRAV12-2	CAALNTGTASKLTF	TRAJ44	TRBV14	CASSDQGLGTEAFF	TRBJ1-1	EAAGIGILTV
27987	TRAV29/DV5	CAASDGNTGKLIF	TRAJ37	TRBV14	CASSQDFPGTYGYTF	TRBJ1-2	MLDMYSVML
1622	TRAV17	CATDPYDKVIF	TRAJ50	TRBV11-2	CASSLDYRGYETQYF	TRBJ2-5	CINGVCWTV
29145	TRAV12-1	CVVNRADDMRF	TRAJ43	TRBV12-3	CAAGQGNTGELFF	TRBJ2-2	YLQPRTFLL
27189	TRAV12-2	CAVTGNQFYF	TRAJ49	TRBV9	CASSGDAAGAYGYTF	TRBJ1-2	LLWNGPMAV
28986	TRAV12-1	CVVNKAAGNKLTF	TRAJ17	TRBV13	CASSSGTGIYNEQFF	TRBJ2-1	FLPFFSDVT
27448	TRAV5	CAEHGSGNTGKLIF	TRAJ37	TRBV9	CASSPFDGSPLHF	TRBJ1-6	GLCTLVAML
21514	TRAV30	CGTEGTDSWGKFQF	TRAJ24	TRBV6-3	CASRGQGAQPQHF	TRBJ1-5	IVTDFSVIK
22124	TRAV8-4	CAVSDQGYSTLTF	TRAJ11	TRBV5-1	CASSPTDSYEQYF	TRBJ2-7	IVTDFSVIK
930	TRAV39	CAVDMEYGNKLVF	TRAJ47	TRBV4-3	CASSQGGYGYTF	TRBJ1-2	LLWNGPMAV
121	TRAV21	CAVRPTSGGSYIPTF	TRAJ6	TRBV6-5	CASSYVGNTGELFF	TRBJ2-2	SLLMWITQV
596	TRAV26-1	CIVSDIQGAQKLVF	TRAJ54	TRBV4-1	CASSQVGTVYGYTF	TRBJ1-2	NLVPMVATV
445	TRAV35	CAGPMKTSYDKVIF	TRAJ50	TRBV12-4	CASSSANYGYTF	TRBJ1-2	NLVPMVATV
5562	TRAV12-2	CAPNSGGGADGLTF	TRAJ45	TRBV12-5	CASGKLAGVLSEQFF	TRBJ2-1	ELAGIGILTV
23556	TRAV27	CAGADGGSQGNLIF	TRAJ42	TRBV19	CASSSRSANEQFF	TRBJ2-1	GILGFVFTL
22165	TRAV5	CAEKANTDKLIF	TRAJ34	TRBV6-3	CASSYSGSGELFF	TRBJ2-2	AVFDRKSDAK
7477	TRAV10	CVGYTNAGKSTF	TRAJ27	TRBV7-9	CASSSRSEGSYEQYF	TRBJ2-7	RAKFKQLL
25751	TRAV12-2	CAVLGVYNQGGKLIF	TRAJ23	TRBV28	CASSFPLGGYGYTF	TRBJ1-2	TTDPSFLGRY
1657	TRAV5	CAEGGGNMLTF	TRAJ39	TRBV15	CATSPEENTGELFF	TRBJ2-2	CINGVCWTV
28213	TRAV12-1	CVVRTDSWGKLQF	TRAJ24	TRBV28	CASSFFSNAYEQYF	TRBJ2-7	PTDNYITTY
25880	TRAV9-2	CASGGSQGNLIF	TRAJ42	TRBV27	CASSSRAASTDTQYF	TRBJ2-3	TTDPSFLGRY
26610	TRAV9-2	CALNTGNQFYF	TRAJ49	TRBV27	CASSISHSTDTQYF	TRBJ2-3	TTDPSFLGRY
27563	TRAV25	CAGPIAGGSQGNLIF	TRAJ42	TRBV19	CASSGLSNQPQHF	TRBJ1-5	GILGFVFTL
26623	TRAV35	CAGQLRGGSEKLVF	TRAJ57	TRBV20-1	CSASTDRELNEQYF	TRBJ2-7	YLQPRTFLL
6925	TRAV13-1	CAFQNQGGKLIF	TRAJ23	TRBV19	CASSTRSSETQYF	TRBJ2-5	GILGFVFTL
976	TRAV12-2	CAVNRDDKIIF	TRAJ30	TRBV15	CATTGGSGYEQYF	TRBJ2-7	LLWNGPMAV
5408	TRAV10	CVQKSGGYQKVTF	TRAJ13	TRBV6-3	CASSYPPTDTQYF	TRBJ2-3	AVFDRKSDAK
1310	TRAV25	CAANYGGSQGNLIF	TRAJ42	TRBV19	CASSTRSTDTQYF	TRBJ2-3	GILGFVFTL
9325	TRAV8-4	CAVSERLWDDKIIF	TRAJ30	TRBV5-6	CASSLRDGSEAFF	TRBJ1-1	RAKFKQLL
9128	TRAV10	CVGYTNAGKSTF	TRAJ27	TRBV29-1	CSGLYQETQYF	TRBJ2-5	RAKFKQLL
27456	TRAV8-1	CAVMKDSNYQLIW	TRAJ33	TRBV19	CASSSYRKEKLFF	TRBJ1-4	RYSIFFDYM
893	TRAV12-2	CAGNDYKLSF	TRAJ20	TRBV15	CATSGGGAYEQYF	TRBJ2-7	LLWNGPMAV
22939	TRAV25	CAGPGSQGNLIF	TRAJ42	TRBV19	CASSGRSSQPQHF	TRBJ1-5	GILGFVFTL
28313	TRAV38-1	CAFIYNNDMRF	TRAJ43	TRBV28	CASGFGHSNSPLHF	TRBJ1-6	LVQSTQWSL
29238	TRAV8-1	CAPPDSSYKLIF	TRAJ12	TRBV29-1	CSVSGQKEETQYF	TRBJ2-5	SPRWYFYYL
4429	TRAV12-2	CAGAGSSNTGKLIF	TRAJ37	TRBV4-1	CASSPGALNTEAFF	TRBJ1-1	ELAGIGILTV
3166	TRAV29/DV5	CAAPTGNQFYF	TRAJ49	TRBV4-3	CASSQDPGNVDGYTF	TRBJ1-2	IVTDFSVIK
23026	TRAV1-2	CAAAASGGSYIPTF	TRAJ6	TRBV12-5	CASGTGDSNQPQHF	TRBJ1-5	EPLPQGQLTAY
5015	TRAV27	CAGAPNTGTASKLTF	TRAJ44	TRBV16	CASSYGTEAFF	TRBJ1-1	AVFDRKSDAK
1558	TRAV13-2	CAENRGGGSQGNLIF	TRAJ42	TRBV19	CASSQRASYEQYF	TRBJ2-7	GILGFVFTL
26547	TRAV41	CAVKDYGGSQGNLIF	TRAJ42	TRBV4-1	CASSQDLGSNQPQHF	TRBJ1-5	LTDEMIAQY
27383	TRAV5	CAESGANNLFF	TRAJ36	TRBV14	CASSQSPGGTQYF	TRBJ2-3	GLCTLVAML
3132	TRAV12-2	CAVIFTDKLIF	TRAJ34	TRBV12-4	CASGSGGGNEQFF	TRBJ2-1	RLRAEAQVK
26933	TRAV22	CAVEDDYKLSF	TRAJ20	TRBV7-9	CASSLILDSPLHF	TRBJ1-6	MTLHGHMMY
462	TRAV38-2/DV8	CAYYGGSQGNLIF	TRAJ42	TRBV13	CASTNRQEGQETQYF	TRBJ2-5	KLVALGINAV
25693	TRAV5	CAEGQTDKLIF	TRAJ34	TRBV9	CASSVGNEQFF	TRBJ2-1	GLCTLVAML
25900	TRAV12-1	CVVRRDSWGKLQF	TRAJ24	TRBV28	CASSLRTDSYEQYF	TRBJ2-7	PTDNYITTY
22614	TRAV5	CAESTTDKLIF	TRAJ34	TRBV4-1	CASSHDIGNEQFF	TRBJ2-1	IVTDFSVIK
26285	TRAV19	CALSNSNSGYALNF	TRAJ41	TRBV29-1	CSVGPRQLMNTEAFF	TRBJ1-1	LTDEMIAQY
6801	TRAV13-2	CADSGGGADGLTF	TRAJ45	TRBV4-2	CASSQRPSEVGELFF	TRBJ2-2	RAKFKQLL
27198	TRAV38-1	CAFMRDTGNQFYF	TRAJ49	TRBV19	CASRPGTNTEAFF	TRBJ1-1	LLWNGPMAV
1712	TRAV38-2/DV8	CAYRSAEGTYKYIF	TRAJ40	TRBV4-2	CASSQGTDYNEQFF	TRBJ2-1	CINGVCWTV
6113	TRAV30	CGTDSMDTGRRALTF	TRAJ5	TRBV27	CASSLGFTDTQYF	TRBJ2-3	AVFDRKSDAK
25816	TRAV12-1	CVVNQADKLSF	TRAJ20	TRBV7-9	CASSPDIEAFF	TRBJ1-1	YLQPRTFLL
525	TRAV13-1	CAASRKGSNYKLTF	TRAJ53	TRBV10-1	CASSADSYGANVLTF	TRBJ2-6	NLVPMVATV
24721	TRAV41	CAVRKFGNEKLTF	TRAJ48	TRBV19	CASSIGLYGYTF	TRBJ1-2	GILGFVFTL
600	TRAV27	CAGGHGGSQGNLIF	TRAJ42	TRBV19	CASSTRSTGELFF	TRBJ2-2	NLVPMVATV
25461	TRAV27	CPGADGGIQRNLIF	TRAJ42	TRBV19	CASSIMGSGNTIYF	TRBJ1-3	GILGFVFTL
28567	TRAV24	CAFHYYNNNDMRF	TRAJ43	TRBV28	CASNHRGTGELFF	TRBJ2-2	YADVFHLYL
21963	TRAV27	CAGALGNQGGKLIF	TRAJ23	TRBV12-5	CASRAGGNTGELFF	TRBJ2-2	IVTDFSVIK
18186	TRAV14/DV4	CAMREGPGANNLFF	TRAJ36	TRBV19	CATRAKYQETQYF	TRBJ2-5	AVFDRKSDAK
974	TRAV12-2	CAVNPETSYDKVIF	TRAJ50	TRBV20-1	CSASEAGGSYEQYF	TRBJ2-7	LLWNGPMAV
25593	TRAV24	CAFMGGAGNMLTF	TRAJ39	TRBV27	CASSLGGYGYTF	TRBJ1-2	DATYQRTRALVR
21239	TRAV38-1	CAFMSLIQGAQKLVF	TRAJ54	TRBV6-3	CASIPAGGPGDTQYF	TRBJ2-3	AVFDRKSDAK
7682	TRAV13-1	CAASMGGGSQGNLIF	TRAJ42	TRBV7-9	CASSLDTQYF	TRBJ2-3	GILGFVFTL
5211	TRAV8-1	CAVNYGGSQGNLIF	TRAJ42	TRBV11-2	CASSWGGGSHYGYTF	TRBJ1-2	IVTDFSVIK
26113	TRAV18	CALRSNYQLIW	TRAJ33	TRBV30	CAWGLAGGPIEQFF	TRBJ2-1	LTDEMIAQY
26989	TRAV13-2	CADPTDSWGKLQF	TRAJ24	TRBV14	CASSLIGLAEQFF	TRBJ2-1	RLPGVLPRA
26598	TRAV12-3	CAMSETSGYALNF	TRAJ41	TRBV28	CASSWTQGAYEQYF	TRBJ2-7	TTDPSFLGRY
23589	TRAV27	CAGAPSSSNTGKLIF	TRAJ37	TRBV19	CASSIRSAYEQYF	TRBJ2-7	GILGFVFTL
25699	TRAV5	CAEDNNARLMF	TRAJ31	TRBV20-1	CSARDDGVNTEAFF	TRBJ1-1	GLCTLVAML
5629	TRAV5	CAGTSGYSTLTF	TRAJ11	TRBV20-1	CSATGTQANYGYTF	TRBJ1-2	RLRAEAQVK
969	TRAV12-2	CAVNGNQFYF	TRAJ49	TRBV9	CASSPQTGAVTEAFF	TRBJ1-1	LLWNGPMAV
9105	TRAV9-2	CALSEAGPDKLIF	TRAJ34	TRBV19	CASSFPVWGNEQFF	TRBJ2-1	RAKFKQLL
26355	TRAV34	CGANGANNLFF	TRAJ36	TRBV27	CASSSTSGVTDTQYF	TRBJ2-3	TTDPSFLGRY
495	TRAV19	CALSEGYNFNKFYF	TRAJ21	TRBV20-1	CSGEGGDTEAFF	TRBJ1-1	RLITGRLQSL
29258	TRAV41	CAVDTGTASKLTF	TRAJ44	TRBV28	CASTPWGAEAFF	TRBJ1-1	QYIKWPWYI
26721	TRAV24	CATNTGNQFYF	TRAJ49	TRBV6-5	CASSPQTGTIYGYTF	TRBJ1-2	NLVPMVATV
6698	TRAV5	CAESEGPTYTDKLIF	TRAJ34	TRBV4-1	CASSLLWAEYNEQFF	TRBJ2-1	RAKFKQLL
5017	TRAV12-3	CAMSSPTGANSKLTF	TRAJ56	TRBV16	CASSRLGGNTQYF	TRBJ2-3	RLRAEAQVK
27616	TRAV27	CAGAYGGSQGNLIF	TRAJ42	TRBV19	CASSVYSNQPQHF	TRBJ1-5	GILGFVFTL
624	TRAV38-2/DV8	CASSALGSEKLVF	TRAJ57	TRBV4-1	CASSLKAGNQPQHF	TRBJ1-5	NLVPMVATV
17905	TRAV29/DV5	CAASVLGNTPLVF	TRAJ29	TRBV13	CASSTRGRTGDTQYF	TRBJ2-3	AVFDRKSDAK
6472	TRAV27	CAGAGSQGNLIF	TRAJ42	TRBV7-9	CASSLGDTEAFF	TRBJ1-1	GILGFVFTL
4612	TRAV13-1	CAASNGYSTLTF	TRAJ11	TRBV5-1	CASSFGTTDNEQFF	TRBJ2-1	AVFDRKSDAK
22151	TRAV21	CAVDLMKTSYDKVIF	TRAJ50	TRBV20-1	CSANVRQSNTGELFF	TRBJ2-2	IVTDFSVIK
29171	TRAV19	CALITIKAAGNKLTF	TRAJ17	TRBV19	CASSISGGYNEQFF	TRBJ2-1	SPRWYFYYL
27251	TRAV12-2	CAVNDQGGGADGLTF	TRAJ45	TRBV6-2	CASSWWDTGELFF	TRBJ2-2	RMFPNAPYL
23277	TRAV29/DV5	CAASGGTGNQFYF	TRAJ49	TRBV19	CASRLAGSHEQYF	TRBJ2-7	GILGFVFTL
8781	TRAV13-1	CAASETSYDKVIF	TRAJ50	TRBV6-3	CASGMTGLTSEQYF	TRBJ2-7	RAKFKQLL
27353	TRAV1-1	CAVRGYSTLTF	TRAJ11	TRBV20-1	CSALILASSSDTQYF	TRBJ2-3	YSEHPTFTSQY
28200	TRAV12-1	CVVRADSWGKLQF	TRAJ24	TRBV28	CASSFRSNSYEQYF	TRBJ2-7	PTDNYITTY
23670	TRAV27	CAGVEYGGSQGNLIF	TRAJ42	TRBV19	CASSIRSSVEQFF	TRBJ2-1	GILGFVFTL
9808	TRAV35	CAGRKAGSYQLTF	TRAJ28	TRBV5-1	CASSLRGGQPQHF	TRBJ1-5	RLRAEAQVK
1338	TRAV27	CAGADQGGKLIF	TRAJ23	TRBV7-3	CASSWVVPPNEQFF	TRBJ2-1	GILGFVFTL
25983	TRAV14/DV4	CAMNKAAGNKLTF	TRAJ17	TRBV5-6	CASSSRQGWYF	TRBJ2-7	NTNSSPDDQIGYY
1749	TRAV4	CLSSASKIIF	TRAJ3	TRBV9	CASSVVENTEAFF	TRBJ1-1	CINGVCWTV
26462	TRAV12-1	CVVNNNNDMRF	TRAJ43	TRBV6-5	CAIEDLNTGELFF	TRBJ2-2	YLQPRTFLL
26694	TRAV12-2	CAVAHSGGYQKVTF	TRAJ13	TRBV7-9	CASSWEYEQYF	TRBJ2-7	KASEKIFYV
910	TRAV12-2	CALTPDYKLSF	TRAJ20	TRBV6-5	CASSRQGGYGYTF	TRBJ1-2	LLWNGPMAV
5097	TRAV12-2	CAVNSDSWGKLQF	TRAJ24	TRBV6-5	CASRDRGKNEQYF	TRBJ2-7	LLFGYPVYV
18308	TRAV27	CAGAAEYGNKLVF	TRAJ47	TRBV29-1	CSVEWVGGSYNEQFF	TRBJ2-1	AVFDRKSDAK
23015	TRAV12-2	CAVIPWGANNLFF	TRAJ36	TRBV7-3	CASSLYRGTGELFF	TRBJ2-2	FMPDFDLHL
988	TRAV12-2	CAVSDDKIIF	TRAJ30	TRBV7-2	CASSPGPTSYEQYF	TRBJ2-7	LLWNGPMAV
1383	TRAV21	CAGRNNNARLMF	TRAJ31	TRBV5-1	CASSLVGSGGEQYF	TRBJ2-7	NLVPMVATV
26357	TRAV12-1	CVVNKENNLFF	TRAJ36	TRBV30	CAWGSMNTGELFF	TRBJ2-2	YLQPRTFLL
25952	TRAV26-1	CIVRALLGGYQKVTF	TRAJ13	TRBV20-1	CSARDRTSGTYEQYF	TRBJ2-7	TTDPSFLGRY
26975	TRAV8-6	CAVSPYNNNDMRF	TRAJ43	TRBV12-3	CASRPLAAQETQYF	TRBJ2-5	RLPGVLPRA
29019	TRAV12-1	CVVNAPNTGFQKLVF	TRAJ8	TRBV6-1	CASSEWRGYEQYF	TRBJ2-7	NYNYLYRLF
22870	TRAV12-3	CAMSPMEYGNKLVF	TRAJ47	TRBV18	CASSQTGLNTEAFF	TRBJ1-1	GILGFVFTL
22321	TRAV12-3	CAILSASGGSYIPTF	TRAJ6	TRBV12-4	CASSFGNEQFF	TRBJ2-1	IVTDFSVIK
2139	TRAV14/DV4	CAMREGQGFQKLVF	TRAJ8	TRBV18	CASSSPDRGDQPQHF	TRBJ1-5	ATDALMTGF
28478	TRAV27	CAGGSQGNLIF	TRAJ42	TRBV7-9	CASSPVSNTEAFF	TRBJ1-1	GLPWNVVRI
25895	TRAV12-3	CAMSRNDYKLSF	TRAJ20	TRBV28	CASSAFRGEGEKLFF	TRBJ1-4	TTDPSFLGRY
29114	TRAV12-2	CAVNGDDKIIF	TRAJ30	TRBV7-9	CASSLDIEAFF	TRBJ1-1	YLQPRTFLL
25962	TRAV21	CAVTDSNYQLIW	TRAJ33	TRBV7-9	CASRPPGADTEAFF	TRBJ1-1	TTDPSFLGRY
8841	TRAV13-1	CAASETSYDKVIF	TRAJ50	TRBV27	CASSLRQPDYNEQFF	TRBJ2-1	RAKFKQLL
10185	TRAV13-2	CADSGGGADGLTF	TRAJ45	TRBV7-9	CASSQLGRGDNEQFF	TRBJ2-1	RAKFKQLL
2082	TRAV27	CAGSKYNFNKFYF	TRAJ21	TRBV3-1	CASSQDQRGEKLFF	TRBJ1-4	HPVTKYIM
7300	TRAV1-1	CAVRTTDSWGKLQF	TRAJ24	TRBV5-6	CASSSYSYEQYF	TRBJ2-7	GILGFVFTL
24424	TRAV29/DV5	CASGGSQGNLIF	TRAJ42	TRBV27	CASSFGTFETQYF	TRBJ2-5	GLCTLVAML
29165	TRAV26-2	CILRTPLDSSYKLIF	TRAJ12	TRBV9	CASSVEGTVNSPLHF	TRBJ1-6	SPRWYFYYL
1507	TRAV25	CAGVLDSNYQLIW	TRAJ33	TRBV5-1	CASSPWTPTTDTQYF	TRBJ2-3	VVMSWAPPV
8641	TRAV27	CAGAGSQGNLIF	TRAJ42	TRBV5-6	CASSLRDGSEAFF	TRBJ1-1	GILGFVFTL
21974	TRAV21	CAVDLMKTSYDKVIF	TRAJ50	TRBV30	CAWKNLFPRTDTQYF	TRBJ2-3	IVTDFSVIK
1362	TRAV1-1	CAVRDQEGNTPLVF	TRAJ29	TRBV10-3	CAISAGTGVRNEQYF	TRBJ2-7	NLVPMVATV
871	TRAV13-1	CAARVGSSASKIIF	TRAJ3	TRBV7-2	CASSPTGPAYEQYF	TRBJ2-7	LLWNGPMAV
27550	TRAV5	CAEVLGGGSQGNLIF	TRAJ42	TRBV19	CASSSRSGYEQYF	TRBJ2-7	GILGFVFTL
25812	TRAV26-1	CIVRVFRKKGQNFVF	TRAJ26	TRBV5-6	CASSLAHQTYEQYF	TRBJ2-7	LTDEMIAQY
943	TRAV12-2	CAVGDDKIIF	TRAJ30	TRBV9	CASSSRTGDTQYF	TRBJ2-3	LLWNGPMAV
26419	TRAV20	CAVPNFGNEKLTF	TRAJ48	TRBV12-5	CASGLGSSYEQYF	TRBJ2-7	TTDPSFLGRY
958	TRAV12-2	CAVMDDKIIF	TRAJ30	TRBV6-3	CASSAAGNQPQHF	TRBJ1-5	LLWNGPMAV
26272	TRAV35	CAAMNYGGSQGNLIF	TRAJ42	TRBV6-2	CASSYRGTGLNEQFF	TRBJ2-1	YLQPRTFLL
26051	TRAV12-3	CAMDPLTGGGNKLTF	TRAJ10	TRBV14	CASSQGQGPPYEQYF	TRBJ2-7	TTDPSFLGRY
7899	TRAV17	CATDEGGGSQGNLIF	TRAJ42	TRBV19	CASSVRSADTQYF	TRBJ2-3	GILGFVFTL
3117	TRAV13-1	CAAARMDSSYKLIF	TRAJ12	TRBV30	CAWVLGPAGDTQYF	TRBJ2-3	RAKFKQLL
27196	TRAV12-2	CAVDGNQFYF	TRAJ49	TRBV4-1	CASSQAGTSYEQYF	TRBJ2-7	LLWNGPMAV
29100	TRAV14/DV4	CAISNFNAGNMLTF	TRAJ39	TRBV5-1	CASSLSGSYEQYF	TRBJ2-7	SPRWYFYYL
4376	TRAV13-1	CAASETSYDKVIF	TRAJ50	TRBV11-2	CASSGQRASYNEQFF	TRBJ2-1	RAKFKQLL
7008	TRAV8-4	CAVSPGSFGNEKLTF	TRAJ48	TRBV12-4	CASGRLSYNEQFF	TRBJ2-1	RAKFKQLL
1284	TRAV25	CAGNYGGSQGNLIF	TRAJ42	TRBV19	CASSIRSTDTQYF	TRBJ2-3	GILGFVFTL
25636	TRAV19	CALKGNTGTASKLTF	TRAJ44	TRBV9	CASSVELSTDTQYF	TRBJ2-3	DATYQRTRALVR
27510	TRAV27	CAGAGGGSQGNLIF	TRAJ42	TRBV19	CASSGRATGELFF	TRBJ2-2	GILGFVFTL
23493	TRAV5	CAEIQASGGSYIPTF	TRAJ6	TRBV15	CATGRGGMIGEQYF	TRBJ2-7	NLVPMVATV
25619	TRAV35	CAGHHYGGSQGNLIF	TRAJ42	TRBV7-8	CASTPGGAGDEQYF	TRBJ2-7	DATYQRTRALVR
7841	TRAV5	CAEDNNARLMF	TRAJ31	TRBV19	CASSSFLLSEQYF	TRBJ2-7	GILGFVFTL
22470	TRAV21	CAVDLMKTSYDKVIF	TRAJ50	TRBV7-9	CASSLKGDGEQYF	TRBJ2-7	IVTDFSVIK
27002	TRAV17	CAPSLMDTGRRALTF	TRAJ5	TRBV12-3	CASSFGGDGYNEQFF	TRBJ2-1	RLPGVLPRA
5649	TRAV1-2	CAVKDSNYQLIW	TRAJ33	TRBV5-6	CASSLRDGSEAFF	TRBJ1-1	RAKFKQLL
27417	TRAV5	CAEDTGRRALTF	TRAJ5	TRBV29-1	CSVDHAGTSENRYTF	TRBJ1-2	GLCTLVAML
27929	TRAV13-1	CAATLKGGKSTF	TRAJ27	TRBV9	CASSPEGDYEQYF	TRBJ2-7	MPASWVMRI
19787	TRAV13-2	CAESSNYKLTF	TRAJ53	TRBV7-3	CASSLNPVNTEAFF	TRBJ1-1	RLRAEAQVK
8985	TRAV12-1	CVVNGNSGYSTLTF	TRAJ11	TRBV15	CATSRVGADIQYF	TRBJ2-4	IVTDFSVIK
27406	TRAV8-4	CALAPGGGNKLTF	TRAJ10	TRBV29-1	CSVAWVDDTQYF	TRBJ2-3	GLCTLVAML
1399	TRAV12-2	CAVNTGNQFYF	TRAJ49	TRBV4-1	CASSQDEPYEQYF	TRBJ2-7	GILGFVFTL
1306	TRAV27	CAGADGGSQGNLIF	TRAJ42	TRBV19	CASSTRSAAPLHF	TRBJ1-6	GILGFVFTL
23678	TRAV5	CAHDNNARLMF	TRAJ31	TRBV20-1	CSARDRTGNGYTF	TRBJ1-2	GLCTLVAML
28210	TRAV12-1	CVVRFDSWGKLQF	TRAJ24	TRBV7-3	CASSLTTDTQYF	TRBJ2-3	PTDNYITTY
1751	TRAV5	CSTGGGNKLTF	TRAJ10	TRBV15	CATSIEGNTGELFF	TRBJ2-2	CINGVCWTV
6700	TRAV13-1	CAYGGSQGNLIF	TRAJ42	TRBV7-9	CASSPQTGAYGYTF	TRBJ1-2	GILGFVFTL
26025	TRAV12-1	CVVNSFDKLIF	TRAJ34	TRBV7-9	CASSLEIEQYF	TRBJ2-7	YLQPRTFLL
25772	TRAV35	CAGRSNAGKSTF	TRAJ27	TRBV30	CAWSVGGSWVGELFF	TRBJ2-2	LTDEMIAQY
4591	TRAV1-1	CAVSELEYGNKLVF	TRAJ47	TRBV9	CASSQGGGEQYF	TRBJ2-7	AVFDRKSDAK
27789	TRAV25	CAGGMNTGFQKLVF	TRAJ8	TRBV5-1	CASSFGGRSTDTQYF	TRBJ2-3	NTLQCIMLV
1606	TRAV38-1	CAYTSGTYKYIF	TRAJ40	TRBV15	CATSPGQGFYNEQFF	TRBJ2-1	CINGVCWTV
27447	TRAV5	CADDSNARLMF	TRAJ31	TRBV20-1	CSARSDVGNTIYF	TRBJ1-3	GLCTLVAML
23508	TRAV13-2	CAENNGGGSQGNLIF	TRAJ42	TRBV19	CASSDRSGNEQFF	TRBJ2-1	GILGFVFTL
1586	TRAV13-2	CAEIHYGGSQGNLIF	TRAJ42	TRBV13	CASTSGNTGELFF	TRBJ2-2	CVNGSCFTV
1780	TRAV4	CLQGNRDSGQNFVF	TRAJ26	TRBV24-1	CATSSGGTDETQYF	TRBJ2-5	CINGVCWTV
447	TRAV12-1	CVAWGGYSSASKIIF	TRAJ3	TRBV9	CASSVVGDEQYF	TRBJ2-7	YSEHPTFTSQY
972	TRAV12-2	CAVNNARLMF	TRAJ31	TRBV27	CASSSTQGAAYGYTF	TRBJ1-2	LLWNGPMAV
16118	TRAV12-2	CAVPPGGQNFVF	TRAJ26	TRBV6-3	CASSYSLGGGNTIYF	TRBJ1-3	ELAGIGILTV
1650	TRAV22	CAVEAAAGNKLTF	TRAJ17	TRBV28	CASSSGQGNIQYF	TRBJ2-4	CINGVCWTV
26613	TRAV12-2	CAVNRYDKIIF	TRAJ30	TRBV7-9	CASSPDIGAFF	TRBJ1-1	YLQPRTFLL
22931	TRAV27	CAPAPDARLMF	TRAJ31	TRBV19	CASSGRAAGELFF	TRBJ2-2	GILGFVFTL
1265	TRAV27	CAGADSSSNTGKLIF	TRAJ37	TRBV19	CASSIRSAYEQYF	TRBJ2-7	GILGFVFTL
4411	TRAV1-1	CAVSNTGKLIF	TRAJ37	TRBV4-1	CASSLLWAEYNEQFF	TRBJ2-1	RAKFKQLL
3222	TRAV25	CAGGGGAGSYQLTF	TRAJ28	TRBV19	CASSIRSSYEQYF	TRBJ2-7	GILGFVFTL
28352	TRAV27	CAGVCYPYDYKLSF	TRAJ20	TRBV9	CASSTPGTGNEKLFF	TRBJ1-4	AIFYLITPV
4558	TRAV12-2	CAVSAGGTSYGKLTF	TRAJ52	TRBV27	CASSLGTGPEAFF	TRBJ1-1	ELAGIGILTV
22869	TRAV17	CATDGGGGSQGNLIF	TRAJ42	TRBV19	CASSFRSTDTQYF	TRBJ2-3	GILGFVFTL
1268	TRAV27	CAGASGSGNTGKLIF	TRAJ37	TRBV19	CASSIRSAYEQYF	TRBJ2-7	GILGFVFTL
1572	TRAV5	CAEDSNARLMF	TRAJ31	TRBV20-1	CSARSGVGNTIYF	TRBJ1-3	GLCTLVAML
23657	TRAV27	CAGSDGGSQGNLIF	TRAJ42	TRBV19	CASSMRSTDTQYF	TRBJ2-3	GILGFVFTL
16612	TRAV13-2	CAETRGNNNDMRF	TRAJ43	TRBV27	CASSFPGAEAFF	TRBJ1-1	AVFDRKSDAK
480	TRAV38-2/DV8	CAYYGGNQFYF	TRAJ49	TRBV25-1	CQAGDTEAFF	TRBJ1-1	KLVALGINAV
2230	TRAV21	CAVRRTGGFKTIF	TRAJ9	TRBV11-2	CASSETGQLDEQFF	TRBJ2-1	ATDALMTGF
29061	TRAV8-2	CVVSDPDTGTYKYIF	TRAJ40	TRBV2	CASRDRGNYYGYTF	TRBJ1-2	YLQPRTFLL
26574	TRAV26-1	CIVYTGAGSYQLTF	TRAJ28	TRBV9	CASSVDGGEFYEQYF	TRBJ2-7	VYFLQSINF
24704	TRAV1-2	CAVRDSNYQLIW	TRAJ33	TRBV6-5	CASSKGEVTEAFF	TRBJ1-1	NLVPMVATV
23100	TRAV23/DV6	CAAGYSSASKIIF	TRAJ3	TRBV11-2	CASSFSSGTTDTQYF	TRBJ2-3	GLCTLVAML
7858	TRAV21	CAVPTTSGTYKYIF	TRAJ40	TRBV4-1	CASSPGQGEGYEQYF	TRBJ2-7	RAKFKQLL
27364	TRAV24	CAAVFFNKFYF	TRAJ21	TRBV28	CASSFLNGGGTEAFF	TRBJ1-1	NLVPMVATV
27513	TRAV35	CAGSGNGGSQGNLIF	TRAJ42	TRBV19	CASSGRASTEAFF	TRBJ1-1	GILGFVFTL
5678	TRAV5	CAEITLNNAGNMLTF	TRAJ39	TRBV5-4	CASSDRVFVHEQYF	TRBJ2-7	AVFDRKSDAK
8736	TRAV22	CAGSPSNTGKLIF	TRAJ37	TRBV12-3	CASSFSGNTGELFF	TRBJ2-2	GILGFVFTL
22787	TRAV12-2	CAPFGGGADGLTF	TRAJ45	TRBV2	CASTRAGTGVNEQFF	TRBJ2-1	ELAGIGILTV
4501	TRAV1-2	CAVKSSGGSYIPTF	TRAJ6	TRBV10-3	CAIGTGDTNQPQHF	TRBJ1-5	AVFDRKSDAK
2769	TRAV21	CAVRRRGSTLGRLYF	TRAJ18	TRBV11-2	CASSWGGGSHYGYTF	TRBJ1-2	IVTDFSVIK
27224	TRAV1-1	CALNQGGKLIF	TRAJ23	TRBV27	CASSLRDSSYEQYF	TRBJ2-7	LLWNGPMAV
1352	TRAV13-1	CAASEGGFKTIF	TRAJ9	TRBV11-2	CASSLGTGHNEQFF	TRBJ2-1	GILGFVFTL
25591	TRAV8-3	CAVGERDSNYQLIW	TRAJ33	TRBV6-1	CASSELEAYGYTF	TRBJ1-2	DATYQRTRALVR
29228	TRAV6	CALGVNNDMRF	TRAJ43	TRBV15	CATSRRTVLRETQYF	TRBJ2-5	SPRWYFYYL
3120	TRAV13-1	CAAARMDSSYKLIF	TRAJ12	TRBV11-2	CASSWGGGSHYGYTF	TRBJ1-2	IVTDFSVIK
27835	TRAV21	CAVEWNTDKLIF	TRAJ34	TRBV4-3	CASSQDWRGIAEQFF	TRBJ2-1	MMILSDDAV
28744	TRAV27	CAGGGGADGLTF	TRAJ45	TRBV9	CASSVSGGRTGELFF	TRBJ2-2	KVYPIILRL
2253	TRAV8-4	CAVTPGDYKLSF	TRAJ20	TRBV10-3	CAISGGEAGNQPQHF	TRBJ1-5	ATDALMTGF
7583	TRAV34	CGAAGNMLTF	TRAJ39	TRBV5-6	CASSLRDGSEAFF	TRBJ1-1	RAKFKQLL
23974	TRAV19	CALSDSGGSNYKLTF	TRAJ53	TRBV19	CASSIFSGGQNIQYF	TRBJ2-4	GILGFVFTL
542	TRAV1-2	CAVTDSNYQLIW	TRAJ33	TRBV20-1	CSARDMASGRNEQYF	TRBJ2-7	NLVPMVATV
17855	TRAV22	CAVVQAAGNKLTF	TRAJ17	TRBV29-1	CSVEVGPLDYEQYF	TRBJ2-7	AVFDRKSDAK
29226	TRAV4	CLVGDQGGKLIF	TRAJ23	TRBV4-1	CASSQVRGPQFF	TRBJ2-1	SPRWYFYYL
21968	TRAV21	CAVDLMKTSYDKVIF	TRAJ50	TRBV5-6	CASSFGQGNEQYF	TRBJ2-7	IVTDFSVIK
21987	TRAV21	CAVDLMKTSYDKVIF	TRAJ50	TRBV30	CAWASGGYEQYF	TRBJ2-7	IVTDFSVIK
1263	TRAV27	CAGGGSQGNLIF	TRAJ42	TRBV19	CASSIRSAYEQFF	TRBJ2-1	GILGFVFTL
2132	TRAV8-4	CAVSEGGNKLVF	TRAJ47	TRBV28	CASSLSQGALYEQYF	TRBJ2-7	ATDALMTGF
1577	TRAV5	CAEVSGTYKYIF	TRAJ40	TRBV20-1	CSAWDREVVGTEAFF	TRBJ1-1	GLCTLVAML
24579	TRAV41	CAVDDLYSNYQLIW	TRAJ33	TRBV19	CASSLSGGINEQFF	TRBJ2-1	GLCTLVAML
7579	TRAV35	CAGFHSGTYKYIF	TRAJ40	TRBV7-6	CASSLGGGDYEQYF	TRBJ2-7	FLRGRAYGL
26349	TRAV21	CAVGDASGGSYIPTF	TRAJ6	TRBV27	CASSSLTDTQYF	TRBJ2-3	TTDPSFLGRY
26288	TRAV22	CAVVPTFGGSYIPTF	TRAJ6	TRBV29-1	CSVEGTESYEQYF	TRBJ2-7	TTDPSFLGRY
28472	TRAV38-2/DV8	CAYIETGNQFYF	TRAJ49	TRBV27	CASSTGTVGYEQYF	TRBJ2-7	KLWAQCVQL
28522	TRAV13-2	CAEILYGQNFVF	TRAJ26	TRBV19	CASSIGDQETQYF	TRBJ2-5	KLDGFMGRI
6931	TRAV21	CAVRQTAAGNKLTF	TRAJ17	TRBV11-2	CASSLGTGENEQYF	TRBJ2-7	RAKFKQLL
26771	TRAV21	CAALNQGGKLIF	TRAJ23	TRBV5-1	CASTLAGGPYNEQFF	TRBJ2-1	LPRWYFYYL
28130	TRAV12-2	CAVNIISGGYNKLIF	TRAJ4	TRBV9	CASSPGGPGVGELFF	TRBJ2-2	SPYNSQNAV
26965	TRAV38-2/DV8	CAYNTGGFKTIF	TRAJ9	TRBV28	CATGPRGSSYNEQFF	TRBJ2-1	RLPGVLPRA
952	TRAV12-2	CAVGNYQLIW	TRAJ33	TRBV9	CASSDLAGGTDTQYF	TRBJ2-3	LLWNGPMAV
8931	TRAV13-1	CAAGWTGGGNKLTF	TRAJ10	TRBV4-1	CASSLLWAEYNEQFF	TRBJ2-1	RAKFKQLL
25854	TRAV9-2	CALGGSQGNLIF	TRAJ42	TRBV27	CASSMRSGSDEQYF	TRBJ2-7	TTDPSFLGRY
9717	TRAV13-1	CAAMETSYDKVIF	TRAJ50	TRBV19	CASSARSSYEQYF	TRBJ2-7	RAKFKQLL
28487	TRAV8-2	CVVSETSGTYKYIF	TRAJ40	TRBV11-2	CASSRRGTEAFF	TRBJ1-1	YVDNSSLTI
9087	TRAV1-2	CAVRAHSNYQLIW	TRAJ33	TRBV7-9	CASSSGLAGLNEQFF	TRBJ2-1	AVFDRKSDAK
551	TRAV12-2	CAVSGTYKYIF	TRAJ40	TRBV14	CASTGGGALGTEAFF	TRBJ1-1	NLVPMVATV
2242	TRAV21	CAVKLEGSQGNLIF	TRAJ42	TRBV7-9	CASSLEGQLYEQYF	TRBJ2-7	ATDALMTGF
22760	TRAV29/DV5	CAASEESGNTPLVF	TRAJ29	TRBV7-9	CASSAPDPNEQFF	TRBJ2-1	SLFNTVATLY
28845	TRAV12-2	CAVNKRDRLMF	TRAJ31	TRBV7-9	CASSPDVEAFF	TRBJ1-1	YLQPRTFLL
602	TRAV29/DV5	CAASFAGNTPLVF	TRAJ29	TRBV29-1	CSGDRSSDTQYF	TRBJ2-3	NLVPMVATV
9265	TRAV29/DV5	CAASGTGGFKTIF	TRAJ9	TRBV19	CASSTGQPQHF	TRBJ1-5	GILGFVFTL
27366	TRAV17	CATVLRMDSSYKLIF	TRAJ12	TRBV4-1	CASSQEGLARDEQFF	TRBJ2-1	TPRVTGGGAM
29042	TRAV12-1	CVVNYDTDKLIF	TRAJ34	TRBV2	CATGGLNTGELFF	TRBJ2-2	YLQPRTFLL
25769	TRAV12-1	CVVNGLDDMRF	TRAJ43	TRBV7-8	CASSGGYEQYF	TRBJ2-7	YLQPRTFLL
27230	TRAV8-1	CAVNEGDNMLTF	TRAJ39	TRBV4-1	CASSPTMHYEQYF	TRBJ2-7	LLWNGPMAV
26022	TRAV9-2	CALGDSNDYKLSF	TRAJ20	TRBV7-2	CASSLSSQNNEKLFF	TRBJ1-4	NQKLIANQF
27845	TRAV12-2	CAVNNNAGNMLTF	TRAJ39	TRBV7-9	CASGSTSFNEQFF	TRBJ2-1	ALWEIQQVV
27479	TRAV17	CATDERNNNARLMF	TRAJ31	TRBV30	CAWDPLGQNTEAFF	TRBJ1-1	RYSIFFDYM
26356	TRAV13-2	CAEKRSSGDKLTF	TRAJ46	TRBV7-9	CASSLDIKAFF	TRBJ1-1	YLQPRTFLL
23572	TRAV27	CAGAGGGSQGNLIF	TRAJ42	TRBV19	CASSIRSGYEQYF	TRBJ2-7	GILGFVFTL
26199	TRAV8-1	CAVIAGGNTPLVF	TRAJ29	TRBV5-4	CASSLTSGTEAFF	TRBJ1-1	LLYDANYFL
1533	TRAV27	CAGADGGSQGNLIF	TRAJ42	TRBV19	CASSISSTGELFF	TRBJ2-2	GILGFVFTL
27594	TRAV8-3	CAVGGSQGNLIF	TRAJ42	TRBV19	CASSIRSGIEQFF	TRBJ2-1	GILGFVFTL
26278	TRAV21	CAVTDNYGQNFVF	TRAJ26	TRBV25-1	CASRGGQEYGYTF	TRBJ1-2	NQKLIANQF
26606	TRAV20	CAVPHFGNEKLTF	TRAJ48	TRBV27	CASSTEPLGSDIQYF	TRBJ2-4	TTDPSFLGRY
28893	TRAV8-6	CAVSVLDSNYQLIW	TRAJ33	TRBV27	CASSLFPTDTQYF	TRBJ2-3	SIIAYTMSL
4065	TRAV13-1	CAYGGSQGNLIF	TRAJ42	TRBV28	CASSFKDNGETQYF	TRBJ2-5	GILGFVFTL
26815	TRAV25	CAGLTSGTYKYIF	TRAJ40	TRBV7-8	CASSQGGAIQYF	TRBJ2-4	SPRWYFYYL
7363	TRAV26-2	CILRDGGGKLIF	TRAJ23	TRBV6-5	CASSYQGGNYGYTF	TRBJ1-2	FLYALALLL
24625	TRAV20	CAVINQAGTALIF	TRAJ15	TRBV28	CASSLERNTYEQYF	TRBJ2-7	GILGFVFTL
7801	TRAV12-2	CAVDSGNTPLVF	TRAJ29	TRBV4-1	CASSLLWAEYNEQFF	TRBJ2-1	RAKFKQLL
29059	TRAV12-1	CVVNIDTDKLIF	TRAJ34	TRBV2	CATGGDHNTGELFF	TRBJ2-2	YLQPRTFLL
19382	TRAV23/DV6	CAASMNEKLVF	TRAJ54	TRBV6-1	CASSDFANSGNTIYF	TRBJ1-3	AVFDRKSDAK
4693	TRAV10	CVVSAVNNNDMRF	TRAJ43	TRBV6-3	CASSYTDQNTEAFF	TRBJ1-1	RAKFKQLL
1013	TRAV12-2	CAVTGDDKIIF	TRAJ30	TRBV2	CASSGQGAYGYTF	TRBJ1-2	LLWNGPMAV
1905	TRAV19	CALSEVTDSWGKLQF	TRAJ24	TRBV12-3	CASSFQYNEQFF	TRBJ2-1	KSKRTPMGF
4817	TRAV12-1	CVVKGYSTLTF	TRAJ11	TRBV2	CASSARVREKLFF	TRBJ1-4	AVFDRKSDAK
583	TRAV21	CAVIGSAGKSTF	TRAJ27	TRBV5-6	CASSLNSGLYNEQFF	TRBJ2-1	NLVPMVATV
28738	TRAV8-3	CAVGADTGNQFYF	TRAJ49	TRBV28	CASSLPNEQFF	TRBJ2-1	KVYPIILRL
27575	TRAV25	CAGTYGGSQGNLIF	TRAJ42	TRBV19	CASSRRSTGELFF	TRBJ2-2	GILGFVFTL
28503	TRAV29/DV5	CAAPNSGNTPLVF	TRAJ29	TRBV7-8	CASKIGGGDYYEQYF	TRBJ2-7	VLSTFISAA
22404	TRAV12-2	CAVTGARLMF	TRAJ31	TRBV19	CASSKARGNNQPQHF	TRBJ1-5	ELAGIGILTV
27740	TRAV21	CAVRQNDKIIF	TRAJ30	TRBV5-1	CASSLAGAQGYTF	TRBJ1-2	SPRWYFYYL
27795	TRAV29/DV5	CAGRTGNQFYF	TRAJ49	TRBV12-4	CASSLVPTADVLTF	TRBJ2-6	RLANECAQV
27192	TRAV21	CAVASFYGNNRLAF	TRAJ7	TRBV28	CASNRDRDYGYTF	TRBJ1-2	LLWNGPMAV
9995	TRAV29/DV5	CAPSCNAGNMLTF	TRAJ39	TRBV19	CASSIRSAEKLFF	TRBJ1-4	GILGFVFTL
29242	TRAV13-1	CAALAGTASKLTF	TRAJ44	TRBV29-1	CSVVPLAGPYEQYF	TRBJ2-7	SPRWYFYYL
1839	TRAV17	CATDGGDSSYKLIF	TRAJ12	TRBV7-9	CASSLGGNEQFF	TRBJ2-1	KSKRTPMGF
26122	TRAV14/DV4	CAMKGNTGGFKTIF	TRAJ9	TRBV27	CASSSAALLSYEQYF	TRBJ2-7	YLQPRTFLL
6742	TRAV13-1	CAAAETSYDKVIF	TRAJ50	TRBV5-6	CASSLRDGSEAFF	TRBJ1-1	RAKFKQLL
875	TRAV25	CAATDSWGKLQF	TRAJ24	TRBV9	CASSVGGVPYNEQFF	TRBJ2-1	LLWNGPMAV
4438	TRAV8-6	CAVKWVSGGYNKLIF	TRAJ4	TRBV29-1	CSVEGTGQTGELFF	TRBJ2-2	AVFDRKSDAK
2081	TRAV26-2	CILKNSGGSNYKLTF	TRAJ53	TRBV29-1	CSVSPGLRQETQYF	TRBJ2-5	HPVTKYIM
26970	TRAV17	CATDRDQGAQKLVF	TRAJ54	TRBV4-2	CASSQEVGIWQTQYF	TRBJ2-5	RLPGVLPRA
597	TRAV26-1	CIAVSQGGSEKLVF	TRAJ57	TRBV20-1	CSAADRGLGETQYF	TRBJ2-5	NLVPMVATV
2272	TRAV12-2	CAVNRAGSYQLTF	TRAJ28	TRBV9	CASSVETTGELFF	TRBJ2-2	KLVAMGINAV
29253	TRAV8-6	CAVSEVGNKLTF	TRAJ17	TRBV5-6	CASSQSGGGEQFF	TRBJ2-1	QYIKWPWYI
166	TRAV12-1	CVVRAGKLIF	TRAJ23	TRBV6-2	CASGQGNFDIQYF	TRBJ2-4	FLRGRAYGL
23561	TRAV27	CAGAGDNTGKLIF	TRAJ37	TRBV19	CASSVRSSYEQYF	TRBJ2-7	GILGFVFTL
25597	TRAV4	CLVGDGSGYSTLTF	TRAJ11	TRBV19	CASSPALGDQETQYF	TRBJ2-5	DATYQRTRALVR
5624	TRAV14/DV4	CAMTRSNTGNQFYF	TRAJ49	TRBV12-3	CASSFSGNTGELFF	TRBJ2-2	IVTDFSVIK
26260	TRAV12-1	CVVNRNNDMRF	TRAJ43	TRBV2	CATQSDPNTGELFF	TRBJ2-2	YLQPRTFLL
21465	TRAV23/DV6	CAASMGSSNTGKLIF	TRAJ37	TRBV16	CASSQSGVGNEQFF	TRBJ2-1	AVFDRKSDAK
7723	TRAV14/DV4	CAMSTYNTDKLIF	TRAJ34	TRBV12-3	CASSFSGNTGELFF	TRBJ2-2	RAKFKQLL
28624	TRAV8-1	CAVIRGGNTPLVF	TRAJ29	TRBV11-2	CASSLGAGGTEAFF	TRBJ1-1	LLYDANYFL
24423	TRAV12-2	CASGGSQGNLIF	TRAJ42	TRBV19	CASSSRSAYEQYF	TRBJ2-7	GILGFVFTL
24397	TRAV24	CAQGDGGSQGNLIF	TRAJ42	TRBV19	CASSGRSTDTQYF	TRBJ2-3	GILGFVFTL
27749	TRAV12-1	CVVNMLKTSYDKVIF	TRAJ50	TRBV7-9	CASSPQNSYNEQFF	TRBJ2-1	SMWALVISV
23079	TRAV41	CAAETTSGTYKYIF	TRAJ40	TRBV14	CASSPIAGSSYEQYF	TRBJ2-7	GILGFVFTL
25759	TRAV27	CAGDGNFGNEKLTF	TRAJ48	TRBV4-3	CASSQDPGRGSPLHF	TRBJ1-6	YLQPRTFLL
1958	TRAV25	CSLSGGSRGKLQF	TRAJ24	TRBV2	CASRAGGGVETQYF	TRBJ2-5	RAQAPPPSW
25932	TRAV14/DV4	CAMRATGGFKTIF	TRAJ9	TRBV28	CASSLTQGLNTEAFF	TRBJ1-1	TTDPSFLGRY
26438	TRAV14/DV4	CAMRERNTGFQKLVF	TRAJ8	TRBV4-1	CASSQDGGQETQYF	TRBJ2-5	VYFLQSINF
23506	TRAV13-2	CAENMGGGSQGNLIF	TRAJ42	TRBV19	CASSDRAGNEQFF	TRBJ2-1	GILGFVFTL
29133	TRAV38-2/DV8	CALMSARLMF	TRAJ31	TRBV12-3	CASSFARAQADTQYF	TRBJ2-3	YLQPRTFLL
6277	TRAV13-2	CADSGGGADGLTF	TRAJ45	TRBV6-1	CASSEEAGEYNEQFF	TRBJ2-1	RAKFKQLL
29045	TRAV12-1	CVVNRGDDMRF	TRAJ43	TRBV28	CAEGERNTGELFF	TRBJ2-2	YLQPRTFLL
8617	TRAV34	CGAAGNMLTF	TRAJ39	TRBV29-1	CSAGQGPYEQYF	TRBJ2-7	RAKFKQLL
27552	TRAV27	CAGTQGGSQGNLIF	TRAJ42	TRBV19	CASSMLSQDIQYF	TRBJ2-4	GILGFVFTL
29032	TRAV12-2	CAVNRDDKIIF	TRAJ30	TRBV7-9	CASSPDIEQFF	TRBJ2-1	YLQPRTFLL
1034	TRAV8-6	CAVVDPSDGYNKLIF	TRAJ4	TRBV9	CASSAGGTPDQPQHF	TRBJ1-5	LLWNGPMAV
22202	TRAV3	CAVRDADTGRRALTF	TRAJ5	TRBV7-9	CASSGTGVVPTEQYF	TRBJ2-7	IVTDFSVIK
1549	TRAV30	CGTEEGGGSQGNLIF	TRAJ42	TRBV19	CASSSRSTDTQYF	TRBJ2-3	GILGFVFTL
2213	TRAV21	CAVFNTGGFKTIF	TRAJ9	TRBV11-2	CASSITGQLDTQYF	TRBJ2-3	ATDALMTGF
25590	TRAV4	CLVGDGKAGTALIF	TRAJ15	TRBV5-4	CASSLVPSDQETQYF	TRBJ2-5	DATYQRTRALVR
2137	TRAV21	CAVSNGGSQGNLIF	TRAJ42	TRBV7-9	CASNLIGQLNEQYF	TRBJ2-7	ATDALMTGF
7729	TRAV27	CAGGGSQGNLIF	TRAJ42	TRBV7-9	CASSLGGGNEAFF	TRBJ1-1	GILGFVFTL
6420	TRAV8-2	CVVSDVNTDKLIF	TRAJ34	TRBV5-6	CASSLRDGSEAFF	TRBJ1-1	RAKFKQLL
533	TRAV24	CAFNRDDKIIF	TRAJ30	TRBV28	CASRRQGTVYEQYF	TRBJ2-7	NLVPMVATV
21816	TRAV29/DV5	CAAQLPGTGANNLFF	TRAJ36	TRBV7-8	CASSPGSTEAFF	TRBJ1-1	AVFDRKSDAK
1954	TRAV4	CLVGANTGNQFYF	TRAJ49	TRBV11-2	CASSLAGVPNEQFF	TRBJ2-1	GPRLGVRAT
5540	TRAV21	CAVSGHTNAGKSTF	TRAJ27	TRBV9	CASSVKGGPDTQYF	TRBJ2-3	AVFDRKSDAK
1262	TRAV27	CAGALGSSNTGKLIF	TRAJ37	TRBV19	CASSIRSAYEQFF	TRBJ2-1	GILGFVFTL
6956	TRAV27	CAGAGSQGNLIF	TRAJ42	TRBV7-9	CASTLGERNPRGYTF	TRBJ1-2	GILGFVFTL
3052	TRAV17	CASPHQKVTF	TRAJ13	TRBV19	CASSQRSTDTQYF	TRBJ2-3	GILGFVFTL
2249	TRAV8-4	CAVTPGDYKLSF	TRAJ20	TRBV6-2	CASGSGSAGNQPQHF	TRBJ1-5	ATDALMTGF
26562	TRAV8-1	CAVNALDDYKLSF	TRAJ20	TRBV10-3	CAISESQEFYGYTF	TRBJ1-2	YLQPRTFLL
5691	TRAV38-1	CAFMSKTSYDKVIF	TRAJ50	TRBV6-3	CASSYSTDSGYGYTF	TRBJ1-2	AVFDRKSDAK
27568	TRAV38-2/DV8	CAYKGGGATNKLIF	TRAJ32	TRBV5-1	CASSAGQGLPYEQYF	TRBJ2-7	GILGFVFTL
26118	TRAV19	CALSSAGDDKIIF	TRAJ30	TRBV20-1	CSAIDRVDVYEQYF	TRBJ2-7	PTDNYITTY
645	TRAV8-4	CAVTDNNNNDMRF	TRAJ43	TRBV6-1	CASSDRLENNEKLFF	TRBJ1-4	NLVPMVATV
6224	TRAV38-2/DV8	CAYGDSGYALNF	TRAJ41	TRBV3-1	CASSQEASYNEQFF	TRBJ2-1	RAKFKQLL
28938	TRAV12-1	CVVNDLDDMRF	TRAJ43	TRBV7-9	CASSPDSEQYF	TRBJ2-7	YLQPRTFLL
10049	TRAV1-2	CASMDSNYQLIW	TRAJ33	TRBV19	CASSPGQGHTDTQYF	TRBJ2-3	RTLNAWVKV
29094	TRAV21	CAVIGGSSNTGKLIF	TRAJ37	TRBV5-1	CASSLAGAQQAFF	TRBJ1-1	SPRWYFYYL
26795	TRAV21	CAVRRNTGNQFYF	TRAJ49	TRBV27	CASRAKVGAANEQFF	TRBJ2-1	SPRWYFYYL
24414	TRAV24	CARNTGNQFYF	TRAJ49	TRBV30	CAWSISDLAKNIQYF	TRBJ2-4	NLVPMVATV
643	TRAV8-4	CAVTSYARLMF	TRAJ31	TRBV5-1	CASSVTGTEADEQFF	TRBJ2-1	NLVPMVATV
27219	TRAV12-2	CAVGDDKIIF	TRAJ30	TRBV11-1	CASSGTGAYEQYF	TRBJ2-7	LLWNGPMAV
19242	TRAV38-1	CASRPGGGATNKLIF	TRAJ32	TRBV19	CASGIALRQFF	TRBJ2-1	RLRAEAQVK
1012	TRAV12-2	CAVTDDKIIF	TRAJ30	TRBV6-1	CASSETGTQAYEQYF	TRBJ2-7	LLWNGPMAV
2154	TRAV21	CAVRVEGSQGNLIF	TRAJ42	TRBV7-9	CASSLEGQLNEQFF	TRBJ2-1	ATDALMTGF
23160	TRAV29/DV5	CAARGDTGKLIF	TRAJ37	TRBV7-8	CASSISGDYGYTF	TRBJ1-2	GLCTLVAML
27462	TRAV24	CAFFSSDSWGKLQF	TRAJ24	TRBV25-1	CASKDLSGGEQYF	TRBJ2-7	RPPIFIRRL
17830	TRAV27	CAGVVTNDYKLSF	TRAJ20	TRBV29-1	CSVAGTGNTEAFF	TRBJ1-1	IVTDFSVIK
6365	TRAV5	CAEMEGGSYIPTF	TRAJ6	TRBV5-6	CASSLRDGSEAFF	TRBJ1-1	RAKFKQLL
22917	TRAV8-6	CAVGGDGGSQGNLIF	TRAJ42	TRBV19	CASSIRASGVEQFF	TRBJ2-1	GILGFVFTL
28541	TRAV38-2/DV8	CAYRSGGTYKYIF	TRAJ40	TRBV7-2	CASSLEPGHSYEQYF	TRBJ2-7	TLMNVITLV
23633	TRAV27	CAGGTGGSQGNLIF	TRAJ42	TRBV19	CASSIRSGYEQYF	TRBJ2-7	GILGFVFTL
1840	TRAV29/DV5	CAARGNNAGNMLTF	TRAJ39	TRBV12-3	CASSYPGQQETQYF	TRBJ2-5	KSKRTPMGF
25938	TRAV35	CAGRGAGSARQLTF	TRAJ22	TRBV4-1	CASSQGGDDTEAFF	TRBJ1-1	LTDEMIAQY
24943	TRAV8-6	CAVSDSGTGNQFYF	TRAJ49	TRBV28	CASSQMTGLNTEAFF	TRBJ1-1	GILGFVFTL
19233	TRAV29/DV5	CAASASGTYKYIF	TRAJ40	TRBV5-6	CASSWGFGTEAFF	TRBJ1-1	RLRAEAQVK
25937	TRAV13-2	CAEFTRQAGTALIF	TRAJ15	TRBV27	CASSLSAGLDEQFF	TRBJ2-1	TTDPSFLGRY
27387	TRAV5	CAESVGKLIF	TRAJ23	TRBV29-1	CSVGSQGTNEKLFF	TRBJ1-4	GLCTLVAML
26289	TRAV19	CALSEGSNRLAF	TRAJ7	TRBV18	CASSLGGGAYEQYF	TRBJ2-7	DTDFVNEFY
1608	TRAV8-3	CAVGAGTNAGKSTF	TRAJ27	TRBV4-1	CASSQESGTEAFF	TRBJ1-1	CINGVCWTV
8846	TRAV17	CATEGDSGYSTLTF	TRAJ11	TRBV19	CASSTRSTDTQYF	TRBJ2-3	GILGFVFTL
24523	TRAV27	CATGGSQGNLIF	TRAJ42	TRBV19	CASSTRSSYEQYF	TRBJ2-7	GILGFVFTL
862	TRAV12-2	CAAADDKIIF	TRAJ30	TRBV14	CASSQGTISYEQYF	TRBJ2-7	LLWNGPMAV
27788	TRAV1-2	CAGDSWGKFQF	TRAJ24	TRBV6-5	CASRVVSGAKNIQYF	TRBJ2-4	LMIERFVSL
22800	TRAV24	CAFYGGSQGNLIF	TRAJ42	TRBV27	CASSTGTGNNEQFF	TRBJ2-1	AVFDRKSDAK
26685	TRAV12-2	CAVNSGNQFYF	TRAJ49	TRBV12-3	CASSLGDVDEYF	TRBJ2-7	EAAGIGILTV
26327	TRAV30	CGPGGYNKLIF	TRAJ4	TRBV29-1	CSVEGDLSGDEQFF	TRBJ2-1	TTDPSFLGRY
28137	TRAV8-1	CAFPSGGSYIPTF	TRAJ6	TRBV12-3	CASRLTSGPHNEQFF	TRBJ2-1	IPTITQMNL
1609	TRAV22	CAVADPREYGNKLVF	TRAJ47	TRBV18	CASNRENEKLFF	TRBJ1-4	CINGVCWTV
1607	TRAV4	CLKAGGFKTIF	TRAJ9	TRBV28	CASRLLAGAYEQYF	TRBJ2-7	CINGVCWTV
8809	TRAV13-2	CADSGGGADGLTF	TRAJ45	TRBV13	CASSLRGSMNTEAFF	TRBJ1-1	RAKFKQLL
28921	TRAV24	CAFPSGGSNYKLTF	TRAJ53	TRBV6-1	CASSETGSSSYEQYF	TRBJ2-7	QYIKWPWYI
27348	TRAV5	CAEIPPNSGNTPLVF	TRAJ29	TRBV20-1	CSADPGQGLGYGYTF	TRBJ1-2	NLVPMVATV
19197	TRAV27	CAGFPMEYGNKLVF	TRAJ47	TRBV20-1	CSARDPTGSSEKLFF	TRBJ1-4	AVFDRKSDAK
24691	TRAV1-1	CAVRCFGNEKLTF	TRAJ48	TRBV29-1	CSVPSTVQETQYF	TRBJ2-5	GLCTLVAML
970	TRAV12-2	CAVNNARLMF	TRAJ31	TRBV7-6	CASSLKGNTEAFF	TRBJ1-1	LLWNGPMAV
21336	TRAV1-1	CAVRAVNSGYSTLTF	TRAJ11	TRBV6-1	CASRGDRGSNQPQHF	TRBJ1-5	IVTDFSVIK
28350	TRAV13-2	CAGRTDSWGKLQF	TRAJ24	TRBV3-1	CASSQDGGGNPGVYF	TRBJ2-7	NTLQCIMLV
4877	TRAV35	CAGHTGNQFYF	TRAJ49	TRBV13	CASSLTTGGRNEQFF	TRBJ2-1	IVTDFSVIK
481	TRAV38-2/DV8	CATYSGGGADGLTF	TRAJ45	TRBV6-6	CASSYTGELFF	TRBJ2-2	KLVALGINAV
29073	TRAV12-1	CVVNNNNDMRF	TRAJ43	TRBV6-5	CASTELDTGELFF	TRBJ2-2	YLQPRTFLL
1811	TRAV24	CAMYTGGFKTIF	TRAJ9	TRBV27	CASSQTETSYEQYF	TRBJ2-7	KSKRTPMGF
52	TRAV12-2	CAVNTGFQKLVF	TRAJ8	TRBV4-1	CASSPATGSNQPQHF	TRBJ1-5	ELAGIGILTV
3212	TRAV12-2	CAVNLGGGSQGNLIF	TRAJ42	TRBV19	CASSHRSSYEQYF	TRBJ2-7	GILGFVFTL
24597	TRAV22	CAVGEDSSYKLIF	TRAJ12	TRBV20-1	CSAEPETSGGLQYF	TRBJ2-4	GLCTLVAML
26053	TRAV24	CAFIRDYKLSF	TRAJ20	TRBV27	CASSLGLNEQFF	TRBJ2-1	TTDPSFLGRY
22380	TRAV12-2	CAVSKGGGADGLTF	TRAJ45	TRBV6-5	CASRQGGGYGYTF	TRBJ1-2	ELAGIGILTV
6515	TRAV12-1	CVVNGGAAGNKLTF	TRAJ17	TRBV9	CASSVGVDSTDTQYF	TRBJ2-3	AVFDRKSDAK
28389	TRAV27	CAGEGAQKLVF	TRAJ54	TRBV12-4	CASSTYRNTGELFF	TRBJ2-2	YVDNSSLTI
4938	TRAV13-1	CAATGSQGNLIF	TRAJ42	TRBV19	CASSIRSSETQYF	TRBJ2-5	GILGFVFTL
28741	TRAV1-2	CAAMDSNYQLIW	TRAJ33	TRBV20-1	CSARPPAENSPLHF	TRBJ1-6	KVYPIILRL
25599	TRAV20	CAALANQAGTALIF	TRAJ15	TRBV5-4	CASSLEGDTEAFF	TRBJ1-1	DATYQRTRALVR
869	TRAV29/DV5	CAARANTDKLIF	TRAJ34	TRBV15	CATSRESGNGKLFF	TRBJ1-4	LLWNGPMAV
28045	TRAV17	CATEMDSSYKLIF	TRAJ12	TRBV12-4	CASTPTGGDEKLFF	TRBJ1-4	YVWKSYVHV
9351	TRAV5	CAERETSYDKVIF	TRAJ50	TRBV7-9	CASSYVREETQYF	TRBJ2-5	RAKFKQLL
26018	TRAV12-3	CAIRNNYQLIW	TRAJ33	TRBV28	CASSGGNTIYF	TRBJ1-3	LTDEMIAQY
937	TRAV12-2	CAVGAPTNDYKLSF	TRAJ30	TRBV27	CASSPGTGAYEQYF	TRBJ2-7	LLWNGPMAV
2131	TRAV21	CAVRRRGSQGNLIF	TRAJ42	TRBV7-9	CASSLEGQLNEQFF	TRBJ2-1	ATDALMTGF
23531	TRAV13-2	CAETPGPSYDKVIF	TRAJ50	TRBV30	CAWSISDLAKNIQYF	TRBJ2-4	NLVPMVATV
27494	TRAV12-1	CVVTNEKLTF	TRAJ48	TRBV7-6	CASSSGTDFTGELFF	TRBJ2-2	CTELKLSDY
26240	TRAV17	CAFPGYSTLTF	TRAJ11	TRBV28	CASSFTSSYNEQFF	TRBJ2-1	NQKLIANQF
28578	TRAV29/DV5	CAAKGSQGNLIF	TRAJ42	TRBV30	CAWINPGQGPYEQYF	TRBJ2-7	ALWEIQQVV
28081	TRAV38-1	CAFMNPLAGNEKLTF	TRAJ48	TRBV4-2	CASSDEGQGTDTQYF	TRBJ2-3	ALNLGETFV
8935	TRAV8-3	CAPGETGANNLFF	TRAJ36	TRBV12-3	CASSFSGNTGELFF	TRBJ2-2	RAKFKQLL
27249	TRAV29/DV5	CAASLYDKVIF	TRAJ50	TRBV12-4	CATAQGLSSYEQYF	TRBJ2-7	RMFPNAPYL
28808	TRAV10	CVPFSGGYNKLIF	TRAJ4	TRBV7-9	CASSSQDGSYEQYF	TRBJ2-7	WPVTLACFV
1555	TRAV27	CAGAEGGSQGNLIF	TRAJ42	TRBV19	CASSGRSTGELFF	TRBJ2-2	GILGFVFTL
24584	TRAV22	CAVDGGGGSQGNLIF	TRAJ42	TRBV19	CASSIRSSYEQYF	TRBJ2-7	GILGFVFTL
26116	TRAV12-2	CAVRQAGTALIF	TRAJ15	TRBV27	CASSSVDNQPQHF	TRBJ1-5	LLYDANYFL
6054	TRAV6	CALDPDTDKLIF	TRAJ34	TRBV19	CASSMRASVEQFF	TRBJ2-1	GILGFVFTL
29232	TRAV8-6	CAARLSFKTIF	TRAJ9	TRBV14	CASSGLAGGYNEQFF	TRBJ2-1	SPRWYFYYL
25764	TRAV12-3	CAMSAMGAQKLVF	TRAJ54	TRBV7-9	CASSLYGSRPQHF	TRBJ1-5	ALSKGVHFV
1806	TRAV25	CAGPVYDYKLSF	TRAJ20	TRBV7-8	CASSLSGTGDYEQYF	TRBJ2-7	KSKRTPMGF
9864	TRAV27	CAGGGSQGNLIF	TRAJ42	TRBV3-1	CASSYSGGAGELFF	TRBJ2-2	RAKFKQLL
27337	TRAV38-2/DV8	CALMSQRTSYQLTF	TRAJ28	TRBV4-2	CASSQGYTDTQYF	TRBJ2-3	YSEHPTFTSQY
24605	TRAV21	CAVGGTTDSWGKLQF	TRAJ24	TRBV27	CASRGSLNQPQHF	TRBJ1-5	GILGFVFTL
25917	TRAV19	CALSALTGNQFYF	TRAJ49	TRBV27	CASSTGGVGYEQYF	TRBJ2-7	NQKLIANQF
28942	TRAV38-2/DV8	CAFVIQGAQKLVF	TRAJ54	TRBV25-1	CASSEVSYEQYF	TRBJ2-7	SIIAYTMSL
6581	TRAV5	CAEMEGGSYIPTF	TRAJ6	TRBV19	CASSARSSYEQYF	TRBJ2-7	RAKFKQLL
25782	TRAV12-2	CAVNSGGSNYKLTF	TRAJ53	TRBV29-1	CSVHQGWPYEQYF	TRBJ2-7	LTDEMIAQY
16311	TRAV12-2	CASGGSNYQLIW	TRAJ33	TRBV10-1	CASNNRGLEQFF	TRBJ2-1	AVFDRKSDAK
26213	TRAV12-1	CVVNDRDRLMF	TRAJ31	TRBV2	CASQDRNTGELFF	TRBJ2-2	YLQPRTFLL
66	TRAV13-1	CALGNTGKLIF	TRAJ37	TRBV19	CALSVWGLNYGYTF	TRBJ1-2	YVLDHLIVV
25953	TRAV5	CAEHQGGKLIF	TRAJ23	TRBV4-1	CASTGQNNEQFF	TRBJ2-1	VYFLQSINF
27633	TRAV12-2	CAVNLAGTASKLTF	TRAJ44	TRBV5-1	CASSLAGANEQFF	TRBJ2-1	SPRWYFYYL
48	TRAV12-2	CAVEIIQGAQKLVF	TRAJ54	TRBV28	CASTRQGLGQPQHF	TRBJ1-5	ELAGIGILTV
28791	TRAV17	CATDYYSNSGYALNF	TRAJ41	TRBV5-8	CASSLGTGDTDTQYF	TRBJ2-3	RYRIGNYKL
538	TRAV1-2	CAVMDSSYKLIF	TRAJ12	TRBV6-4	CASSDSGEAGELFF	TRBJ2-2	NLVPMVATV
1341	TRAV21	CAARTRGSTLGRLYF	TRAJ18	TRBV12-3	CASSSANYGYTF	TRBJ1-2	NLVPMVATV
27985	TRAV23/DV6	CAAPYSKIIF	TRAJ30	TRBV20-1	CSAAGQGDTQYF	TRBJ2-3	KSVNITFEL
29082	TRAV13-1	CSKTSYDKVIF	TRAJ50	TRBV9	CASSVVDRNNEQFF	TRBJ2-1	LLYDANYFL
2197	TRAV8-6	CAVSDGDYKLSF	TRAJ20	TRBV10-3	CAISESSAGFNEQFF	TRBJ2-1	ATDALMTGF
6221	TRAV8-1	CAVIPTNTGGFKTIF	TRAJ9	TRBV12-4	CASGQGYEQYF	TRBJ2-7	AVFDRKSDAK
4651	TRAV9-2	CALSVPQGAQKLVF	TRAJ54	TRBV7-3	CASKLAGYYNEQFF	TRBJ2-1	AVFDRKSDAK
6676	TRAV29/DV5	CAASGSSNAGNMLTF	TRAJ39	TRBV11-2	CASSWGGGSHYGYTF	TRBJ1-2	IVTDFSVIK
27195	TRAV1-1	CAVRDQDYGQNFVF	TRAJ26	TRBV5-6	CASRDRGVGSPLHF	TRBJ1-6	LLWNGPMAV
22403	TRAV21	CAVDLMKTSYDKVIF	TRAJ50	TRBV6-3	CASARQDYNEQFF	TRBJ2-1	IVTDFSVIK
26715	TRAV29/DV5	CAAMEGAQKLVF	TRAJ54	TRBV6-5	CASSYPGGGFYEQYF	TRBJ2-7	LLFGYPVYV
6476	TRAV13-2	CAENYGGSQGNLIF	TRAJ42	TRBV19	CASSIRSSYEQYF	TRBJ2-7	GILGFVFTL
26030	TRAV21	CAVRSRGNNRLAF	TRAJ7	TRBV7-9	CASSPSGSLEQYF	TRBJ2-7	TTDPSFLGRY
999	TRAV12-2	CAVSGTYKYIF	TRAJ40	TRBV4-3	CASSQGTSGNEQFF	TRBJ2-1	LLWNGPMAV
26601	TRAV12-3	CAMRSNYQLIW	TRAJ33	TRBV27	CASSLSQGSQYF	TRBJ2-3	LTDEMIAQY
28170	TRAV6	CALAPYNQGGKLIF	TRAJ23	TRBV27	CASSLERGGGQPQHF	TRBJ1-5	MPYFFTLLL
17962	TRAV10	CVVSAPGGSYIPTF	TRAJ6	TRBV29-1	CSVPEQGANVLTF	TRBJ2-6	AVFDRKSDAK
26189	TRAV12-2	CAVNTGFQKLVF	TRAJ8	TRBV7-3	CASSLYGGYEQYF	TRBJ2-7	YLQPRTFLL
8848	TRAV5	CAESEGPTYTDKLIF	TRAJ34	TRBV20-1	CSASGPGLYYNEQFF	TRBJ2-1	RAKFKQLL
1491	TRAV13-1	CAAPGNYGQNFVF	TRAJ26	TRBV6-5	CASSYGGEQPQHF	TRBJ1-5	NLNCCSVPV
8942	TRAV13-2	CAENGGDSSYKLIF	TRAJ12	TRBV12-4	CASRPSGGAETQYF	TRBJ2-5	AVFDRKSDAK
6229	TRAV13-1	CAARTMEGSQGNLIF	TRAJ42	TRBV9	CASSVAPGEYEQYF	TRBJ2-7	AVFDRKSDAK
6641	TRAV13-1	CAASMGGGSQGNLIF	TRAJ42	TRBV12-3	CASSLWGDYEQYF	TRBJ2-7	GILGFVFTL
29039	TRAV12-1	CVVNQYNDMRF	TRAJ43	TRBV12-3	CASFQDQNTGELFF	TRBJ2-2	YLQPRTFLL
3195	TRAV8-1	CAVSPYGGSQGNLIF	TRAJ42	TRBV6-3	CASSYSGSGNEQFF	TRBJ2-1	ELAGIGILTV
18317	TRAV12-1	CVVQNRDDKIIF	TRAJ30	TRBV19	CASSIGADTQYF	TRBJ2-3	RLRAEAQVK
27394	TRAV5	CAEDANARLMF	TRAJ31	TRBV20-1	CSARSHVGNTIYF	TRBJ1-3	GLCTLVAML
3115	TRAV5	CAEISFRDDKIIF	TRAJ30	TRBV19	CASSINRDGDEQFF	TRBJ2-1	RAKFKQLL
27463	TRAV38-1	CAFGHNNNDMRF	TRAJ43	TRBV4-1	CASSLETGSYEQYF	TRBJ2-7	RPPIFIRRL
26982	TRAV21	CAVLGNQFYF	TRAJ49	TRBV7-3	CASSLVAGTDGYTF	TRBJ1-2	RLPGVLPRA
23718	TRAV6	CALDMGGGSQGNLIF	TRAJ42	TRBV19	CASSIRSTDTQYF	TRBJ2-3	GILGFVFTL
2052	TRAV8-3	CAAGAAQGAQKLVF	TRAJ54	TRBV7-9	CASSLVTGNQPQHF	TRBJ1-5	GPRLGVRAT
6496	TRAV30	CGTGRGGSYIPTF	TRAJ6	TRBV2	CASSVLNQETQYF	TRBJ2-5	GILGFVFTL
26436	TRAV12-3	CAMSGYKLSF	TRAJ20	TRBV6-1	CASSEGPGGDEQYF	TRBJ2-7	YLQPRTFLL
27839	TRAV1-1	CAVLGQAGANNLFF	TRAJ36	TRBV7-2	CAAEPSGGTEAFF	TRBJ1-1	KLKDCVMYA
28391	TRAV19	CALSEALGGYQKVTF	TRAJ13	TRBV5-6	CASSLGRQFGTQYF	TRBJ2-5	YLGGMSYYC
7286	TRAV13-2	CADSGGGADGLTF	TRAJ45	TRBV20-1	CSARIGVGNTIYF	TRBJ1-3	GLCTLVAML
25945	TRAV12-1	CVVNRADKLIF	TRAJ34	TRBV7-9	CASSPDIEQYF	TRBJ2-7	YLQPRTFLL
28400	TRAV12-2	CAVNILGAGSYQLTF	TRAJ28	TRBV5-4	CASRTSSTGELFF	TRBJ2-2	FLALCADSI
25996	TRAV25	CAAHGSSNTGKLIF	TRAJ37	TRBV2	CASSEESSRYYGYTF	TRBJ1-2	NQKLIANQF
28243	TRAV5	CAERDNAGNMLTF	TRAJ39	TRBV12-4	CASSPSDPGELFF	TRBJ2-2	TIVEVQPQL
27461	TRAV38-1	CAFCYNNNDMRF	TRAJ43	TRBV4-1	CASSQETGIYEQYF	TRBJ2-7	RPPIFIRRL
28979	TRAV8-3	CAVAFPYNFNKFYF	TRAJ21	TRBV5-6	CASSLDSGSKEKLFF	TRBJ1-4	FLVLLPLVS
25594	TRAV1-2	CAAMDSNYQLIW	TRAJ33	TRBV6-1	CASNEDSNYGYTF	TRBJ1-2	DATYQRTRALVR
6251	TRAV30	CGTEYPNDYKLSF	TRAJ20	TRBV4-1	CASSLGGTNEQFF	TRBJ2-1	RAKFKQLL
28385	TRAV13-1	CAATDDNAGNMLTF	TRAJ39	TRBV27	CASSLSPANYNEQFF	TRBJ2-1	YVWKSYVHV
26509	TRAV9-2	CALSNDYKLSF	TRAJ20	TRBV7-8	CASSLASSTAYGYTF	TRBJ1-2	YLQPRTFLL
7310	TRAV3	CAVRDMGTGGFKTIF	TRAJ9	TRBV7-9	CAIQEDTDTQYF	TRBJ2-3	RAKFKQLL
23570	TRAV27	CAGAGGGSQGNLIF	TRAJ42	TRBV19	CASSSRATGELFF	TRBJ2-2	GILGFVFTL
24583	TRAV22	CAVDGGGGSQGNLIF	TRAJ42	TRBV19	CASSIRSSYEQFF	TRBJ2-1	GILGFVFTL
27281	TRAV23/DV6	CAASIGNFGNEKLTF	TRAJ48	TRBV4-3	CASSPSRNTEAFF	TRBJ1-1	RPHERNGFTVL
27906	TRAV25	CAGPSGTYKYIF	TRAJ40	TRBV7-2	CASSHRGTNYGYTF	TRBJ1-2	FLNGSCGSV
1841	TRAV17	CATDVVHNAGNMLTF	TRAJ39	TRBV5-1	CASSLVQNSYEQYF	TRBJ2-7	KSKRTPMGF
9492	TRAV1-2	CAVRDNYGQNFVF	TRAJ26	TRBV9	CASSVRSSMNTEAFF	TRBJ1-1	AVFDRKSDAK
26255	TRAV14/DV4	CANGEGSQGNLIF	TRAJ42	TRBV30	CAWSVGQGAREQYF	TRBJ2-7	LTDEMIAQY
27793	TRAV25	CAGRDNYGQNFVF	TRAJ26	TRBV3-1	CASSQGWGTQPQHF	TRBJ1-5	RQLLFVVEV
1859	TRAV34	CGGVPGDSNYQLIW	TRAJ33	TRBV6-5	CASIADRGLNTEAFF	TRBJ1-1	KSKRTPMGF
23616	TRAV27	CAGGGSQGNLIF	TRAJ42	TRBV19	CASIIRSSYEQYF	TRBJ2-7	GILGFVFTL
28413	TRAV19	CALSEAQGAGNMLTF	TRAJ39	TRBV9	CASSATGGTDTQYF	TRBJ2-3	ALWEIQQVV
5374	TRAV29/DV5	CAASEDDKIIF	TRAJ30	TRBV4-1	CASSQDRGTSYEQYF	TRBJ2-7	RAKFKQLL
25774	TRAV12-1	CVVNRNNDMRF	TRAJ43	TRBV5-1	CASMDENTGELFF	TRBJ2-2	YLQPRTFLL
29144	TRAV12-1	CVVNEKDDMRF	TRAJ43	TRBV12-3	CASGKQNTGELFF	TRBJ2-2	YLQPRTFLL
19833	TRAV19	CALNENRDDKIIF	TRAJ30	TRBV25-1	CASSEFDSQETQYF	TRBJ2-5	AVFDRKSDAK
27579	TRAV35	CAGRETNAGKSTF	TRAJ27	TRBV19	CASSQYSVGEQYF	TRBJ2-7	GILGFVFTL
27641	TRAV5	CAGRTGGFKTIF	TRAJ9	TRBV5-1	CASSPRDSPSDEQFF	TRBJ2-1	SPRWYFYYL
1846	TRAV4	CLVGPLSGGYNKLIF	TRAJ4	TRBV4-3	CASSQTGADQETQYF	TRBJ2-5	KSKRTPMGF
1562	TRAV35	CAGPDGSSNTGKLIF	TRAJ37	TRBV27	CASSLIFPGRAFF	TRBJ1-1	GILGFVFTL
22071	TRAV21	CAVDLMKTSYDKVIF	TRAJ50	TRBV10-3	CAISRTGGSNTEAFF	TRBJ1-1	IVTDFSVIK
28248	TRAV25	CAGRVNSGYSTLTF	TRAJ11	TRBV6-5	CASSYGKTGLSGYTF	TRBJ1-2	LLDDFVEII
7508	TRAV5	CAEIILTGGGNKLTF	TRAJ10	TRBV11-2	CASSWGGGSHYGYTF	TRBJ1-2	IVTDFSVIK
26846	TRAV34	CGADFLMNRDDKIIF	TRAJ30	TRBV12-3	CASRAVINTDTQYF	TRBJ2-3	APARLERRHSA
28933	TRAV12-1	CVVNEEDKLIF	TRAJ34	TRBV7-9	CAGSTSLTGELFF	TRBJ2-2	YLQPRTFLL
27772	TRAV29/DV5	CAASDNGNQFYF	TRAJ49	TRBV14	CASSQEIGVYGYTF	TRBJ1-2	MMILSDDAV
8725	TRAV13-2	CAENRDQAGTALIF	TRAJ15	TRBV29-1	CSVESKINYGYTF	TRBJ1-2	AVFDRKSDAK
26183	TRAV12-1	CVVNRGDKLVF	TRAJ47	TRBV7-9	CASDDPNTGELFF	TRBJ2-2	YLQPRTFLL
5891	TRAV13-1	CAATYSGAGSYQLTF	TRAJ28	TRBV27	CASSNQETQYF	TRBJ2-5	ELAGIGILTV
6750	TRAV8-6	CAVSGSGGSNYKLTF	TRAJ53	TRBV7-2	CTTSSGEADTQYF	TRBJ2-3	RAKFKQLL
7034	TRAV12-2	CAFSPKSSASKIIF	TRAJ3	TRBV19	CASSFRSSETQYF	TRBJ2-5	GILGFVFTL
26497	TRAV19	CALSGFTDKLIF	TRAJ34	TRBV27	CASSLRDGYTDTQYF	TRBJ2-3	TTDPSFLGRY
8888	TRAV13-1	CAASETSYDKVIF	TRAJ50	TRBV5-1	CASSLGSPSSYEQYF	TRBJ2-7	RAKFKQLL
25941	TRAV9-2	CALSDQRAAGNKLTF	TRAJ17	TRBV12-5	CASGLADTDTQYF	TRBJ2-3	TTDPSFLGRY
27222	TRAV12-2	CAVSGNKLTF	TRAJ17	TRBV3-1	CASSQDLGGAYEQYF	TRBJ2-7	LLWNGPMAV
1790	TRAV19	CALSEVTDSWGKLQF	TRAJ24	TRBV12-4	CASSHQYNEQFF	TRBJ2-1	KSKRTPMGF
27926	TRAV38-2/DV8	CAYRGDNDMRF	TRAJ43	TRBV9	CASSALWHEQFF	TRBJ2-1	RQLLFVVEV
10873	TRAV8-3	CAVDVGTYKYIF	TRAJ40	TRBV24-1	CATSGRDATNEKLFF	TRBJ1-4	RPPIFIRRL
2288	TRAV38-1	CAFYSGGGADGLTF	TRAJ45	TRBV27	CASRAGSFSTDTQYF	TRBJ2-3	VAANIVLTV
22863	TRAV8-3	CAVGVGNTPLVF	TRAJ29	TRBV7-6	CASSLTEFTDTQYF	TRBJ2-3	AVFDRKSDAK
1492	TRAV29/DV5	CAAYRSGAGSYQLTF	TRAJ28	TRBV9	CASSNGYGNQPQHF	TRBJ1-5	ALYGFVPVL
22853	TRAV8-3	CAVEDAGNMLTF	TRAJ39	TRBV27	CASSPQGVVGNEQFF	TRBJ2-1	AVFDRKSDAK
2016	TRAV1-1	CAVRGDSRGKLQF	TRAJ24	TRBV2	CASRAGGGVETQYF	TRBJ2-5	RAQAPPPSW
27847	TRAV12-2	CAVNSGYALNF	TRAJ41	TRBV12-3	CASSLSGGSDEQFF	TRBJ2-1	FLLNKEMYL
22885	TRAV21	CAVREYNNNDMRF	TRAJ43	TRBV19	CASGQGAGEQYF	TRBJ2-7	GILGFVFTL
29239	TRAV8-4	CAVMRGTALIF	TRAJ15	TRBV29-1	CSVVGTGGPETQYF	TRBJ2-5	SPRWYFYYL
6381	TRAV21	CAVWADTDKLIF	TRAJ34	TRBV11-2	CASSWGGGSHYGYTF	TRBJ1-2	IVTDFSVIK
6629	TRAV13-1	CAAKEGYSTLTF	TRAJ11	TRBV29-1	CSVGSGEDSPQYF	TRBJ2-3	RAKFKQLL
7865	TRAV13-2	CAAPKGANNLFF	TRAJ36	TRBV19	CASSTRSGDTQYF	TRBJ2-3	GILGFVFTL
23614	TRAV12-2	CAGGGSQGNLIF	TRAJ42	TRBV19	CASSIRSQVEQFF	TRBJ2-1	GILGFVFTL
1301	TRAV27	CAGAAGSSNTGKLIF	TRAJ37	TRBV19	CASSSRSAYEQYF	TRBJ2-7	GILGFVFTL
8734	TRAV10	CVGRETSYDKVIF	TRAJ50	TRBV12-3	CASSSSGAGELFF	TRBJ2-2	RAKFKQLL
1894	TRAV8-2	CVVSDLSGNTGKLIF	TRAJ37	TRBV4-2	CASSADRGDTDTQYF	TRBJ2-3	KSKRTPMGF
26100	TRAV1-2	CAVRGPRNSGYALNF	TRAJ41	TRBV11-2	CASSLGDRGYQPQHF	TRBJ1-5	RVAGDSGFAAY
5324	TRAV21	CAVKSGANNLFF	TRAJ36	TRBV6-5	CASRKTGGYEQYF	TRBJ2-7	AVFDRKSDAK
9370	TRAV12-2	CAVRVGDMRF	TRAJ43	TRBV27	CASSRAGSGEDTQYF	TRBJ2-3	AVFDRKSDAK
26168	TRAV8-3	CAVIPGAGSYQLTF	TRAJ28	TRBV7-6	CASSPDRGREKLFF	TRBJ1-4	NQKLIANQF
27722	TRAV8-2	CVVSDRGDMRF	TRAJ43	TRBV5-1	CASSLELAGVDTQYF	TRBJ2-3	FKDNVILLN
28602	TRAV1-2	CAVRDLGDYKLSF	TRAJ20	TRBV18	CASSPPGGSSYEQYF	TRBJ2-7	LLLEWLAMA
21977	TRAV21	CAVDLMKTSYDKVIF	TRAJ50	TRBV9	CATEASNTGELFF	TRBJ2-2	IVTDFSVIK
2252	TRAV21	CAVAGGTSYGKLTF	TRAJ52	TRBV4-2	CASSQEYGGAYEQYF	TRBJ2-7	ATDALMTGF
29068	TRAV12-1	CVVNEPVGNTPLVF	TRAJ29	TRBV20-1	CSVTRDSNTGELFF	TRBJ2-2	YLQPRTFLL
27268	TRAV17	CATEERMDSSYKLIF	TRAJ12	TRBV7-9	CASSDRTEGDYEQYF	TRBJ2-7	TPRVTGGGAM
28328	TRAV8-4	CAVGGYNKLIF	TRAJ4	TRBV20-1	CSARDTGMGTGELFF	TRBJ2-2	LMCQPILLL
23467	TRAV5	CAEDNNARLMF	TRAJ31	TRBV2	CASSPGSTAPGELFF	TRBJ2-2	GLCTLVAML
9119	TRAV26-2	CILREFYNDMRF	TRAJ43	TRBV4-1	CASSQTNTDTQYF	TRBJ2-3	RAKFKQLL
27250	TRAV38-2/DV8	CAYWDSGYALNF	TRAJ41	TRBV30	CACPGPLTYEQYF	TRBJ2-7	RMFPNAPYL
23270	TRAV29/DV5	CAASGGNNNDMRF	TRAJ43	TRBV6-4	CASSVTPSSYNEQFF	TRBJ2-1	NLVPMVATV
26816	TRAV10	CVVSSYSSASKIIF	TRAJ3	TRBV24-1	CATSDLPGKAGYTF	TRBJ1-2	SPRWYFYYL
8624	TRAV12-2	CAVNTGGNNRLAF	TRAJ7	TRBV19	CASRGQPNTGELFF	TRBJ2-2	RAKFKQLL
23466	TRAV5	CAEDDNARLMF	TRAJ31	TRBV20-1	CSARDRVGNGYTF	TRBJ1-2	GLCTLVAML
26861	TRAV17	CATDPSYSSASKIIF	TRAJ3	TRBV5-5	CASSLLKAANYGYTF	TRBJ1-2	APARLERRHSA
75	TRAV14/DV4	CAMREGGNFNKFYF	TRAJ21	TRBV20-1	CSAPVPPYNEQFF	TRBJ2-1	YVLDHLIVV
8961	TRAV13-2	CADSGGGADGLTF	TRAJ45	TRBV27	CASSLPGTGGSPLHF	TRBJ1-6	RAKFKQLL
427	TRAV5	CAEIAGGYNKLIF	TRAJ4	TRBV5-5	CASSLASWGNEKLFF	TRBJ1-4	RPRGEVRFL
577	TRAV20	CAVTYNNNDMRF	TRAJ43	TRBV2	CAAGTRTDTQYF	TRBJ2-3	NLVPMVATV
22873	TRAV13-2	CAENAPLGRRALTF	TRAJ5	TRBV19	CASRINPGGADEAFF	TRBJ1-1	GILGFVFTL
2103	TRAV8-6	CAVSDRTNNDMRF	TRAJ43	TRBV11-3	CASSSRGRGETQYF	TRBJ2-5	HPVTKYIM
587	TRAV21	CAVRLIQGAQKLVF	TRAJ54	TRBV9	CASSVEGQGDTEAFF	TRBJ1-1	NLVPMVATV
21908	TRAV29/DV5	CAASENAGNMLTF	TRAJ39	TRBV11-2	CASRPVSSYNSPLHF	TRBJ1-6	RLRAEAQVK
28948	TRAV12-1	CVVNDQHTGGFKTIF	TRAJ9	TRBV30	CAWTDFRPNTEAFF	TRBJ1-1	SIIAYTMSL
2115	TRAV26-2	CILRDRTSGTYKYIF	TRAJ40	TRBV2	CASSEGPLNTEAFF	TRBJ1-1	HPVTKYIM
26390	TRAV6	CALRTGNQFYF	TRAJ49	TRBV6-1	CASLGLAGELFF	TRBJ2-2	TTDPSFLGRY
6995	TRAV27	CAGARSGSQGNLIF	TRAJ42	TRBV19	CASSVRSSYEQYF	TRBJ2-7	GILGFVFTL
7007	TRAV12-2	CAVFSNAGKSTF	TRAJ27	TRBV5-6	CASSLRDGSEAFF	TRBJ1-1	RAKFKQLL
26505	TRAV14/DV4	CAMKSGGFKTIF	TRAJ9	TRBV7-3	CASSLGGSSTDTQYF	TRBJ2-3	FTSDYYQLY
6001	TRAV8-4	CAVSHSGGGADGLTF	TRAJ45	TRBV5-6	CASSLRDGSEAFF	TRBJ1-1	RAKFKQLL
28055	TRAV12-1	CVPGNTPLVF	TRAJ29	TRBV4-1	CASSQEDRDNSPLHF	TRBJ1-6	LMIERFVSL
24522	TRAV27	CATGGSQGNLIF	TRAJ42	TRBV19	CASSIRSSYEQYF	TRBJ2-7	GILGFVFTL
24677	TRAV5	CAVPVEGGYNKLIF	TRAJ4	TRBV20-1	CSARDSTGNGYTF	TRBJ1-2	GLCTLVAML
26127	TRAV8-1	CAVVRSGNTPLVF	TRAJ29	TRBV11-2	CASSLGGTEAFF	TRBJ1-1	LLYDANYFL
23005	TRAV19	CALYTGANSKLTF	TRAJ56	TRBV5-6	CASSLGPVYEQYF	TRBJ2-7	TLWCSPIKV
903	TRAV12-2	CALAPDKLIF	TRAJ34	TRBV12-4	CASSSQGLSTEAFF	TRBJ1-1	LLWNGPMAV
28305	TRAV8-3	CAVDATNDMRF	TRAJ43	TRBV25-1	CASSSRDHPETQYF	TRBJ2-5	FLLNKEMYL
27940	TRAV29/DV5	CAASAMEGTYKYIF	TRAJ40	TRBV20-1	CSARDRTGVKNIQYF	TRBJ2-4	YADVFHLYL
6392	TRAV17	CATVATDSWGKFQF	TRAJ24	TRBV20-1	CSAEWDRAYNEQFF	TRBJ2-1	LLFGYPVYV
29044	TRAV12-1	CVVNILDDMRF	TRAJ43	TRBV7-9	CASSPEDIQYF	TRBJ2-4	YLQPRTFLL
23642	TRAV35	CAGPDGSSNTGKLIF	TRAJ37	TRBV27	CASSLIFPSGEQYF	TRBJ2-7	GILGFVFTL
26979	TRAV19	CALSEVDRLMF	TRAJ31	TRBV28	CASSLTGTDTQYF	TRBJ2-3	RLPGVLPRA
25908	TRAV20	CAVQASGGGADGLTF	TRAJ45	TRBV2	CASSEFRSPYEQYF	TRBJ2-7	NYNYLYRLF
25963	TRAV12-1	CVVNNNNDMRF	TRAJ43	TRBV12-3	CASGEANTGELFF	TRBJ2-2	YLQPRTFLL
25716	TRAV5	CAENPSSGNTPLVF	TRAJ29	TRBV7-2	CASSLAEQGGELFF	TRBJ2-2	GLCTLVAML
2192	TRAV21	CAVFNTGGFKTIF	TRAJ9	TRBV11-2	CASSVTGQLDEQYF	TRBJ2-7	ATDALMTGF
27883	TRAV12-2	CAVNRDDKIIF	TRAJ30	TRBV24-1	CATSDWSGNEQFF	TRBJ2-1	FLPGVYSVI
28515	TRAV21	CAVPLTGNQFYF	TRAJ49	TRBV7-6	CASSLGSGAYNEQFF	TRBJ2-1	TSQWLTNIF
24409	TRAV24	CARNTGNQFYF	TRAJ49	TRBV6-5	CASSAQTGASYGYTF	TRBJ1-2	NLVPMVATV
26597	TRAV14/DV4	CAMREWNDKIIF	TRAJ30	TRBV27	CASSLSGSPSPLHF	TRBJ1-6	TTDPSFLGRY
27359	TRAV10	CVVSARQDSSYKLIF	TRAJ12	TRBV7-9	CASSLGSGIYNEQFF	TRBJ2-1	TPRVTGGGAM
7538	TRAV12-1	CVVNGGDSSYKLIF	TRAJ12	TRBV29-1	CSAGQGPYEQYF	TRBJ2-7	RAKFKQLL
895	TRAV27	CAGPLDSNYQLIW	TRAJ33	TRBV15	CATSESRGGGYGYTF	TRBJ1-2	LLWNGPMAV
18405	TRAV5	CAEPLMDSSYKLIF	TRAJ12	TRBV20-1	CRVGPNTEAFF	TRBJ1-1	RLRAEAQVK
26809	TRAV38-1	CAFMKGGGYNKLIF	TRAJ4	TRBV25-1	CASSDLRTANTEAFF	TRBJ1-1	SPRWYFYYL
23546	TRAV24	CAFPYNNNDMRF	TRAJ43	TRBV27	CASSLEGYTEAFF	TRBJ1-1	NLVPMVATV
27758	TRAV1-2	CAVRDTGNAGNMLTF	TRAJ39	TRBV5-1	CASSLLAVDNEQFF	TRBJ2-1	MVTNNTFTL
22507	TRAV21	CAVDLMKTSYDKVIF	TRAJ50	TRBV10-3	CAITPGGSTEAFF	TRBJ1-1	IVTDFSVIK
434	TRAV4	CLVGASGAGSYQLTF	TRAJ28	TRBV9	CASSVWGTDTQYF	TRBJ2-3	RPRGEVRFL
476	TRAV38-2/DV8	CAYREGAQKLVF	TRAJ54	TRBV30	CAWSINSAEAFF	TRBJ1-1	KLVALGINAV
25106	TRAV8-4	CAVSGSYNTDKLIF	TRAJ34	TRBV20-1	CSARDGLTGHYEQYF	TRBJ2-7	NLVPMVATV
6965	TRAV12-2	CAVNVRQAGTALIF	TRAJ15	TRBV2	CASSSPGQGTEAFF	TRBJ1-1	RAKFKQLL
2092	TRAV9-2	CALSDREDHNDMRF	TRAJ43	TRBV9	CASSPQGGGSYEQYF	TRBJ2-7	HPVTKYIM
23509	TRAV13-2	CAENNSGDSSYKLIF	TRAJ12	TRBV12-4	CASSFAHLSYNEQFF	TRBJ2-1	NLVPMVATV
29043	TRAV12-1	CVVNKEDRLMF	TRAJ31	TRBV7-8	CASHSDRNTGELFF	TRBJ2-2	YLQPRTFLL
25327	TRAV8-6	CAVSVRMDSSYKLIF	TRAJ12	TRBV4-1	CASSQDPGYEQYF	TRBJ2-7	GILGFVFTL
26995	TRAV22	CAALGGDKIIF	TRAJ30	TRBV7-6	CASSLWAGNTIYF	TRBJ1-3	ALLPGLPAA
26334	TRAV14/DV4	CAMRGRTGNQFYF	TRAJ49	TRBV12-4	CASSQKLAGDNEQFF	TRBJ2-1	ALSKGVHFV
1374	TRAV1-1	CAVRDQEGNTPLVF	TRAJ29	TRBV28	CASMGGSNEQFF	TRBJ2-1	NLVPMVATV
28339	TRAV4	CLVISGAGSYQLTF	TRAJ28	TRBV5-4	CASSPSGLVSYEQYF	TRBJ2-7	TLMNVLTLV
1866	TRAV17	CATDDGDSSYKLIF	TRAJ12	TRBV7-9	CASSQGGNEQFF	TRBJ2-1	KSKRTPMGF
26983	TRAV12-2	CAVKGAGANSKLTF	TRAJ56	TRBV13	CASRSDRVTEHTQYF	TRBJ2-3	RLPGVLPRA
28995	TRAV8-4	CAVSDKGDSSYKLIF	TRAJ12	TRBV7-9	CASSLGTGYEQYF	TRBJ2-7	FIAGLIAIV
22490	TRAV26-1	CIGAGNMLTF	TRAJ39	TRBV27	CASSLTGLAGAEQYF	TRBJ2-7	RLRAEAQVK
26231	TRAV20	CAVPSYNTDKLIF	TRAJ34	TRBV27	CASSHDGYQPQHF	TRBJ1-5	TTDPSFLGRY
21534	TRAV29/DV5	CAATLSNDYKLSF	TRAJ20	TRBV19	CASSQVLAGTDTQYF	TRBJ2-3	AVFDRKSDAK
25655	TRAV1-2	CAVETGGFKTIF	TRAJ9	TRBV6-1	CASSEPRDEQFF	TRBJ2-1	DATYQRTRALVR
26548	TRAV24	CAPPYGNKLVF	TRAJ47	TRBV3-1	CASSLTSAYEQYF	TRBJ2-7	PTDNYITTY
22070	TRAV8-1	CAVLSGTASKLTF	TRAJ44	TRBV11-3	CASSLDMRTSNEQFF	TRBJ2-1	IVTDFSVIK
28841	TRAV23/DV6	CAALYNNNDMRF	TRAJ43	TRBV7-9	CASSSGQGVDAFF	TRBJ1-1	YLQPRTFLL
3246	TRAV13-2	CAENYGGSQGNLIF	TRAJ42	TRBV4-1	CASSQGQGGEQYF	TRBJ2-7	AVFDRKSDAK
4136	TRAV27	CAGALGSSNTGKLIF	TRAJ37	TRBV19	CASSSRSAYEQYF	TRBJ2-7	GILGFVFTL
27197	TRAV12-2	CAVNNARLMF	TRAJ31	TRBV15	CATSGTGGHEQYF	TRBJ2-7	LLWNGPMAV
26241	TRAV13-1	CAASSNAGNNRKLIW	TRAJ38	TRBV19	CASSPSARSSYEQYF	TRBJ2-7	VYFLQSINF
25443	TRAV26-2	CILSNNNDMCF	TRAJ43	TRBV30	CAWSISDLAKNIQYF	TRBJ2-4	NLVPMVATV
8621	TRAV38-2/DV8	CAYRDTSGTYKYIF	TRAJ40	TRBV19	CASSARSSTEQYF	TRBJ2-7	GILGFVFTL
25722	TRAV12-1	CVVNGMDSSHKLIF	TRAJ12	TRBV2	CASSGVQLLPGELFF	TRBJ2-2	GLCTLVAML
29030	TRAV12-1	CVVNILRGSSYKLIF	TRAJ12	TRBV2	CASSHTGGYEQFF	TRBJ2-1	NYNYLYRLF
6265	TRAV26-2	CILREFYNDMRF	TRAJ43	TRBV10-3	CAISESNKGTPGYTF	TRBJ1-2	RAKFKQLL
2070	TRAV14/DV4	CAMSSGYSTLTF	TRAJ11	TRBV29-1	CSVSGGRESTEAFF	TRBJ1-1	HPVTKYIM
2269	TRAV10	CVLHTGANSKLTF	TRAJ56	TRBV25-1	CASSQGDTEAFF	TRBJ1-1	KLVAMGINAV
28978	TRAV17	CATDAYDYKLSF	TRAJ20	TRBV6-2	CASSHRDIGYGYTF	TRBJ1-2	YTNSFTRGV
25965	TRAV12-1	CVVNENNDMRF	TRAJ43	TRBV5-1	CASGDENTGELFF	TRBJ2-2	YLQPRTFLL
1624	TRAV13-1	CAASMDSNYQLIW	TRAJ33	TRBV11-2	CASSSFGTAGEAFF	TRBJ1-1	CINGVCWTV
24703	TRAV1-2	CAVRDSNYQLIW	TRAJ33	TRBV6-1	CASSDAENTEAFF	TRBJ1-1	NLVPMVATV
27431	TRAV12-1	CVVNGMDSSYKLIF	TRAJ12	TRBV2	CASSEGRVLPGELFF	TRBJ2-2	GLCTLVAML
25577	TRAV38-2/DV8	CAYRSSFDMRF	TRAJ43	TRBV14	CASSLGVNTEAFF	TRBJ1-1	DATYQRTRALVR
22911	TRAV8-1	CAVGGYGGSQGNILF	TRAJ42	TRBV19	CASSIRSAYEQYF	TRBJ2-7	GILGFVFTL
8738	TRAV17	CATDASGGSNYKLTF	TRAJ53	TRBV28	CASSKGLAGLDEQFF	TRBJ2-1	RAKFKQLL
23014	TRAV13-1	CAASSVATDKLIF	TRAJ34	TRBV6-1	CASSESRSGNQPQHF	TRBJ1-5	FMPDFDLHL
4174	TRAV9-2	CALSDRNFNKFYF	TRAJ21	TRBV19	CASSKKADQWEKLFF	TRBJ1-4	RLRAEAQVK
26586	TRAV26-1	CIVRSDYKLSF	TRAJ20	TRBV5-4	CASSLPGYYGYTF	TRBJ1-2	YLQPRTFLL
5141	TRAV9-2	CALGFRAAGNKLTF	TRAJ17	TRBV18	CASSPPVGNEQFF	TRBJ2-1	RLRAEAQVK
25835	TRAV29/DV5	CAASGGAQKLVF	TRAJ54	TRBV7-6	CASSKLVANTGELFF	TRBJ2-2	LTDEMIAQY
25961	TRAV12-1	CVVNIDTDKLIF	TRAJ34	TRBV2	CASPDANTGELFF	TRBJ2-2	YLQPRTFLL
5019	TRAV25	CAGSHGGSQGNLIF	TRAJ42	TRBV19	CASSQRSTGELFF	TRBJ2-2	GILGFVFTL
28477	TRAV5	CAEREAAGNMLTF	TRAJ39	TRBV13	CASSLNSNTEAFF	TRBJ1-1	KSVNITFEL
28456	TRAV17	CATGRNNDMRF	TRAJ43	TRBV5-1	CASSLGNYSNQPQHF	TRBJ1-5	TSQWLTNIF
26188	TRAV12-1	CVVNSDTDKLIF	TRAJ34	TRBV2	CASGGTNTGELFF	TRBJ2-2	YLQPRTFLL
6953	TRAV27	CAGAGSQGNLIF	TRAJ42	TRBV9	CASSVEAAGAGELFF	TRBJ2-2	GILGFVFTL
4518	TRAV8-1	CAVNGDAGNMLTF	TRAJ39	TRBV3-1	CASSPGVRANVLTF	TRBJ2-6	MLDLQPETT
28702	TRAV26-2	CILRDGNDYKLSF	TRAJ20	TRBV29-1	CSVLGQGNFNEKLFF	TRBJ1-4	KLFIRQEEV
25887	TRAV22	CAPREGDDKIIF	TRAJ30	TRBV27	CASGSTEQYF	TRBJ2-7	VYFLQSINF
23402	TRAV13-1	CAASSNTGKLIF	TRAJ37	TRBV19	CASSSRSSYEQYF	TRBJ2-7	GILGFVFTL
9907	TRAV25	CAGTYGGSQGNLIF	TRAJ42	TRBV10-3	CAISEGGINTEAFF	TRBJ1-1	GILGFVFTL
4724	TRAV34	CGENQGGKLIF	TRAJ23	TRBV11-2	CASSWGGGSHYGYTF	TRBJ1-2	IVTDFSVIK
24185	TRAV14/DV4	CAMRDSQGGSEKLVF	TRAJ57	TRBV6-3	CASSYGLEQFF	TRBJ2-1	GILGFVFTL
26197	TRAV29/DV5	CAATRISYTDKLIF	TRAJ34	TRBV19	CASSMAENTEAFF	TRBJ1-1	VYFLQSINF
28676	TRAV8-1	CAVIRFGNEKLTF	TRAJ48	TRBV11-2	CASSLGGEGAFF	TRBJ1-1	LLYDANYFL
1825	TRAV21	CAVRPGSSNTGKLIF	TRAJ37	TRBV4-1	CASSHTTGDDYGYTF	TRBJ1-2	KSKRTPMGF
28021	TRAV8-1	CAVEGNNRLAF	TRAJ7	TRBV6-1	CASSEYGGYTF	TRBJ1-2	FTPLVPFWI
6636	TRAV12-2	CAVRRGTLTF	TRAJ11	TRBV28	CASSPIEVSIETQYF	TRBJ2-5	ELAGIGILTV
26980	TRAV13-2	CAEMEGTALIF	TRAJ15	TRBV4-1	CASSQGAAEAFF	TRBJ1-1	RLPGVLPRA
2255	TRAV12-2	CAVNLGNEKLTF	TRAJ48	TRBV12-4	CASSLLGSYNEQFF	TRBJ2-1	ATDALMTGF
27529	TRAV27	CAGAGSSNTGKLIF	TRAJ37	TRBV19	CASSVRSAYEQYF	TRBJ2-7	GILGFVFTL
9346	TRAV19	CALTYIRNNNARLMF	TRAJ31	TRBV25-1	CASSIGHTEAFF	TRBJ1-1	RAKFKQLL
26454	TRAV1-2	CARGGATNKLIF	TRAJ32	TRBV20-1	CSARILAGDTGELFF	TRBJ2-2	TTDPSFLGRY
7494	TRAV29/DV5	CAAARDDKIIF	TRAJ30	TRBV5-6	CASSLRDGSEAFF	TRBJ1-1	RAKFKQLL
28401	TRAV1-1	CAVPRYQAGTALIF	TRAJ15	TRBV7-2	CASNLGGAINEQFF	TRBJ2-1	SMMILSDDA
6311	TRAV12-1	CVVNTGNQFYF	TRAJ49	TRBV18	CASSHSGTAYEQYF	TRBJ2-7	AVFDRKSDAK
608	TRAV29/DV5	CAAYTGNQFYF	TRAJ49	TRBV27	CASSLQVWNEQFF	TRBJ2-1	NLVPMVATV
2251	TRAV38-2/DV8	CAYRSLYNNNDMRF	TRAJ43	TRBV2	CASRDGTINTGELFF	TRBJ2-2	ATDALMTGF
22967	TRAV29/DV5	CAASGSQGNLIF	TRAJ42	TRBV19	CASSIRSSYEQYF	TRBJ2-7	GILGFVFTL
29063	TRAV14/DV4	CAMRGSLGGYIPTF	TRAJ6	TRBV7-9	CASSLAGNTIYF	TRBJ1-3	SIIAYTMSL
26181	TRAV12-1	CVPRDTGRRALTF	TRAJ5	TRBV12-4	CASSSIYGTSYEQYF	TRBJ2-7	YLQPRTFLL
26618	TRAV21	CAVSSGGYQKVTF	TRAJ13	TRBV12-3	CASRRDRAYEQYF	TRBJ2-7	NQKLIANQF
263	TRAV24	CAFDTNAGKSTF	TRAJ27	TRBV19	CASSIFGQREQYF	TRBJ2-7	GILGFVFTL
26332	TRAV12-1	CVVNNNNDMRF	TRAJ43	TRBV19	CAGQGMNTGELFF	TRBJ2-2	YLQPRTFLL
29243	TRAV13-2	CADPNTGNQFYF	TRAJ49	TRBV7-6	CASSRRWGSSYEQYF	TRBJ2-7	SPRWYFYYL
3311	TRAV9-2	CALSDQGNNDMRF	TRAJ43	TRBV12-4	CASRFRTLQETQYF	TRBJ2-5	CYTWNQMNL
25581	TRAV4	CLVVSARQLTF	TRAJ22	TRBV6-1	CASASGGFGDEQYF	TRBJ2-7	DATYQRTRALVR
885	TRAV24	CAFTTDSWGKLQF	TRAJ24	TRBV3-1	CASSQGQANEKLFF	TRBJ1-4	LLWNGPMAV
6049	TRAV13-2	CAEAFYSGYSTLTF	TRAJ11	TRBV9	CASSSPGQGEEAFF	TRBJ1-1	AVFDRKSDAK
8901	TRAV13-1	CAASETSYDKVIF	TRAJ50	TRBV29-1	CSVGSGDHGEQFF	TRBJ2-1	RAKFKQLL
9254	TRAV13-1	CAAKEGYSTLTF	TRAJ11	TRBV4-1	CASSLGGTNEQFF	TRBJ2-1	RAKFKQLL
1289	TRAV27	CAGPLSGGSQGNLIF	TRAJ42	TRBV19	CASSIYSNQPQHF	TRBJ1-5	GILGFVFTL
2180	TRAV12-2	CAVIAINSGYALNF	TRAJ41	TRBV9	CASSENTANTGELFF	TRBJ2-2	ATDALMTGF
29146	TRAV12-1	CVVNNNNDMRF	TRAJ43	TRBV12-3	CASINLNTGELFF	TRBJ2-2	YLQPRTFLL
28848	TRAV12-1	CVVNAYDKLIF	TRAJ34	TRBV7-9	CASSSEIEAFF	TRBJ1-1	YLQPRTFLL
27203	TRAV21	CAVGGTSYGKLTF	TRAJ52	TRBV20-1	CSVRTATYNEQFF	TRBJ2-1	LLWNGPMAV
1529	TRAV14/DV4	CAMRDGGGSQGNLIF	TRAJ42	TRBV19	CASSIRSGAEQYF	TRBJ2-7	GILGFVFTL
27613	TRAV12-3	CAMSASNQAGTALIF	TRAJ15	TRBV19	CASSIRAGGNEQFF	TRBJ2-1	GILGFVFTL
29083	TRAV12-1	CVVNNAGNMLTF	TRAJ39	TRBV15	CATQNLNTGELFF	TRBJ2-2	YLQPRTFLL
6704	TRAV38-1	CAFMRGRGKLTF	TRAJ52	TRBV7-9	CASSFRDSYEQYF	TRBJ2-7	AVFDRKSDAK
5796	TRAV21	CAVHSGNTPLVF	TRAJ29	TRBV6-1	CASSGVGRQTYEQYF	TRBJ2-7	AVFDRKSDAK
8760	TRAV1-2	CAVRDHSGNTPLVF	TRAJ29	TRBV12-3	CASSFSGNTGELFF	TRBJ2-2	RAKFKQLL
26811	TRAV13-1	CAASYGSGGYNKLIF	TRAJ4	TRBV28	CASSSLTGSSGELFF	TRBJ2-2	SPRWYFYYL
26291	TRAV14/DV4	CAMSHYGGSQGNLIF	TRAJ42	TRBV11-2	CASSPEDRGAFF	TRBJ1-1	NYNYLYRLF
594	TRAV26-1	CTRGYARYNFNKFYF	TRAJ21	TRBV7-3	CASSPSDYGYTF	TRBJ1-2	NLVPMVATV
16321	TRAV13-1	CAASSKTSYDKVIF	TRAJ50	TRBV27	CASIPLAGVRDEQFF	TRBJ2-1	AVFDRKSDAK
26341	TRAV17	CATGFSGGYNKLIF	TRAJ4	TRBV4-1	CASSQYRETSDTQYF	TRBJ2-3	TTDPSFLGRY
26452	TRAV1-2	CAVRDPGGSYIPTF	TRAJ6	TRBV5-6	CASSPRGGGIYEQYF	TRBJ2-7	ALSKGVHFV
1799	TRAV21	CAVRTEYNFNKFYF	TRAJ21	TRBV7-9	CASSLAGDEQFF	TRBJ2-1	KSKRTPMGF
632	TRAV5	CAEKLAGTALIF	TRAJ15	TRBV5-1	CASSHTSGNGDTQYF	TRBJ2-3	NLVPMVATV
27760	TRAV38-2/DV8	CAYYGNQFYF	TRAJ49	TRBV20-1	CSASGGVITDTQYF	TRBJ2-3	KLWAQCVQL
605	TRAV29/DV5	CAASIGAGNMLTF	TRAJ39	TRBV18	CASSPPGLPGYTF	TRBJ1-2	NLVPMVATV
22889	TRAV27	CAGAHGSSNTGKLIF	TRAJ37	TRBV19	CASSVRSSYEQYF	TRBJ2-7	GILGFVFTL
8797	TRAV13-1	CAAMETSYDKVIF	TRAJ50	TRBV7-9	CASSSAAAYEQYF	TRBJ2-7	RAKFKQLL
1685	TRAV22	CAVTPPVQGAQKLVF	TRAJ54	TRBV4-2	CASSQGPGSGETQYF	TRBJ2-5	CINGVCWTV
984	TRAV12-2	CAVSASKIIF	TRAJ3	TRBV11-2	CASNTGTDSYEQYF	TRBJ2-7	LLWNGPMAV
25694	TRAV13-1	CAAGGSQGNLIF	TRAJ42	TRBV9	CASSVGNEQFF	TRBJ2-1	GLCTLVAML
28094	TRAV39	CAVDGGDYKLSF	TRAJ20	TRBV20-1	CSADREGSSNQPQHF	TRBJ1-5	FLPRVFSAV
5329	TRAV29/DV5	CAASPYNQGGKLIF	TRAJ23	TRBV20-1	CSALADTQYF	TRBJ2-3	IVTDFSVIK
1959	TRAV25	CSFRGDSRGKLQF	TRAJ24	TRBV2	CASKAGGGVETQYF	TRBJ2-5	RAQAPPPSW
4711	TRAV39	CAVDRSNFGNEKLTF	TRAJ48	TRBV24-1	CATSDGYEQYF	TRBJ2-7	AVFDRKSDAK
6291	TRAV39	CAVDFRDNYGQNFVF	TRAJ26	TRBV12-4	CASSPSSSYEQYF	TRBJ2-7	IVTDFSVIK
27458	TRAV27	CAGPSSNTGKLIF	TRAJ37	TRBV3-1	CASSRTGFSEQYF	TRBJ2-7	RYSIFFDYM
27802	TRAV6	CALDYGQNFVF	TRAJ26	TRBV19	CASSIGSREAFF	TRBJ1-1	RQLLFVVEV
23156	TRAV29/DV5	CAARFDSGYALNF	TRAJ41	TRBV9	CASSTYSGQSYGYTF	TRBJ1-2	GLCTLVAML
1960	TRAV25	CSFRGESRGKLQF	TRAJ24	TRBV2	CASRAGGGVETQYF	TRBJ2-5	RAQAPPPSW
27509	TRAV27	CAGADGGSQGNLIF	TRAJ42	TRBV19	CASSGRASGELFF	TRBJ2-2	GILGFVFTL
25476	TRAV5	CSHDNNARLMF	TRAJ31	TRBV20-1	CSARDRTGNGYTF	TRBJ1-2	GLCTLVAML
1283	TRAV25	CAANYGGSQGNLIF	TRAJ42	TRBV19	CASSIRSTDTQYF	TRBJ2-3	GILGFVFTL
627	TRAV4	CLVGDIQGGGGKLIF	TRAJ23	TRBV29-1	CSVEGDTGELFF	TRBJ2-2	NLVPMVATV
23510	TRAV5	CAENRCSTLTF	TRAJ11	TRBV9	CASSVAGGDEQFF	TRBJ2-1	GLCTLVAML
29147	TRAV8-6	CAYSGYSTLTF	TRAJ11	TRBV12-3	CASTLAGTGEEKLFF	TRBJ1-4	YLQPRTFLL
26161	TRAV17	CASHILTGGGNKLTF	TRAJ10	TRBV12-4	CASSFNRANTEAFF	TRBJ1-1	VYFLQSINF
24671	TRAV8-3	CAVPKGSQGNLIF	TRAJ42	TRBV19	CASSIRSSYEQYF	TRBJ2-7	GILGFVFTL
7167	TRAV13-2	CADSGGGADGLTF	TRAJ45	TRBV29-1	CSVGSGDHGEQFF	TRBJ2-1	RAKFKQLL
26016	TRAV12-1	CVVNMDSNYQLIW	TRAJ33	TRBV27	CASSLQREYPYEQYF	TRBJ2-7	TTDPSFLGRY
27538	TRAV27	CAGGHGGSQGNLIF	TRAJ42	TRBV19	CASSTSGANQPQHF	TRBJ1-5	GILGFVFTL
1269	TRAV27	CAGASGSSNTGKLIF	TRAJ37	TRBV19	CASSIRSAYEQYF	TRBJ2-7	GILGFVFTL
2291	TRAV25	CAGILSYGQNFVF	TRAJ26	TRBV25-1	CASSEVGQGFNGYTF	TRBJ1-2	VAANIVLTV
26962	TRAV8-4	CAVRINYKLSF	TRAJ20	TRBV6-2	CASSRVTSGHNEQFF	TRBJ2-1	RLPGVLPRA
27874	TRAV12-1	CVVNEEKSSGDKLTF	TRAJ46	TRBV14	CASSLMDSLQETQYF	TRBJ2-5	CLAVHECFV
26444	TRAV29/DV5	CAARSRRDDKIIF	TRAJ30	TRBV5-1	CASFEGGNSPLHF	TRBJ1-6	VYFLQSINF
9781	TRAV19	CALPYSGAGSYQLTF	TRAJ28	TRBV19	CASSIARFNEQFF	TRBJ2-1	IVTDFSVIK
23876	TRAV6	CALPMNRDDKIIF	TRAJ30	TRBV11-2	CASSYAYDGSYEQYF	TRBJ2-7	GLCTLVAML
7540	TRAV8-3	CAVGPMEYGNKLVF	TRAJ47	TRBV12-3	CASSFSGNTGELFF	TRBJ2-2	RAKFKQLL
4707	TRAV12-2	CAVTSVGNKLTF	TRAJ17	TRBV27	CASSLSGTNGYTF	TRBJ1-2	ELAGIGILTV
20121	TRAV1-2	CAVRVAGNTPLVF	TRAJ29	TRBV14	CASSPGQGAPNEQFF	TRBJ2-1	AVFDRKSDAK
28262	TRAV8-3	CAVAAGNMLTF	TRAJ39	TRBV28	CASRGATNTGELFF	TRBJ2-2	TIVEVQPQL
26494	TRAV24	CAFLPDDDMRF	TRAJ43	TRBV28	CASSPETGAIDGYTF	TRBJ1-2	NQKLIANQF
4067	TRAV29/DV5	CAATLSDKIIF	TRAJ30	TRBV18	CASSLGTVHQPQHF	TRBJ1-5	RAKFKQLL
7480	TRAV38-2/DV8	CAYRSLTSGTYKYIF	TRAJ40	TRBV13	CASSPRGGVEKTQYF	TRBJ2-5	RAKFKQLL
28894	TRAV12-2	CAVNRDDKIIF	TRAJ30	TRBV7-9	CASSPDILAFF	TRBJ1-1	YLQPRTFLL
4529	TRAV12-2	CAVPRATGGFKTIF	TRAJ9	TRBV13	CASSLGAGRELFF	TRBJ2-2	AVFDRKSDAK
26387	TRAV29/DV5	CAAILGFGNEKLTF	TRAJ48	TRBV9	CASSAGTGGYTF	TRBJ1-2	TTDPSFLGRY
5754	TRAV12-2	CAVDTGGGADGLTF	TRAJ45	TRBV2	CARGQDAANTGELFF	TRBJ2-2	ELAGIGILTV
26519	TRAV21	CAVAFSGGYNKLIF	TRAJ4	TRBV27	CASSLLQYNEQFF	TRBJ2-1	PTDNYITTY
460	TRAV38-2/DV8	CAYLVYDMRF	TRAJ43	TRBV27	CASSLAQGQPQHF	TRBJ1-5	KLVALGINAV
28855	TRAV12-1	CVVNMNNDMRF	TRAJ43	TRBV7-8	CADQDSNTGELFF	TRBJ2-2	YLQPRTFLL
1493	TRAV24	CAFYNQGGKLIF	TRAJ23	TRBV9	CASSVEGVADEQYF	TRBJ2-7	AVGSYVYSV
29050	TRAV8-2	CVVSDTAGGYNKLIF	TRAJ4	TRBV11-2	CASSLETGYEQYF	TRBJ2-7	YQDVNCTEV
1305	TRAV13-1	CAANGENNAGNMLTF	TRAJ39	TRBV19	CASSTHSGNEQFF	TRBJ2-1	GILGFVFTL
23858	TRAV9-2	CALIAGANSKLTF	TRAJ56	TRBV19	CASSIAPTDTQYF	TRBJ2-3	GILGFVFTL
28857	TRAV12-1	CVVNRLDDMRF	TRAJ43	TRBV5-5	CATLGSNTGELFF	TRBJ2-2	YLQPRTFLL
25851	TRAV17	CATLGLTGNQFYF	TRAJ49	TRBV29-1	CSVRGPYGAYEQYF	TRBJ2-7	FTSDYYQLY
913	TRAV12-3	CAMSGGKLIF	TRAJ23	TRBV15	CATSRASGSYEQYF	TRBJ2-7	LLWNGPMAV
4588	TRAV13-1	CAASQGSGNTGKLIF	TRAJ37	TRBV19	CASSQRSSYEQYF	TRBJ2-7	GILGFVFTL
24452	TRAV17	CATDALGNGNEKLTF	TRAJ48	TRBV19	CATQGDNTYEQYF	TRBJ2-7	GILGFVFTL
2766	TRAV35	CAGHTGNQFYF	TRAJ49	TRBV12-3	CASSFSGNTGELFF	TRBJ2-2	IVTDFSVIK
26433	TRAV1-2	CAVPFSGGYNKLIF	TRAJ4	TRBV15	CATSRAGQGHEQYF	TRBJ2-7	TTDPSFLGRY
23478	TRAV5	CAEDNNARLMF	TRAJ31	TRBV20-1	CSARDTVGNGYTF	TRBJ1-2	GLCTLVAML
23463	TRAV5	CAEDAGNMLTF	TRAJ39	TRBV29-1	CSVTGDRRSNQPQHF	TRBJ1-5	GLCTLVAML
29029	TRAV12-1	CVVNIFMDSSYKLIF	TRAJ12	TRBV12-5	CASGLVQGYEQYF	TRBJ2-7	NYNYLYRLF
2280	TRAV35	CAGTRNNLFF	TRAJ36	TRBV19	CASGGSSYEQYF	TRBJ2-7	VAANIVLTV
23502	TRAV5	CAELGNDMRF	TRAJ43	TRBV14	CASSQSPGGEQYF	TRBJ2-7	GLCTLVAML
25467	TRAV10	CSAGSNYQLIW	TRAJ33	TRBV6-5	CASTPQGAYEQYF	TRBJ2-7	GILGFVFTL
2256	TRAV1-1	CAVTGGDYKLSF	TRAJ20	TRBV10-3	CAISESSSGNNEQFF	TRBJ2-1	ATDALMTGF
27778	TRAV29/DV5	CAASVGTYKYIF	TRAJ40	TRBV2	CASSVSQKLFF	TRBJ1-4	VLSTFISAA
9278	TRAV13-1	CAATETSYDKVIF	TRAJ50	TRBV13	CASSRTGTSYEQYF	TRBJ2-7	RAKFKQLL
1802	TRAV26-2	CILKINGATNKLIF	TRAJ32	TRBV2	CASKIGTGELYEQYF	TRBJ2-7	KSKRTPMGF
27438	TRAV5	CAEKGGTALIF	TRAJ15	TRBV29-1	CSVRGEGDEQYF	TRBJ2-7	GLCTLVAML
28425	TRAV25	CAGTDYGGSQGNLIF	TRAJ42	TRBV14	CASSQALASFGEQYF	TRBJ2-7	TSQWLTNIF
25752	TRAV12-2	CAPAVYNFNKFYF	TRAJ21	TRBV28	CASSLDNSPLHF	TRBJ1-6	TTDPSFLGRY
1010	TRAV8-4	CAVSTDSGSARQLTF	TRAJ22	TRBV4-2	CASSPGLGTYEQYF	TRBJ2-7	LLWNGPMAV
29160	TRAV12-1	CVVNKYDKIIF	TRAJ30	TRBV7-9	CASSLDIEQYF	TRBJ2-7	YLQPRTFLL
4955	TRAV38-2/DV8	CAYRGSDSGNTPLVF	TRAJ29	TRBV5-1	CASSADREFYEQYF	TRBJ2-7	RAKFKQLL
28812	TRAV8-1	CAVNEEDTDKLIF	TRAJ34	TRBV7-9	CASSNLQSYTQYF	TRBJ2-3	WLLWPVTLA
7087	TRAV13-1	CAASETSYDKVIF	TRAJ50	TRBV19	CASSARSSYEQYF	TRBJ2-7	RAKFKQLL
26370	TRAV8-1	CAVNGFSGGYNKLIF	TRAJ4	TRBV5-6	CASSPGEARGEQFF	TRBJ2-1	YLQPRTFLL
873	TRAV29/DV5	CAASGGSYIPTF	TRAJ6	TRBV6-5	CASSSGPAYEQYF	TRBJ2-7	LLWNGPMAV
9005	TRAV5	CAERKDDYKLSF	TRAJ20	TRBV11-2	CASSWGGGSHYGYTF	TRBJ1-2	IVTDFSVIK
26112	TRAV8-6	CAVSDRNTNAGKSTF	TRAJ27	TRBV10-2	CASSEQVTGDNEQFF	TRBJ2-1	YLQPRTFLL
138	TRAV27	CAGAGSQGNLIF	TRAJ42	TRBV19	CASSSRASYEQYF	TRBJ2-7	GILGFVFTL
26607	TRAV29/DV5	CAGAAGNKLTF	TRAJ17	TRBV6-5	CASSYGPPYEQYF	TRBJ2-7	LTDEMIAQY
2093	TRAV12-1	CVVLMNRDDKIIF	TRAJ30	TRBV7-9	CASSLGAGRGYEQYF	TRBJ2-7	HPVTKYIM
10270	TRAV1-1	CAVRGGGYSTLTF	TRAJ11	TRBV7-9	CASSSRDGGTDTQYF	TRBJ2-3	AVFDRKSDAK
27486	TRAV8-1	CAVKGVDSSYKLIF	TRAJ12	TRBV6-1	CASTQGIGGYTF	TRBJ1-2	RYSIFFDYM
27314	TRAV19	CALGFYNQGGKLIF	TRAJ23	TRBV27	CASRTGSGSYNEQFF	TRBJ2-1	TPRVTGGGAM
26242	TRAV1-2	CAVRDRWDDYKLSF	TRAJ20	TRBV30	CACAGFLHHTGELFF	TRBJ2-2	TTDPSFLGRY
28101	TRAV12-1	CVVNNRDDKIIF	TRAJ30	TRBV4-1	CASSRGQGGQPQHF	TRBJ1-5	KQLIKVTLV
27830	TRAV12-2	CATEGPSGGYQKVTF	TRAJ13	TRBV24-1	CATSAVTDNTGELFF	TRBJ2-2	AIMTRCLAV
7121	TRAV13-1	CAAKEGYSTLTF	TRAJ11	TRBV7-9	CASSSAAAYEQYF	TRBJ2-7	RAKFKQLL
23552	TRAV27	CAGADGGSQGNLIF	TRAJ42	TRBV19	CASSGRSAGELFF	TRBJ2-2	GILGFVFTL
993	TRAV12-2	CAVSGGKLIF	TRAJ37	TRBV12-4	CASSPQGFSYEQYF	TRBJ2-7	LLWNGPMAV
26363	TRAV1-2	CAVRVPSGGSYIPTF	TRAJ6	TRBV4-3	CASSPRDRGFSPLHF	TRBJ1-6	RVAGDSGFAAY
1326	TRAV12-2	CAVNSGGYQKVTF	TRAJ13	TRBV28	CASSFSGDTEAFF	TRBJ1-1	GILGFVFTL
29170	TRAV19	CALTRSGYSTLTF	TRAJ11	TRBV25-1	CASSGLTDANTEAFF	TRBJ1-1	SPRWYFYYL
27555	TRAV27	CAGAGGGSQGNLIF	TRAJ42	TRBV19	CASSPRSTDTQYF	TRBJ2-3	GILGFVFTL
21016	TRAV5	CAESMDSSYKLIF	TRAJ12	TRBV5-6	CASSYTGGDTEAFF	TRBJ1-1	AVFDRKSDAK
2017	TRAV1-1	CAVRGDSWGKLQF	TRAJ24	TRBV2	CASRAGGGVETQYF	TRBJ2-5	RAQAPPPSW
2276	TRAV38-2/DV8	CAYETGNQFYF	TRAJ49	TRBV25-1	CASIGWGELFF	TRBJ2-2	KLVAMGINAV
29118	TRAV29/DV5	CAATNGSNYGQNFVF	TRAJ26	TRBV20-1	CSAGDLNTGELFF	TRBJ2-2	YLQPRTFLL
27541	TRAV17	CASPGRDDKIIF	TRAJ30	TRBV19	CASSLISYNEQFF	TRBJ2-1	GILGFVFTL
18334	TRAV20	CAVHRPDYNNDMRF	TRAJ43	TRBV4-3	CASSQDRGGTEAFF	TRBJ1-1	RLRAEAQVK
1498	TRAV5	CAESGGNNNDMRF	TRAJ43	TRBV4-1	CASSPSLQVAQHF	TRBJ1-5	ALYGFVPVL
2114	TRAV14/DV4	CAMSPRDDKIIF	TRAJ30	TRBV9	CASSPQGGGTGELFF	TRBJ2-2	HPVTKYIM
26287	TRAV12-1	CVVNRDDKIIF	TRAJ30	TRBV4-3	CASSHRNTLEAFF	TRBJ1-1	YLQPRTFLL
27009	TRAV19	CALSEATSGTYKYIF	TRAJ40	TRBV27	CASSLITGDTEAFF	TRBJ1-1	RLPGVLPRA
3168	TRAV1-2	CAVRGNTDKLIF	TRAJ34	TRBV7-2	CASSGGTSAYNEQFF	TRBJ2-1	AVFDRKSDAK
29162	TRAV12-1	CVVNNNNDMRF	TRAJ43	TRBV12-3	CARGDANTGELFF	TRBJ2-2	YLQPRTFLL
1764	TRAV29/DV5	CAATDRGGSNYKLTF	TRAJ53	TRBV9	CASSAQGANEQFF	TRBJ2-1	CINGVCWTV
1828	TRAV5	CAESPLDSSYKLIF	TRAJ12	TRBV7-9	CASSLAGEFRDKAFF	TRBJ1-1	KSKRTPMGF
2145	TRAV13-2	CAEKGGDDKIIF	TRAJ30	TRBV10-3	CAISESSSGNNEQFF	TRBJ2-1	ATDALMTGF
27441	TRAV12-1	CVVNGKDSSYKLIF	TRAJ12	TRBV2	CASSGGQVVPGELFF	TRBJ2-2	GLCTLVAML
22510	TRAV5	CAEKAGYSTLTF	TRAJ11	TRBV20-1	CSAKGQSISNQPQHF	TRBJ1-5	AVFDRKSDAK
8548	TRAV1-2	CAVADSNYQLIW	TRAJ33	TRBV6-1	CASSEEAGEYNEQFF	TRBJ2-1	RLRAEAQVK
26337	TRAV12-1	CVVDKTGANNLFF	TRAJ36	TRBV4-2	CASSHLGGPKETQYF	TRBJ2-5	LTDEMIAQY
27948	TRAV24	CAFPDAGNMLTF	TRAJ39	TRBV10-1	CASSESGAELFF	TRBJ2-2	GTDLEGNFY
2099	TRAV14/DV4	CAMRPRMDFNKFYF	TRAJ21	TRBV4-1	CASTRERSGNDEQFF	TRBJ2-1	HPVTKYIM
7594	TRAV12-2	CAVSRGSTLGRLYF	TRAJ18	TRBV5-6	CASSLRDGSEAFF	TRBJ1-1	RAKFKQLL
29216	TRAV4	CLLYRDDKIIF	TRAJ30	TRBV11-2	CASSLFRGGEKLFF	TRBJ1-4	SPRWYFYYL
23870	TRAV19	CALLYARLMF	TRAJ31	TRBV19	CASSIRSSYEQYF	TRBJ2-7	GILGFVFTL
25757	TRAV24	CASPNYGNMLTF	TRAJ39	TRBV12-4	CASKQGWSNQPQHF	TRBJ1-5	TTDPSFLGRY
887	TRAV27	CAGAPNTGNQFYF	TRAJ49	TRBV4-3	CASSPGQGPYEQYF	TRBJ2-7	LLWNGPMAV
21479	TRAV12-2	CAVKRLSGGSYIPTF	TRAJ6	TRBV30	CAWSLGTLSNEQFF	TRBJ2-1	IVTDFSVIK
27412	TRAV12-1	CVVNGRDSSYKLIF	TRAJ12	TRBV2	CASSAPDKAPNEQYF	TRBJ2-7	GLCTLVAML
27825	TRAV38-2/DV8	CASRTDSSYKLIF	TRAJ12	TRBV6-2	CASNNLLGVQFF	TRBJ2-1	CLAVHECFV
4640	TRAV10	CVVSGNNNARLMF	TRAJ31	TRBV4-2	CASSQETGYNEQFF	TRBJ2-1	IVTDFSVIK
26050	TRAV12-1	CVVNTLSDSNYQLIW	TRAJ33	TRBV5-1	CASSEGQGYEQYF	TRBJ2-7	NYNYLYRLF
28061	TRAV17	CATPQAGTALIF	TRAJ15	TRBV4-3	CASSQDDSWGYGYTF	TRBJ1-2	KLDGFMGRI
3190	TRAV27	CAGADGGGSQGNLIF	TRAJ42	TRBV12-4	CASSPSSSYEQYF	TRBJ2-7	GILGFVFTL
27759	TRAV38-2/DV8	CAYSENNNDMRF	TRAJ43	TRBV27	CASSLSGVGDGYTF	TRBJ1-2	KLWAQCVQL
50	TRAV12-2	CAAGTASKLTF	TRAJ44	TRBV28	CASRLQGLGQPQHF	TRBJ1-5	ELAGIGILTV
931	TRAV12-2	CAVDSGNTPLVF	TRAJ29	TRBV12-4	CASSPRQGNDEQYF	TRBJ2-7	LLWNGPMAV
27501	TRAV12-1	CVVNNVRNTDKLIF	TRAJ34	TRBV3-1	CASSGVSWETNEQYF	TRBJ2-7	CTELKLSDY
1692	TRAV8-2	CVVREGEYGNKLVF	TRAJ47	TRBV7-3	CASSPGAYNEQFF	TRBJ2-1	CINGVCWTV
27282	TRAV23/DV6	CAASIGNFGNEKLTF	TRAJ48	TRBV4-3	CASSQTRNREAFF	TRBJ1-1	RPHERNGFTVL
26372	TRAV19	CAPRGKNQGGKLIF	TRAJ23	TRBV7-3	CASSLGGSNTDTQYF	TRBJ2-3	FTSDYYQLY
8750	TRAV13-1	CAAGETSYDKVIF	TRAJ50	TRBV6-3	CASSSGDTGELFF	TRBJ2-2	RAKFKQLL
7479	TRAV5	CAEWDAGKSTF	TRAJ27	TRBV7-8	CASSLEAGNTEAFF	TRBJ1-1	GILGFVFTL
28930	TRAV12-1	CVVNEGDKIIF	TRAJ30	TRBV7-9	CASSADIEQYF	TRBJ2-7	YLQPRTFLL
954	TRAV12-2	CAVIAGKSTF	TRAJ27	TRBV29-1	CSVATSGGSNEQFF	TRBJ2-1	LLWNGPMAV
23675	TRAV35	CAGVTYGGSQGNLIF	TRAJ42	TRBV19	CASSLRSSYEQYF	TRBJ2-7	GILGFVFTL
1770	TRAV21	CAALDSGAGNMLTF	TRAJ39	TRBV6-5	CASIAGLRAFF	TRBJ1-1	CINGVCWTV
6872	TRAV27	CAGGGSQGNLIF	TRAJ42	TRBV7-9	CASSLLSGTSHEQYF	TRBJ2-7	GILGFVFTL
26424	TRAV29/DV5	CAASVGVNFNKFYF	TRAJ21	TRBV5-6	CASRYPSGGYTF	TRBJ1-2	TTDPSFLGRY
4615	TRAV5	CAEDAGNNRKLIW	TRAJ38	TRBV7-9	CASSLGGNEQFF	TRBJ2-1	RAKFKQLL
27245	TRAV1-1	CAVNDYGQNFVF	TRAJ26	TRBV7-3	CASSRLAASTDTQYF	TRBJ2-3	QIKVRVDMV
3325	TRAV12-2	CAVNPGKSTF	TRAJ27	TRBV11-2	CASSYGTSGYNEQFF	TRBJ2-1	MLDLQPETT
23679	TRAV12-2	CAHGGSQGNLIF	TRAJ42	TRBV19	CASSIRSSYEQYF	TRBJ2-7	GILGFVFTL
3172	TRAV41	CAVMDSNYQLIW	TRAJ33	TRBV28	CASSLNGQGAGYTF	TRBJ1-2	IVTDFSVIK
25631	TRAV6	CALSGYNKLIF	TRAJ4	TRBV7-8	CASSDSAGELFF	TRBJ2-2	DATYQRTRALVR
1325	TRAV38-1	CAFIQGAQKLVF	TRAJ54	TRBV27	CASSLEVGQETQYF	TRBJ2-5	GILGFVFTL
26961	TRAV12-2	CAGYPGYSTLTF	TRAJ11	TRBV7-9	CASSLGQYNSPLHF	TRBJ1-6	RLPGVLPRA
1649	TRAV4	CLVDGYGNKLVF	TRAJ47	TRBV4-2	CASSQEMGDWGEQYF	TRBJ2-7	CINGVCWTV
25798	TRAV1-2	CAVRDNRDDYKLSF	TRAJ20	TRBV30	CAWGGSTGDNSPLHF	TRBJ1-6	TTDPSFLGRY
488	TRAV5	CAEGGGSYIPTF	TRAJ6	TRBV25-1	CASSEGDTEAFF	TRBJ1-1	KLVALGINAV
25712	TRAV5	CAEMAGANNLFF	TRAJ36	TRBV19	CASSAWEGAEAFF	TRBJ1-1	GLCTLVAML
1490	TRAV17	CATDDSGGYQKVTF	TRAJ13	TRBV12-3	CASSGELRGAEKLFF	TRBJ1-4	AVGSYVYSV
10335	TRAV12-1	CVVTETSYDKVIF	TRAJ50	TRBV20-1	CSAPKAGSSYEQYF	TRBJ2-7	RAKFKQLL
28139	TRAV14/DV4	CAPRGFKTIF	TRAJ9	TRBV4-3	CASSLSVSSYNEQFF	TRBJ2-1	APLLSAGVF
120	TRAV19	CALSGFYNTDKLIF	TRAJ34	TRBV6-1	CASPGLAGEYEQYF	TRBJ2-7	LPEPLPQGQLTAY
27812	TRAV19	CALTPQGAQKLVF	TRAJ54	TRBV15	CATSDRPYGYTF	TRBJ1-2	FLAHIQWMV
26361	TRAV9-2	CALRGNTGKLIF	TRAJ37	TRBV5-6	CASSFWGGGTEAFF	TRBJ1-1	NQKLIANQF
5201	TRAV14/DV4	CAMKPSGFQKLVF	TRAJ8	TRBV4-3	CASSQRLAGDNEQFF	TRBJ2-1	AVFDRKSDAK
23505	TRAV13-2	CAENIGGGSQGNLIF	TRAJ42	TRBV19	CASSMRSGETQYF	TRBJ2-5	GILGFVFTL
22796	TRAV21	CAVDLMKTSYDKVIF	TRAJ50	TRBV13	CASSLERGEQYF	TRBJ2-7	IVTDFSVIK
28788	TRAV12-1	CVVKDNNNDMRF	TRAJ43	TRBV9	CASSGLRGTAEAFF	TRBJ1-1	GLMWLSYFV
19407	TRAV29/DV5	CAASGGSYIPTF	TRAJ6	TRBV11-2	CASSPLDGEQFF	TRBJ2-1	RLRAEAQVK
28431	TRAV13-1	CAAIQGAQKLVF	TRAJ54	TRBV19	CASTPGGTYNEQFF	TRBJ2-1	NYMPYFFTL
19962	TRAV14/DV4	CAMREGTQAGTALIF	TRAJ15	TRBV11-1	CASSFRQGLYEQYF	TRBJ2-7	AVFDRKSDAK
22950	TRAV29/DV5	CAASGSQGNLIF	TRAJ42	TRBV19	CASSIRSAYEQYF	TRBJ2-7	GILGFVFTL
26820	TRAV25	CAVTGGFKTIF	TRAJ9	TRBV3-1	CASSQGGSSSEKLFF	TRBJ1-4	SPRWYFYYL
2294	TRAV5	CAADNQGGKLIF	TRAJ23	TRBV19	CASSGRSADTQYF	TRBJ2-3	GILGFVFTL
24644	TRAV12-2	CAVNGGGGSQGNLIF	TRAJ42	TRBV19	CASSTRAAYEQYF	TRBJ2-7	GILGFVFTL
25737	TRAV39	CAVPGNNDMRF	TRAJ43	TRBV6-5	CASSNPGPWGSPLHF	TRBJ1-6	LTDEMIAQY
24600	TRAV8-3	CAVGGDGGSQGNLIF	TRAJ42	TRBV19	CASSVRSSYEQYF	TRBJ2-7	GILGFVFTL
28412	TRAV13-1	CAASSYSTLTF	TRAJ11	TRBV29-1	CSVEKGQGQETQYF	TRBJ2-5	RQLLFVVEV
19988	TRAV21	CAVPYDKVIF	TRAJ50	TRBV27	CASSSREGAYNEQFF	TRBJ2-1	AVFDRKSDAK
26275	TRAV35	CAGQPAGTALIF	TRAJ15	TRBV27	CASSFRTSGNEQYF	TRBJ2-7	TTDPSFLGRY
1260	TRAV27	CAGAIGSSNTGKLIF	TRAJ37	TRBV19	CASSIRAAYEQYF	TRBJ2-7	GILGFVFTL
2167	TRAV21	CAVRQSGSQGNLIF	TRAJ42	TRBV7-9	CASSSDSQLYEQYF	TRBJ2-7	ATDALMTGF
25776	TRAV1-2	CAVSDSNYQLIW	TRAJ33	TRBV6-4	CASSDSDGTTDTQYF	TRBJ2-3	YLQPRTFLL
17507	TRAV12-2	CAVDQGGKLIF	TRAJ23	TRBV15	CATSGQNLGGEQYF	TRBJ2-7	ELAGIGILTV
4814	TRAV12-1	CVVRVRTSYGKLTF	TRAJ52	TRBV7-8	CASSLLAGQETQYF	TRBJ2-5	CYTWNQMNL
25364	TRAV12-2	CAVTPSNTGKLIF	TRAJ37	TRBV19	CASSIRSAYEQYF	TRBJ2-7	GILGFVFTL
22685	TRAV21	CAVDLMKTSYDKVIF	TRAJ50	TRBV15	CATSRDARVTEAFF	TRBJ1-1	IVTDFSVIK
26529	TRAV21	CAVRGGSGTYKYIF	TRAJ40	TRBV19	CASSLPRANTGELFF	TRBJ2-2	LTDEMIAQY
1296	TRAV25	CAGNYGGSQGNLIF	TRAJ42	TRBV19	CASSMRSTDTQYF	TRBJ2-3	GILGFVFTL
29021	TRAV12-1	CVVNILRSNDYKLSF	TRAJ20	TRBV6-1	CASSERTGYEQYF	TRBJ2-7	NYNYLYRLF
25363	TRAV22	CAVTPPPSYDKVIF	TRAJ50	TRBV12-4	CASSSVSGYTF	TRBJ1-2	NLVPMVATV
3264	TRAV12-1	CVVDQTGANNLFF	TRAJ36	TRBV11-2	CASSWGGGSHYGYTF	TRBJ1-2	IVTDFSVIK
26253	TRAV9-2	CALSGAGNQFYF	TRAJ49	TRBV27	CASSSRGPHGDEQFF	TRBJ2-1	TTDPSFLGRY
21710	TRAV12-2	CAVINDYKLSF	TRAJ20	TRBV20-1	CSARAPLTGNGGYTF	TRBJ1-2	AVFDRKSDAK
25770	TRAV12-1	CVVNVLMDSSYKLIF	TRAJ12	TRBV2	CASSEAGGYEQYF	TRBJ2-7	NYNYLYRLF
27888	TRAV10	CVVSPNSGYALNF	TRAJ41	TRBV11-2	CASSPERGEETQYF	TRBJ2-5	VMVELVAEL
28189	TRAV8-6	CAVSAGGSNYKLTF	TRAJ53	TRBV7-9	CASSHRGGPNYGYTF	TRBJ1-2	MPYFFTLLL
21578	TRAV9-2	CALLRMDSSYKLIF	TRAJ12	TRBV4-1	CASSPAGFSGNTIYF	TRBJ1-3	AVFDRKSDAK
9185	TRAV13-2	CADSGGGADGLTF	TRAJ45	TRBV15	CATSPSGGTYNEQFF	TRBJ2-1	RAKFKQLL
22955	TRAV35	CAGGGDGGSQGNLIF	TRAJ42	TRBV19	CASSPRSGSTEAFF	TRBJ1-1	GILGFVFTL
25891	TRAV38-1	CAFMKPPYGNYQLIW	TRAJ33	TRBV24-1	CATSDLGPTGELFF	TRBJ2-2	TTDPSFLGRY
633	TRAV5	CAESIRSFNKFYF	TRAJ21	TRBV25-1	CASSDSRANTGELFF	TRBJ2-2	NLVPMVATV
6907	TRAV35	CAGPLDRAQKLVF	TRAJ54	TRBV20-1	CSAETGVGQPQHF	TRBJ1-5	GILGFVFTL
28367	TRAV8-1	CAVITNTGNQFYF	TRAJ49	TRBV7-8	CASSAPSYNEQFF	TRBJ2-1	TLMNVLTLV
28800	TRAV8-2	CVVSSPGGSYIPTF	TRAJ6	TRBV2	CATQHRDIVGEPQHF	TRBJ1-5	WPVTLACFV
9200	TRAV1-2	CAVFGGYQKVTF	TRAJ13	TRBV19	CASSIRSSYEQYF	TRBJ2-7	GILGFVFTL
25839	TRAV12-1	CVVNKGDKIIF	TRAJ30	TRBV7-9	CASSPDIEAFF	TRBJ1-1	YLQPRTFLL
474	TRAV38-2/DV8	CAYPGGGADGLTF	TRAJ45	TRBV25-1	CASNRGDGYTF	TRBJ1-2	KLVALGINAV
7654	TRAV12-3	CAIGGDGGSQGNLIF	TRAJ42	TRBV4-2	CASSQRPSEVGELFF	TRBJ2-2	RAKFKQLL
1293	TRAV27	CAGGGQGGSQGNLIF	TRAJ42	TRBV19	CASSLYSNQPQHF	TRBJ1-5	GILGFVFTL
5435	TRAV12-2	CAVNPASGGSYIPTF	TRAJ6	TRBV28	CASSPTGLGTEAFF	TRBJ1-1	ELAGIGILTV
26410	TRAV12-3	CAALMGNQFYF	TRAJ49	TRBV7-7	CASSLMLGEETQYF	TRBJ2-5	TTDPSFLGRY
991	TRAV12-2	CAVSGDDMRF	TRAJ43	TRBV6-4	CASSAGTVSYEQYF	TRBJ2-7	LLWNGPMAV
1028	TRAV12-2	CAVTPDDKIIF	TRAJ30	TRBV6-3	CASSTGTAAYEQYF	TRBJ2-7	LLWNGPMAV
23591	TRAV25	CAGASGGGSQGNLIF	TRAJ42	TRBV19	CASSGRSTDTQYF	TRBJ2-3	GILGFVFTL
17496	TRAV21	CAVDPNDYKLSF	TRAJ20	TRBV19	CASSLITGNTIYF	TRBJ1-3	RLRAEAQVK
28648	TRAV13-1	CAPLGSARQLTF	TRAJ22	TRBV29-1	CSVASGTEAFF	TRBJ1-1	IPIQASLPF
24642	TRAV8-1	CAVNAAGNDYKLSF	TRAJ20	TRBV7-9	CASSTRTGQETQYF	TRBJ2-5	NLVPMVATV
9919	TRAV13-2	CAENMGGGGNKLTF	TRAJ10	TRBV4-1	CASSQDRNTDTQYF	TRBJ2-3	RAKFKQLL
569	TRAV10	CVLASGGSYIPTF	TRAJ6	TRBV12-3	CASLAGVRTDTQYF	TRBJ2-3	NLVPMVATV
1033	TRAV12-2	CAVTTDKLIF	TRAJ34	TRBV9	CASSVAGGAYEQYF	TRBJ2-7	LLWNGPMAV
28985	TRAV4	CLVTPLYNFNKFYF	TRAJ21	TRBV2	CASSEDNRGRYEQYF	TRBJ2-7	VFLVLLPLV
2209	TRAV21	CAVRERDNQGGKLIF	TRAJ23	TRBV7-9	CASSFMGQLDEQFF	TRBJ2-1	ATDALMTGF
9002	TRAV12-1	CVVTETSYDKVIF	TRAJ50	TRBV29-1	CSVGSGDHGEQFF	TRBJ2-1	RAKFKQLL
28525	TRAV9-2	CALIGGSNDYKLSF	TRAJ20	TRBV2	CAKLVTGAVSGEQFF	TRBJ2-1	ALWEIQQVV
2171	TRAV21	CAVISRGSQGNLIF	TRAJ42	TRBV11-2	CASSSLGQLDTQYF	TRBJ2-3	ATDALMTGF
6650	TRAV13-1	CAASETSYDKVIF	TRAJ50	TRBV20-1	CSAEQAYEQYF	TRBJ2-7	RAKFKQLL
890	TRAV12-2	CAGGDDKIIF	TRAJ30	TRBV5-8	CASSLPAAGYGYTF	TRBJ1-2	LLWNGPMAV
9167	TRAV12-2	CAVNGNKLVF	TRAJ47	TRBV27	CASTQSGVFGGELFF	TRBJ2-2	ELAGIGILTV
1545	TRAV27	CAGAQGSSNTGKLIF	TRAJ37	TRBV19	CASSIRSAYEQFF	TRBJ2-1	GILGFVFTL
9600	TRAV41	CAVNEYGNKLVF	TRAJ47	TRBV5-8	CASSFGGARTGELFF	TRBJ2-2	AVFDRKSDAK
25986	TRAV21	CAVHASGTYKYIF	TRAJ40	TRBV7-2	CASSLEDTYYGYTF	TRBJ1-2	NQKLIANQF
26531	TRAV6	CALNAGNMLTF	TRAJ39	TRBV6-2	CASTTGTGYAEAFF	TRBJ1-1	TTDPSFLGRY
26726	TRAV8-3	CAGGGSSNTGKLIF	TRAJ37	TRBV11-2	CASSLLLAGYNEQFF	TRBJ2-1	NLVPMVATV
26676	TRAV12-2	CAVNRNEKLTF	TRAJ48	TRBV2	CASSPPGLSGNIQYF	TRBJ2-4	ELAGIGILTV
40	TRAV12-2	CAVKVADKLIF	TRAJ34	TRBV27	CASSSGALITVEQYF	TRBJ2-7	ELAGIGILTV
27214	TRAV12-2	CAVIAGKSTF	TRAJ27	TRBV15	CATSGRTGGGEQYF	TRBJ2-7	LLWNGPMAV
26198	TRAV8-3	CAVAPGYSTLTF	TRAJ11	TRBV5-6	CASSQGSGNEQFF	TRBJ2-1	QYIKWPWYI
25719	TRAV12-1	CVVNSPNDYKLSF	TRAJ20	TRBV6-2	CASSYPEVAPSEQFF	TRBJ2-1	GLCTLVAML
2756	TRAV12-2	CAVNLGGGSQGNLIF	TRAJ42	TRBV19	CASSARSGEPQHF	TRBJ1-5	GILGFVFTL
7881	TRAV13-2	CADSGGGADGLTF	TRAJ45	TRBV27	CASSLSGSNNEQFF	TRBJ2-1	RAKFKQLL
11004	TRAV17	CATENSGGSNYKLTF	TRAJ53	TRBV6-3	CASSYGAGGYNEQFF	TRBJ2-1	AVFDRKSDAK
22916	TRAV27	CAGPATNAGKSTF	TRAJ27	TRBV19	CASSIRSTYEQYF	TRBJ2-7	GILGFVFTL
26583	TRAV8-1	CAVINSGNTPLVF	TRAJ29	TRBV11-3	CASSLGGAEAFF	TRBJ1-1	LLYDANYFL
2254	TRAV35	CAGQVSNNNDMRF	TRAJ43	TRBV7-9	CASSSLERSFGEAFF	TRBJ1-1	ATDALMTGF
26554	TRAV6	CALDVITGGGNKLTF	TRAJ10	TRBV27	CASSLRVAGEQFF	TRBJ2-1	TTDPSFLGRY
27312	TRAV10	CVVSARMDSSYKLIF	TRAJ12	TRBV7-9	CASSIMDRGPGELFF	TRBJ2-2	TPRVTGGGAM
1030	TRAV12-2	CAVTRNNDMRF	TRAJ43	TRBV5-4	CASSWGGAYEQYF	TRBJ2-7	LLWNGPMAV
26401	TRAV29/DV5	CAASEAGGFKTIF	TRAJ9	TRBV4-1	CASSQDDGGTDEQYF	TRBJ2-7	NQKLIANQF
14559	TRAV13-2	CAEPNNRLAF	TRAJ7	TRBV15	CATSRVGTNQPQHF	TRBJ1-5	ELAGIGILTV
26552	TRAV12-1	CVVNRDDKIIF	TRAJ30	TRBV25-1	CASSESNSLEAFF	TRBJ1-1	YLQPRTFLL
27516	TRAV8-6	CAVPGRNNQGGKLIF	TRAJ23	TRBV19	CASSIRSSYEQYF	TRBJ2-7	GILGFVFTL
26967	TRAV38-2/DV8	CAYRSPVSGNQFYF	TRAJ49	TRBV28	CASTPPRGPQHF	TRBJ1-5	RLPGVLPRA
5602	TRAV39	CAVTPIFGNEKLTF	TRAJ48	TRBV7-3	CASSLTGFDYGYTF	TRBJ1-2	LLFGYPVYV
104	TRAV13-1	CAAMEGAQKLVF	TRAJ54	TRBV6-5	CASSYPGGGFYEQYF	TRBJ2-7	LLFGYPVYV
22702	TRAV21	CAVDLMKTSYDKVIF	TRAJ50	TRBV29-1	CSADRPSAVEQFF	TRBJ2-1	IVTDFSVIK
27890	TRAV12-3	CAMKRGTGGFKTIF	TRAJ9	TRBV6-2	CASSPRTDQETQYF	TRBJ2-5	IPVAYRNVL
2144	TRAV24	CAFTSNTGKLIF	TRAJ37	TRBV5-1	CASRGDTFYEQYF	TRBJ2-7	ATDALMTGF
26790	TRAV4	CLVGEFSGGYNKLIF	TRAJ4	TRBV28	CASSPLTSNYGYTF	TRBJ1-2	LPRWYFYYL
27360	TRAV10	CVMGWGKLQF	TRAJ24	TRBV27	CASSLDRSTGELFF	TRBJ2-2	NLVPMVATV
25800	TRAV8-4	CAVSEPSAGKSTF	TRAJ27	TRBV4-1	CASSQGPNGYTF	TRBJ1-2	YLQPRTFLL
22883	TRAV35	CAGPSNTGKLIF	TRAJ37	TRBV4-1	CAVLVDPYNEQFF	TRBJ2-1	GILGFVFTL
27829	TRAV17	CATDNQAGTALIF	TRAJ15	TRBV19	CASSPGSSYNEQFF	TRBJ2-1	YMPYFFTLL
26997	TRAV13-1	CAAPGNYGQNFVF	TRAJ26	TRBV20-1	CSASQIYEQYF	TRBJ2-7	ALLPGLPAA
14178	TRAV29/DV5	CAASGSSNTGKLIF	TRAJ37	TRBV12-3	CASSLIGEAFF	TRBJ1-1	AVFDRKSDAK
1938	TRAV17	CATDVSYNTDKLIF	TRAJ34	TRBV27	CASSPTSGGYNEQFF	TRBJ2-1	GPRLGVRAT
27503	TRAV8-2	CVVSDRNFNKFYF	TRAJ21	TRBV10-3	CAISESLGQDQQYF	TRBJ2-7	CTELKLSDY
25741	TRAV5	CAANTGNQFYF	TRAJ49	TRBV27	CASSLAVNTEAFF	TRBJ1-1	LTDEMIAQY
28615	TRAV13-2	CAETPTNGGSYIPTF	TRAJ6	TRBV9	CASSPPESYGYTF	TRBJ1-2	LLLEWLAMA
27574	TRAV27	CAGADGGSQGNLIF	TRAJ42	TRBV19	CASSIRSAGELFF	TRBJ2-2	GILGFVFTL
6239	TRAV13-2	CAETHSGGSNYKLTF	TRAJ53	TRBV11-2	CASSWGGGSHYGYTF	TRBJ1-2	IVTDFSVIK
28858	TRAV12-1	CVVNSGDKIIF	TRAJ30	TRBV7-9	CASSSDIEAFF	TRBJ1-1	YLQPRTFLL
1044	TRAV12-1	CVVEGDKVIF	TRAJ50	TRBV4-1	CASSHSGYEQFF	TRBJ2-1	LLWNGPMAV
2097	TRAV13-1	CAASKVTGGGNKLTF	TRAJ10	TRBV7-6	CASSVADRGDEQFF	TRBJ2-1	HPVTKYIM
27492	TRAV8-2	CVVSDRNFNKFYF	TRAJ21	TRBV10-3	CAISESTGLRDEQFF	TRBJ2-1	CTELKLSDY
28626	TRAV8-1	CAVIYSGNTPLVF	TRAJ29	TRBV11-3	CASSLGGAEAFF	TRBJ1-1	LLYDANYFL
23029	TRAV1-2	CAVRDSGGSYIPTF	TRAJ6	TRBV19	CASSTGDSNQPQHF	TRBJ1-5	EPLPQGQLTAY
549	TRAV12-2	CAVLTLNARLMF	TRAJ31	TRBV12-4	CASLPTGTNTGELFF	TRBJ2-2	NLVPMVATV
28976	TRAV38-2/DV8	CAHPSGNTPLVF	TRAJ29	TRBV28	CASSLNEQEGQPQHF	TRBJ1-5	YTNSFTRGV
28343	TRAV13-2	CAEKSSYKLIF	TRAJ12	TRBV6-2	CASSYSLLNTEAFF	TRBJ1-1	YLGGMSYYC
26939	TRAV8-3	CAVGPGGSYDKVIF	TRAJ50	TRBV7-9	CASSLTGGGNYGYTF	TRBJ1-2	MTLHGHMMY
21783	TRAV21	CAVLGGGADGLTF	TRAJ45	TRBV12-4	CASSPMGGLAEAFF	TRBJ1-1	AVFDRKSDAK
15772	TRAV13-1	CAASILPGTYKYIF	TRAJ40	TRBV24-1	CATSAGTFHTGELFF	TRBJ2-2	RLRAEAQVK
23480	TRAV5	CAEDNNARLMF	TRAJ31	TRBV20-1	CSARLRKLSGNTIYF	TRBJ1-3	GLCTLVAML
27283	TRAV23/DV6	CAASVGNFGNEKLTF	TRAJ48	TRBV4-3	CASSPYRNTEAFF	TRBJ1-1	RPHERNGFTVL
28489	TRAV5	CAESKEGKLIF	TRAJ37	TRBV30	CAYQPPGGGNIQYF	TRBJ2-4	KSVNITFEL
1504	TRAV12-2	CAVNLDQTGANNLFF	TRAJ36	TRBV7-7	CASSLGGYSPLHF	TRBJ1-6	VVMSWAPPV
22058	TRAV21	CAVDLMKTSYDKVIF	TRAJ50	TRBV29-1	CSVSRRYGYTF	TRBJ1-2	IVTDFSVIK
28599	TRAV14/DV4	CAMRESRNNRLAF	TRAJ7	TRBV2	CASSESLVHNYGYTF	TRBJ1-2	NVFAFPFTI
26250	TRAV14/DV4	CAMFPGARLMF	TRAJ31	TRBV3-1	CASSLTGFGEQFF	TRBJ2-1	PTDNYITTY
28219	TRAV8-4	CAVIRDNYGQNFVF	TRAJ26	TRBV19	CASSVRDSAQHLTF	TRBJ2-6	GTDLEGNFY
26009	TRAV29/DV5	CAARRWAIGAGKSTF	TRAJ27	TRBV27	CASSDRAGTDTQYF	TRBJ2-3	TTDPSFLGRY
924	TRAV17	CATDRWDSNYQLIW	TRAJ33	TRBV12-4	CASSFPNQPQHF	TRBJ1-5	LLWNGPMAV
27511	TRAV27	CAGASGGSQGNLIF	TRAJ42	TRBV19	CASSARSSGELFF	TRBJ2-2	GILGFVFTL
9951	TRAV12-2	CAEGGNQGGKLIF	TRAJ23	TRBV5-8	CASSLPPGTDEQYF	TRBJ2-7	AVFDRKSDAK
9283	TRAV13-1	CAAAETSYDKVIF	TRAJ50	TRBV5-5	CASRPGVGNQPQHF	TRBJ1-5	RAKFKQLL
3224	TRAV8-4	CAVSENRDDKIIF	TRAJ30	TRBV20-1	CSARDSTGNGYTF	TRBJ1-2	GLCTLVAML
28109	TRAV12-1	CVVNSGNTPLVF	TRAJ29	TRBV6-1	CASSYLYRVAGELFF	TRBJ2-2	NYMPYFFTL
26271	TRAV17	CATDGNNNAGNMLTF	TRAJ39	TRBV2	CASSVAGSSYEQYF	TRBJ2-7	LTDEMIAQY
23547	TRAV38-2/DV8	CAFSMEYGNKLVF	TRAJ47	TRBV9	CASSGQGGTEAFF	TRBJ1-1	GILGFVFTL
27434	TRAV22	CAAFKAAGNKLTF	TRAJ17	TRBV20-1	CSGEWDQNIQYF	TRBJ2-4	GLCTLVAML
23671	TRAV27	CAGVGGGSQGNLIF	TRAJ42	TRBV19	CASSIRASYEQYF	TRBJ2-7	GILGFVFTL
23639	TRAV25	CAGNYGGSQGNLIF	TRAJ42	TRBV19	CASSLRSTDTQYF	TRBJ2-3	GILGFVFTL
1758	TRAV4	CLVNPDDYKLSF	TRAJ20	TRBV30	CAWSVAGTNTEAFF	TRBJ1-1	CINGVCWTV
486	TRAV38-2/DV8	CAYRDDYKLSF	TRAJ20	TRBV19	CASSIGQYEQYF	TRBJ2-7	KLVALGINAV
648	TRAV8-6	CAVRGAGYALNF	TRAJ41	TRBV27	CASSFKDTNTGELFF	TRBJ2-2	NLVPMVATV
6914	TRAV24	CASWGPYNAGNMLTF	TRAJ39	TRBV19	CASSIGDYEQYF	TRBJ2-7	RLRAEAQVK
27524	TRAV13-2	CAENIGGGSQGNLIF	TRAJ42	TRBV19	CASSGRSGETQYF	TRBJ2-5	GILGFVFTL
9276	TRAV34	CGEGTYKYIF	TRAJ40	TRBV19	CASSIEDKDQPQHF	TRBJ1-5	AVFDRKSDAK
1017	TRAV12-2	CAVTGDKIIF	TRAJ30	TRBV10-2	CASSGGTSGAYEQYF	TRBJ2-7	LLWNGPMAV
1670	TRAV38-1	CAFMEYGNKLVF	TRAJ47	TRBV13	CASSFLGVTYGYTF	TRBJ1-2	CINGVCWTV
585	TRAV21	CAVLNSNSGYALNF	TRAJ41	TRBV5-6	CASSRQESYGYTF	TRBJ1-2	NLVPMVATV
1939	TRAV8-1	CAVTGGFKTIF	TRAJ9	TRBV11-2	CASSLYNEQFF	TRBJ2-1	GPRLGVRAT
2165	TRAV12-1	CVVNDPYTGGFKTIF	TRAJ9	TRBV2	CASSELGQLNEQFF	TRBJ2-1	ATDALMTGF
27688	TRAV8-4	CAVPLYSSASKIIF	TRAJ3	TRBV28	CASSRAQSSYGYTF	TRBJ1-2	SPRWYFYYL
21593	TRAV29/DV5	CAASGAGSYQLTF	TRAJ28	TRBV7-9	CASSSARGGRDIQYF	TRBJ2-4	AVFDRKSDAK
23617	TRAV27	CAGGGSQGNLIF	TRAJ42	TRBV19	CASSIRSSYEQFF	TRBJ2-1	GILGFVFTL
4251	TRAV13-1	CAASITGGGNKLTF	TRAJ10	TRBV9	CASSVVDAGFEQYF	TRBJ2-7	AVFDRKSDAK
27514	TRAV12-2	CAVNMGGGSQGNLIF	TRAJ42	TRBV19	CASSSRAAYEQYF	TRBJ2-7	GILGFVFTL
23716	TRAV6	CALDMGGGSQGNLIF	TRAJ42	TRBV19	CASSARSTDTQYF	TRBJ2-3	GILGFVFTL
6132	TRAV12-2	CAVPWGGGSNYKLTF	TRAJ53	TRBV28	CASSPQGLGQPQHF	TRBJ1-5	ELAGIGILTV
23489	TRAV5	CAEGGSGGSQGNLIF	TRAJ42	TRBV19	CASSMRSDEKLFF	TRBJ1-4	GILGFVFTL
5448	TRAV12-2	CASPGGGADGLTF	TRAJ45	TRBV5-6	CASSATGTHSFGYTF	TRBJ1-2	ELAGIGILTV
15783	TRAV20	CAVSPYNFNKFYF	TRAJ21	TRBV11-2	CASSLAGFQETQYF	TRBJ2-5	RLRAEAQVK
3188	TRAV14/DV4	CAILDSGGYQKVTF	TRAJ13	TRBV11-2	CASSWGGGSHYGYTF	TRBJ1-2	IVTDFSVIK
27590	TRAV25	CAGPIAGGSQGNLIF	TRAJ42	TRBV19	CASSGYSNQPQHF	TRBJ1-5	GILGFVFTL
27543	TRAV12-3	CATGSSNTGKLIF	TRAJ37	TRBV19	CASSSRAGWDEQFF	TRBJ2-1	GILGFVFTL
26469	TRAV8-6	CAVRSSGGSYIPTF	TRAJ6	TRBV6-2	CASSLKVDGYNEQFF	TRBJ2-1	TTDPSFLGRY
2293	TRAV38-2/DV8	CAFFPYGQNFVF	TRAJ26	TRBV6-5	CASQSYRVGSEQYF	TRBJ2-7	VAANIVLTV
431	TRAV1-2	CAVNPDSWGKLQF	TRAJ24	TRBV27	CASRPQGANEKLFF	TRBJ1-4	RPRGEVRFL
28719	TRAV13-1	CAAPTGGGNKLTF	TRAJ10	TRBV19	CASSRGTATNEKLFF	TRBJ1-4	LLFLVLIML
26697	TRAV8-2	CVVSFSGNTPLVF	TRAJ29	TRBV7-9	CASSSSYSNQPQHF	TRBJ1-5	APRGPHGGAASGL
25862	TRAV26-2	CIRGSNYKLTF	TRAJ53	TRBV10-3	CATKPDTNTEAFF	TRBJ1-1	NTNSSPDDQIGYY
439	TRAV14/DV4	CAMREAGGFKTIF	TRAJ9	TRBV7-3	CASRKTGGGEAFF	TRBJ1-1	RPRGEVRFL
25562	TRAV10	CVVSDEYGNKLVF	TRAJ47	TRBV6-4	CASSVWTGHDEQFF	TRBJ2-1	GLCTLVAML
26805	TRAV21	CAVPEMRRDDKIIF	TRAJ30	TRBV27	CASRPLTGGDQPQHF	TRBJ1-5	SPRWYFYYL
623	TRAV38-2/DV8	CAWAQGGSEKLVF	TRAJ57	TRBV7-9	CASSLGQGNSPLHF	TRBJ1-6	NLVPMVATV
534	TRAV27	CAGTNTGGFKTIF	TRAJ9	TRBV7-8	CASRIELPGAGELFF	TRBJ2-2	NLVPMVATV
23563	TRAV27	CAGAGGGSQGNLIF	TRAJ42	TRBV19	CASSGRSADTQYF	TRBJ2-3	GILGFVFTL
7038	TRAV35	CAGHTGNQFYF	TRAJ49	TRBV19	CASSIRSSYEQYF	TRBJ2-7	GILGFVFTL
26322	TRAV9-2	CALSAGRRALTF	TRAJ5	TRBV5-5	CASSLYESHNEQFF	TRBJ2-1	TTDPSFLGRY
27375	TRAV29/DV5	CAASGGSQGNLIF	TRAJ42	TRBV29-1	CSSQEGGYGYTF	TRBJ1-2	GLCTLVAML
27739	TRAV27	CAGGPSRNNDMRF	TRAJ43	TRBV27	CASSPALGREQYF	TRBJ2-7	SPRWYFYYL
27533	TRAV8-6	CAVSGSQGNLIF	TRAJ42	TRBV19	CASSPRSGIEAFF	TRBJ1-1	GILGFVFTL
25903	TRAV9-2	CAQSNYKLTF	TRAJ53	TRBV27	CASSTRATNEKLFF	TRBJ1-4	TTDPSFLGRY
1040	TRAV4	CLVGDNLDSSYKLIF	TRAJ12	TRBV15	CATTGGSGYEQYF	TRBJ2-7	LLWNGPMAV
28417	TRAV12-1	CVVNPAGNNRKLIW	TRAJ38	TRBV6-1	CASRGLNEEKLFF	TRBJ1-4	FTVLCLTPV
22477	TRAV12-2	CAVNPLNDYKLSF	TRAJ20	TRBV7-3	CASSLKAGGYNEQFF	TRBJ2-1	AVFDRKSDAK
21245	TRAV4	CLVGEGSARQLTF	TRAJ22	TRBV19	CASSPGTGGRTEAFF	TRBJ1-1	AVFDRKSDAK
6803	TRAV8-1	CASFTGKLIF	TRAJ37	TRBV11-2	CASSTGTAAYEQYF	TRBJ2-7	IVTDFSVIK
29023	TRAV12-1	CVVNMLSNSGYALNF	TRAJ41	TRBV15	CATSESGGYEQYF	TRBJ2-7	NYNYLYRLF
27597	TRAV27	CDGSLDQTGANNLFF	TRAJ36	TRBV19	CASSTRAFYEQYF	TRBJ2-7	GILGFVFTL
6411	TRAV8-4	CAVSGSQGNLIF	TRAJ42	TRBV4-2	CASSQRPSEVGELFF	TRBJ2-2	RAKFKQLL
5254	TRAV23/DV6	CATYSGGYNKLIF	TRAJ4	TRBV5-6	CASSSGQGWNEQYF	TRBJ2-7	AVFDRKSDAK
29142	TRAV12-1	CVVNSHAGNMLTF	TRAJ39	TRBV12-3	CASINLNTGELFF	TRBJ2-2	YLQPRTFLL
27352	TRAV8-3	CAVGGTQARLMF	TRAJ31	TRBV12-4	CASSPGTYEAFF	TRBJ1-1	NLVPMVATV
27290	TRAV20	CAVAFSSGSARQLTF	TRAJ22	TRBV2	CARGGRAKNTEAFF	TRBJ1-1	RPHERNGFTVL
28299	TRAV38-2/DV8	CACTGGGADGLTF	TRAJ45	TRBV30	CAWSPGTASNQPQHF	TRBJ1-5	CLAVHECFV
7719	TRAV23/DV6	CAADLIGARLMF	TRAJ31	TRBV11-2	CASLPSGTDTQYF	TRBJ2-3	AVFDRKSDAK
25823	TRAV5	CAESRYAAGNKLTF	TRAJ17	TRBV19	CASTIQANYGYTF	TRBJ1-2	VYFLQSINF
7365	TRAV41	CAVLGTQGGSEKLVF	TRAJ57	TRBV2	CASRGAGELFF	TRBJ2-2	RAKFKQLL
6921	TRAV39	CAVGQNNARLMF	TRAJ31	TRBV20-1	CSARDIERTGELFF	TRBJ2-2	GILGFVFTL
8676	TRAV9-2	CALRETSYDKVIF	TRAJ50	TRBV12-3	CASSFSGNTGELFF	TRBJ2-2	RAKFKQLL
26968	TRAV27	CAGGSGTASKLTF	TRAJ44	TRBV27	CASSVAGSYGDTQYF	TRBJ2-3	RLPGVLPRA
26208	TRAV9-2	CALKNTGGFKTIF	TRAJ9	TRBV18	CASATGGGNTEAFF	TRBJ1-1	DTDFVNEFY
25818	TRAV1-2	CAVSPEGSNYQLIW	TRAJ33	TRBV29-1	CSVHQGFPYEQYF	TRBJ2-7	LTDEMIAQY
29155	TRAV12-1	CVVNKDSGYALNF	TRAJ41	TRBV29-1	CSVEADRNTGELFF	TRBJ2-2	YLQPRTFLL
9509	TRAV9-2	CALSETSYDKVIF	TRAJ50	TRBV19	CASSKANPGNTIYF	TRBJ1-3	RAKFKQLL
2279	TRAV17	CAVTGANNLFF	TRAJ36	TRBV19	CASSIEGPTGELFF	TRBJ2-2	VAANIVLTV
26026	TRAV12-1	CVVNWQYGNKLVF	TRAJ47	TRBV19	CAGQDSNTGELFF	TRBJ2-2	YLQPRTFLL
26228	TRAV39	CAVEAYKYIF	TRAJ40	TRBV5-6	CASSSGTGAPEQYF	TRBJ2-7	AEVQIDRLI
26402	TRAV1-2	CAVSLGNRLAF	TRAJ7	TRBV27	CASGIAGPTDTQYF	TRBJ2-3	TTDPSFLGRY
3001	TRAV5	CAELGNYGQNFVF	TRAJ26	TRBV2	CASTPTSKADTQYF	TRBJ2-3	RAKFKQLL
22535	TRAV21	CAVDLMKTSYDKVIF	TRAJ50	TRBV7-9	CASSLTPLKNNEQFF	TRBJ2-1	IVTDFSVIK
27521	TRAV13-2	CAENLGGGSQGNLIF	TRAJ42	TRBV19	CASSRRSGGEQYF	TRBJ2-7	GILGFVFTL
27191	TRAV12-2	CAVSSTDKLIF	TRAJ34	TRBV28	CASIGGYGQPQHF	TRBJ1-5	LLWNGPMAV
8936	TRAV12-3	CAMSGDGGSQGNLIF	TRAJ42	TRBV19	CASSIGVHGYTF	TRBJ1-2	GILGFVFTL
8896	TRAV38-1	CAFMDSNYQLIW	TRAJ33	TRBV6-4	CASSDSPAGGNEQFF	TRBJ2-1	AVFDRKSDAK
28106	TRAV12-1	CVVTRSQGNLIF	TRAJ42	TRBV12-5	CASRASGGFNEQFF	TRBJ2-1	VYIGDPAQL
28023	TRAV12-2	CAVRSYGNKLVF	TRAJ47	TRBV3-1	CASSGSTYNEQFF	TRBJ2-1	TLKNTVCTV
18431	TRAV29/DV5	CAASLSYNQGGKLIF	TRAJ23	TRBV7-9	CASSFRTTTYNEQFF	TRBJ2-1	AVFDRKSDAK
27899	TRAV13-1	CAAVYGQNFVF	TRAJ26	TRBV27	CASSFAEYYEQYF	TRBJ2-7	KSVNITFEL
2220	TRAV6	CAPHPSGYSTLTF	TRAJ11	TRBV28	CASSLIQGSYEQYF	TRBJ2-7	ATDALMTGF
6764	TRAV27	CAGNSGNTGKLIF	TRAJ37	TRBV29-1	CSACRDREPDTQYF	TRBJ2-3	GILGFVFTL
26286	TRAV9-2	CALGGSQGNLIF	TRAJ42	TRBV27	CASSYRDGGDEQYF	TRBJ2-7	TTDPSFLGRY
27204	TRAV17	CATDARNNARLMF	TRAJ31	TRBV7-3	CASSLGGAAYNEQFF	TRBJ2-1	LLWNGPMAV
29161	TRAV12-2	CAVNRDDKIIF	TRAJ30	TRBV7-9	CASSPDIVAFF	TRBJ1-1	YLQPRTFLL
9882	TRAV24	CAFLGGANNLFF	TRAJ36	TRBV10-2	CASSEDREDEQYF	TRBJ2-7	AVFDRKSDAK
6309	TRAV1-2	CAVRDYGGNTPLVF	TRAJ29	TRBV9	CASSVDSGSDYEQYF	TRBJ2-7	IVTDFSVIK
11289	TRAV12-1	CVVNKVARLMF	TRAJ31	TRBV29-1	CSVAGGANYGYTF	TRBJ1-2	AVFDRKSDAK
1561	TRAV35	CAGSYGGSQGNLIF	TRAJ42	TRBV19	CASSVRSSGEQFF	TRBJ2-1	GILGFVFTL
6397	TRAV23/DV6	CAAWEGTGRRALTF	TRAJ5	TRBV11-2	CASSLGGGLGNEQFF	TRBJ2-1	AVFDRKSDAK
6759	TRAV13-1	CAYGGSQGNLIF	TRAJ42	TRBV19	CASSIGVHGYTF	TRBJ1-2	GILGFVFTL
2178	TRAV8-6	CAVSEGNYQLIW	TRAJ33	TRBV10-3	CAISDSTIGNTEAFF	TRBJ1-1	ATDALMTGF
4729	TRAV35	CAGHTGNQFYF	TRAJ49	TRBV13	CASSRTGTSYEQYF	TRBJ2-7	IVTDFSVIK
6705	TRAV12-3	CAFHSGGYQKVTF	TRAJ13	TRBV11-2	CASSWGGGSHYGYTF	TRBJ1-2	AVFDRKSDAK
28376	TRAV26-2	CILRRFWDSNYQLIW	TRAJ33	TRBV5-1	CASSPGGAPFYEQYF	TRBJ2-7	KLQFTSLEI
25817	TRAV38-2/DV8	CAYRFNNNDMRF	TRAJ43	TRBV20-1	CSATKDRGYTEAFF	TRBJ1-1	NQKLIANQF
6853	TRAV27	CAGAGSQGNLIF	TRAJ42	TRBV7-9	CASSYQGEAFF	TRBJ1-1	GILGFVFTL
23530	TRAV5	CAESTSWGKLQF	TRAJ24	TRBV29-1	CSVGAGGTNEKLFF	TRBJ1-4	GLCTLVAML
22389	TRAV5	CADLQTNARLMF	TRAJ31	TRBV29-1	CSGGQGMVDGYTF	TRBJ1-2	NLVPMVATV
1317	TRAV27	CAGAYGGSQGNLIF	TRAJ42	TRBV19	CASSVRSADTQYF	TRBJ2-3	GILGFVFTL
5554	TRAV12-1	CVVTGNSGNTPLVF	TRAJ29	TRBV20-1	CSAMTEFSSYEQYF	TRBJ2-7	AVFDRKSDAK
9661	TRAV30	CGTESPGGGNKLTF	TRAJ10	TRBV27	CASSSGLAFTGELFF	TRBJ2-2	RLRAEAQVK
29128	TRAV12-1	CVVNNNNDMRF	TRAJ43	TRBV7-8	CASGQLNTGELFF	TRBJ2-2	YLQPRTFLL
1475	TRAV12-1	CVVNGNNNDMRF	TRAJ43	TRBV19	CASSQGFGANVLTF	TRBJ2-6	AAFKRSCLK
28875	TRAV39	CAVDPSRGAQKLVF	TRAJ54	TRBV2	CASSDLSTHGYTF	TRBJ1-2	FLHVTYVPA
28671	TRAV8-1	CAVIYSGNTPLVF	TRAJ29	TRBV11-2	CASSFGGSTEAFF	TRBJ1-1	LLYDANYFL
22861	TRAV21	CAVDLMKTSYDKVIF	TRAJ50	TRBV30	CAWSEDLVSQYF	TRBJ2-5	IVTDFSVIK
7530	TRAV13-1	CAASETSYDKVIF	TRAJ50	TRBV7-9	CASSPRTGNTGELFF	TRBJ2-2	RAKFKQLL
26043	TRAV12-1	CVVNRRDDMRF	TRAJ43	TRBV12-3	CASTEGNTGELFF	TRBJ2-2	YLQPRTFLL
4758	TRAV22	CAVYNTDKLIF	TRAJ34	TRBV6-3	CASSRRGRITDTQYF	TRBJ2-3	MLDLQPETT
26813	TRAV13-1	CAASRGVGGYNKLIF	TRAJ4	TRBV28	CASSFLTGPKGDYTF	TRBJ1-2	SPRWYFYYL
921	TRAV17	CATDDQGAQKLVF	TRAJ54	TRBV9	CASSVGGVPYNEQFF	TRBJ2-1	LLWNGPMAV
4597	TRAV10	CVGYTNAGKSTF	TRAJ27	TRBV11-2	CASSWGGGSHYGYTF	TRBJ1-2	IVTDFSVIK
28582	TRAV8-3	CAVGVKEYGNKLVF	TRAJ47	TRBV11-2	CASSPPLRGEAEAFF	TRBJ1-1	YVWKSYVHV
27218	TRAV29/DV5	CAASDDKIIF	TRAJ30	TRBV9	CASSGGQGAYEQYF	TRBJ2-7	LLWNGPMAV
26749	TRAV8-6	CAVSGVGFKIIF	TRAJ30	TRBV14	CASSYLAGGYNEQFF	TRBJ2-1	SPRWYFYYL
26491	TRAV12-3	CAMRSNYQLIW	TRAJ33	TRBV6-1	CATQRNQETQYF	TRBJ2-5	LTDEMIAQY
7533	TRAV22	CAGSPSNTGKLIF	TRAJ37	TRBV19	CASSIYSNQPQHF	TRBJ1-5	GILGFVFTL
25807	TRAV12-2	CAVNEEDKIIF	TRAJ30	TRBV7-9	CALGSANTGELFF	TRBJ2-2	YLQPRTFLL
25603	TRAV12-1	CVVTSAGSQGNLIF	TRAJ42	TRBV24-1	CATSDLEGWTQYF	TRBJ2-5	DATYQRTRALVR
26493	TRAV1-2	CAVRDSPGGYQKVTF	TRAJ13	TRBV20-1	CSDGTGTNYGYTF	TRBJ1-2	NQKLIANQF
16336	TRAV26-1	CIVRVGRSSGDKLTF	TRAJ46	TRBV9	CASSVLTGNYGYTF	TRBJ1-2	AVFDRKSDAK
27254	TRAV13-1	CAASIGDFGNEKLTF	TRAJ48	TRBV4-3	CASSPYRNTEAFF	TRBJ1-1	RPHERNGFTVL
904	TRAV6	CALDPFTGGGNKLTF	TRAJ23	TRBV20-1	CSASGDRGADTQYF	TRBJ2-3	LLWNGPMAV
26440	TRAV19	CALRHGGATNKLIF	TRAJ32	TRBV7-6	CASSLEGIGGYTF	TRBJ1-2	LTDEMIAQY
28597	TRAV12-2	CAVNAESNYQLIW	TRAJ33	TRBV14	CASSQLDRGFQYF	TRBJ2-7	NVFAFPFTI
27566	TRAV27	CACGGSQGNLIF	TRAJ42	TRBV19	CASSTRSSYEQYF	TRBJ2-7	GILGFVFTL
26996	TRAV1-1	CAVRNTGNQFYF	TRAJ49	TRBV15	CAINSGFGSPLHF	TRBJ1-6	ALLPGLPAA
1554	TRAV27	CAGAEGGSQGNLIF	TRAJ42	TRBV19	CASSIRSTGELFF	TRBJ2-2	GILGFVFTL
530	TRAV1-2	CAVRVSGGYNKLIF	TRAJ4	TRBV7-6	CASSLETVNTEAFF	TRBJ1-1	NLVPMVATV
7093	TRAV17	CATDASGGSNYKLTF	TRAJ53	TRBV19	CASSARSSYEQYF	TRBJ2-7	RAKFKQLL
26032	TRAV29/DV5	CAATGEGAQKLVF	TRAJ54	TRBV5-1	CASSPWTGQGYGYTF	TRBJ1-2	FTSDYYQLY
21994	TRAV21	CAVDLMKTSYDKVIF	TRAJ50	TRBV6-3	CASSANTGELFF	TRBJ2-2	IVTDFSVIK
10504	TRAV12-1	CVVHNPTSGTYKYIF	TRAJ40	TRBV12-3	CASSFSGNTGELFF	TRBJ2-2	RAKFKQLL
26184	TRAV12-2	CAADSDSWGKLQF	TRAJ24	TRBV10-2	CASSAEANTEAFF	TRBJ1-1	ALSKGVHFV
24449	TRAV17	CATDAIPSDMRF	TRAJ43	TRBV19	CASSFRSTDTQYF	TRBJ2-3	GILGFVFTL
26403	TRAV19	CALSEDGTGGFKTIF	TRAJ9	TRBV6-1	CASERRGLSGYTF	TRBJ1-2	TTDPSFLGRY
25460	TRAV4	CLVGSMDSNYQLIW	TRAJ33	TRBV25-1	CASSSQSNQPQHF	TRBJ1-5	GILGFVFTL
22013	TRAV21	CAVDLMKTSYDKVIF	TRAJ50	TRBV12-4	CASSGTPGNTIYF	TRBJ1-3	IVTDFSVIK
3010	TRAV8-3	CAVGGLVFGNEKLTF	TRAJ48	TRBV12-3	CASSFSGNTGELFF	TRBJ2-2	RAKFKQLL
17542	TRAV21	CAVSLNNAGNMLTF	TRAJ39	TRBV6-3	CASSYGDGNQPQHF	TRBJ1-5	ELAGIGILTV
2205	TRAV8-4	CAVTGGDYKLSF	TRAJ20	TRBV24-1	CATSDSSFGGGPQHF	TRBJ1-5	ATDALMTGF
23680	TRAV5	CAHLGGSSNTGKLIF	TRAJ37	TRBV28	CAVNGGSNYGYTF	TRBJ1-2	NLVPMVATV
21252	TRAV27	CAGAAGNTPLVF	TRAJ29	TRBV7-2	CASSFAGGSYNEQFF	TRBJ2-1	RLRAEAQVK
6555	TRAV14/DV4	CAMREGLNSGYALNF	TRAJ41	TRBV7-6	CASSLGGGDYEQYF	TRBJ2-7	FLRGRAYGL
27008	TRAV19	CALTEVDSSYKLIF	TRAJ12	TRBV27	CASSLAGGSYEQYF	TRBJ2-7	RLPGVLPRA
23529	TRAV5	CAESTSRGNTPLVF	TRAJ29	TRBV4-1	CASSLTTEQQFF	TRBJ2-1	GLCTLVAML
1698	TRAV17	CATGNTGKLIF	TRAJ37	TRBV28	CASSPRVMTYEQYF	TRBJ2-7	CINGVCWTV
26137	TRAV1-2	CAQNSGGYQKVTF	TRAJ13	TRBV28	CASSFENTGELFF	TRBJ2-2	TTDPSFLGRY
6598	TRAV5	CAESEGPTYTDKLIF	TRAJ34	TRBV12-3	CASSFSGNTGELFF	TRBJ2-2	RAKFKQLL
28123	TRAV25	CAGPNNNNDMRF	TRAJ43	TRBV27	CASSLSRANSPLHF	TRBJ1-6	MPYFFTLLL
932	TRAV12-2	CAVDSTDKLIF	TRAJ34	TRBV12-4	CASSLGGASYEQYF	TRBJ2-7	LLWNGPMAV
920	TRAV17	CATDATRDDKIIF	TRAJ30	TRBV7-2	CASSLGGAPYNEQFF	TRBJ2-1	LLWNGPMAV
4538	TRAV12-2	CAVNRGTALIF	TRAJ15	TRBV28	CASTPENQETQYF	TRBJ2-5	AYAQKIFKI
27572	TRAV39	CAVDGGGGSQGNLIF	TRAJ42	TRBV19	CASSIRSAGEAFF	TRBJ1-1	GILGFVFTL
28713	TRAV14/DV4	CAMREETSYGKLTF	TRAJ52	TRBV5-1	CASSLRGTDYGYTF	TRBJ1-2	LLFLVLIML
7005	TRAV22	CAVAYWGYQKVTF	TRAJ13	TRBV5-6	CASSLGQNTEAFF	TRBJ1-1	FLRGRAYGL
1035	TRAV8-3	CAVVPNTGNQFYF	TRAJ49	TRBV15	CATSGGTSYEQFF	TRBJ2-1	LLWNGPMAV
1850	TRAV41	CAVSSTGNQFYF	TRAJ49	TRBV7-9	CASSLEAGGFFEQYF	TRBJ2-7	KSKRTPMGF
4055	TRAV13-2	CAEIPNTGRRALTF	TRAJ5	TRBV5-1	CASSLGQGVFYTF	TRBJ1-2	IVTDFSVIK
472	TRAV38-2/DV8	CAYKPDTPLVF	TRAJ29	TRBV25-1	CASTGGLGYTF	TRBJ1-2	KLVALGINAV
1355	TRAV20	CAVQAGGNKLTF	TRAJ17	TRBV19	CASSMRAGVEQFF	TRBJ2-1	GILGFVFTL
6846	TRAV5	CAEGGNTGKLIF	TRAJ37	TRBV11-2	CASSWGGGSHYGYTF	TRBJ1-2	RAKFKQLL
26406	TRAV12-2	CAAPGGFGNEKLTF	TRAJ48	TRBV20-1	CSARDTRLAGVEQFF	TRBJ2-1	QYIKWPWYI
26195	TRAV14/DV4	CAMREGTSYQKVTF	TRAJ13	TRBV7-2	CASSLGGGSTDTQYF	TRBJ2-3	FTSDYYQLY
29002	TRAV29/DV5	CAASGTYKYIF	TRAJ40	TRBV28	CASSLLGSYNEQFF	TRBJ2-1	VFLVLLPLV
25387	TRAV27	CAYGGSQGNLIF	TRAJ42	TRBV19	CASSIRSSYEQYF	TRBJ2-7	GILGFVFTL
28230	TRAV14/DV4	CAMWPGGGNKLTF	TRAJ10	TRBV6-5	CASSYRQGATEAFF	TRBJ1-1	LMNVLTLVY
29056	TRAV17	CATDAGGYQKVTF	TRAJ13	TRBV15	CATSPPEALWEQYF	TRBJ2-7	VFLVLLPLV
22960	TRAV25	CAGSYGGSQGNLIF	TRAJ42	TRBV19	CASSSRSHQPQHF	TRBJ1-5	GILGFVFTL
5410	TRAV12-2	CAVNVGGFKTIF	TRAJ9	TRBV30	CAFPKGGAMGTEAFF	TRBJ1-1	RAKFKQLL
23139	TRAV27	CAANYGGSQGNLIF	TRAJ42	TRBV19	CASSLRSSYEQYF	TRBJ2-7	GILGFVFTL
25651	TRAV35	CAGQTTSNTGKLIF	TRAJ37	TRBV20-1	CSASQDPYEQYF	TRBJ2-7	DATYQRTRALVR
28617	TRAV38-1	CAFMTQENAGNMLTF	TRAJ39	TRBV7-9	CASSGPRGVGETQYF	TRBJ2-5	LLYDANYFL
18470	TRAV12-2	CAVDNYGQNFVF	TRAJ26	TRBV10-3	CAISVSSGGGNEQFF	TRBJ2-1	ELAGIGILTV
28575	TRAV12-1	CVIRTDSWGKLQF	TRAJ24	TRBV28	CASSRRTDSHEQYF	TRBJ2-7	PTDNYITTY
10108	TRAV23/DV6	CAATLKTSYDKVIF	TRAJ50	TRBV10-3	CAISGGGPGTEAFF	TRBJ1-1	RAKFKQLL
27269	TRAV17	CATEERMDSSYKLIF	TRAJ12	TRBV7-9	CASSNRDRGAYEQYF	TRBJ2-7	TPRVTGGGAM
26073	TRAV8-3	CAVGTNYGNNRLAF	TRAJ7	TRBV10-2	CASSEAPIGNTIYF	TRBJ1-3	LTDEMIAQY
26297	TRAV8-1	CAVVYSGNTPLVF	TRAJ29	TRBV11-2	CASSLGGTEAFF	TRBJ1-1	LLYDANYFL
3261	TRAV12-3	CAMSGDGGSQGNLIF	TRAJ42	TRBV19	CASSDRSNTEAFF	TRBJ1-1	GILGFVFTL
6806	TRAV27	CAGAGGGGSQGNLIF	TRAJ42	TRBV6-1	CASSQHGTSNEQFF	TRBJ2-1	GILGFVFTL
1368	TRAV19	CAHYYGNNRLAF	TRAJ7	TRBV20-1	CSAPPDSLNTEAFF	TRBJ1-1	NLVPMVATV
28028	TRAV13-1	CAARNNAGKSTF	TRAJ27	TRBV12-4	CASSRTGGRFDTQYF	TRBJ2-3	MVTNNTFTL
28836	TRAV12-1	CVVNGKTGNQFYF	TRAJ49	TRBV5-4	CASGDLNTGELFF	TRBJ2-2	YLQPRTFLL
878	TRAV29/DV5	CAAVPIQGAQKLVF	TRAJ54	TRBV12-4	CASGTWGARQPQHF	TRBJ1-5	LLWNGPMAV
27215	TRAV27	CAGVQEYGNKLVF	TRAJ47	TRBV9	CASSPGGVSYNEQFF	TRBJ2-1	LLWNGPMAV
4308	TRAV17	CATDASGGSNYKLTF	TRAJ53	TRBV11-2	CASSWGGGSHYGYTF	TRBJ1-2	IVTDFSVIK
26256	TRAV9-2	CALGGSQGNLIF	TRAJ42	TRBV27	CASSFRDGGDTQYF	TRBJ2-3	TTDPSFLGRY
26309	TRAV13-2	CAEKNSYQKVTF	TRAJ13	TRBV2	CASTIMGRGGEAFF	TRBJ1-1	NQKLIANQF
29112	TRAV12-1	CVVNVMDDMRF	TRAJ43	TRBV5-4	CASSPDRNTGELFF	TRBJ2-2	YLQPRTFLL
26023	TRAV1-2	CAVRDTSGTYKYIF	TRAJ40	TRBV29-1	CSVEPSGSYEQYF	TRBJ2-7	VYFLQSINF
8946	TRAV26-2	CIQSQGGSEKLVF	TRAJ57	TRBV5-6	CASSLRDGSEAFF	TRBJ1-1	RAKFKQLL
1722	TRAV4	CLVGASNTGNQFYF	TRAJ49	TRBV3-1	CASSQEAGAWGEQYF	TRBJ2-7	CINGVCWTV
8884	TRAV19	CALSGGRGGDDKIIF	TRAJ30	TRBV6-5	CASSPQGGNYGYTF	TRBJ1-2	FLYALALLL
26267	TRAV5	CAESKGGSQGNLIF	TRAJ42	TRBV30	CAWSVAANTEAFF	TRBJ1-1	QELIRQGTDY
26985	TRAV21	CAVSDYGQNFVF	TRAJ26	TRBV10-2	CASSDSGTEAFF	TRBJ1-1	RLPGVLPRA
28294	TRAV17	CATDAYTGNQFYF	TRAJ49	TRBV5-5	CASSLAQINYEQYF	TRBJ2-7	KSVNITFEL
9271	TRAV8-4	CAVSGPGYALNF	TRAJ41	TRBV5-1	CASSMAGGSYNEQFF	TRBJ2-1	RAKFKQLL
22061	TRAV21	CAADSNYQLIW	TRAJ33	TRBV15	CATSSRAADEAFF	TRBJ1-1	IVTDFSVIK
1844	TRAV29/DV5	CAASGNNAGNMLTF	TRAJ39	TRBV12-3	CASSYPGQQETQYF	TRBJ2-5	KSKRTPMGF
1025	TRAV12-2	CAVTGYSTLTF	TRAJ11	TRBV6-5	CASSGQGAYGYTF	TRBJ1-2	LLWNGPMAV
17576	TRAV19	CALSGYTGANSKLTF	TRAJ56	TRBV27	CASSLSPGGSYEQYF	TRBJ2-7	AVFDRKSDAK
8895	TRAV8-3	CAVFLYGNNRLAF	TRAJ7	TRBV12-4	CASSPSSSYEQYF	TRBJ2-7	RAKFKQLL
23291	TRAV29/DV5	CAASGSSNAGNMLTF	TRAJ39	TRBV19	CASRSGREAFF	TRBJ1-1	GILGFVFTL
26279	TRAV14/DV4	CAMSPMGAGSYQLTF	TRAJ28	TRBV10-1	CASASELADTDTQYF	TRBJ2-3	TTDPSFLGRY
7563	TRAV38-2/DV8	CAYRDDYKLSF	TRAJ20	TRBV9	CASSAFTDTQYF	TRBJ2-3	RAKFKQLL
25771	TRAV5	CAESRGNTGFQKLVF	TRAJ8	TRBV28	CASGTGGTETQYF	TRBJ2-5	TTDPSFLGRY
29038	TRAV20	CAAPMTTDSWGKLQF	TRAJ24	TRBV5-1	CASSSAARTGNEQFF	TRBJ2-1	VFLVLLPLV
22448	TRAV21	CAVDLMKTSYDKVIF	TRAJ50	TRBV14	CASSQDPYPLYEQYF	TRBJ2-7	IVTDFSVIK
6566	TRAV26-1	CIVREGDRDDKIIF	TRAJ30	TRBV20-1	CSARGQGEGFF	TRBJ2-1	RAKFKQLL
4985	TRAV1-2	CAVRGSANSGYALNF	TRAJ41	TRBV24-1	CATSDRGGTEAFF	TRBJ1-1	AVFDRKSDAK
28803	TRAV21	CAVSNTGFQKLVF	TRAJ8	TRBV13	CASSYPGGSENEQYF	TRBJ2-7	WPVTLACFV
26940	TRAV24	CAPHNNARLMF	TRAJ31	TRBV19	CASSFLADGELFF	TRBJ2-2	MTLHGHMMY
23580	TRAV27	CAGAIGSSNTGKLIF	TRAJ37	TRBV19	CASSVRSSYEQYF	TRBJ2-7	GILGFVFTL
27459	TRAV8-1	CAVRPDSNYQLIW	TRAJ33	TRBV27	CASSPRGTVLEKLFF	TRBJ1-4	RYSIFFDYM
23497	TRAV13-2	CAEIWDYGQNFVF	TRAJ26	TRBV5-6	CASSWEGINYGYTF	TRBJ1-2	GILGFVFTL
26295	TRAV19	CALSGGSSNTGKLIF	TRAJ37	TRBV4-3	CASSQDHYYNEQFF	TRBJ2-1	YLQPRTFLL
22335	TRAV29/DV5	CAASRSGSARQLTF	TRAJ22	TRBV2	CASSESYEQYF	TRBJ2-7	IVTDFSVIK
26157	TRAV21	CAVGLTWGKLQF	TRAJ24	TRBV20-1	CSARDGGTDTQYF	TRBJ2-3	YLQPRTFLL
22918	TRAV8-6	CAVPGSQGNLIF	TRAJ42	TRBV19	CASSIRSGYEQYF	TRBJ2-7	GILGFVFTL
26007	TRAV14/DV4	CAMIQYNNNDMRF	TRAJ43	TRBV19	CASSIESGQLWELFF	TRBJ2-2	TTDPSFLGRY
1771	TRAV13-1	CAASPDSYNKLIF	TRAJ4	TRBV14	CASSHPNKEHEQYF	TRBJ2-7	CINGVCWTV
28360	TRAV14/DV4	CAMREGYDDYKLSF	TRAJ20	TRBV29-1	CSVWGREGLNEQFF	TRBJ2-1	YTMADLVYA
22937	TRAV13-1	CAASGGGSQGNLIF	TRAJ42	TRBV19	CASSQRSQETQYF	TRBJ2-5	GILGFVFTL
1890	TRAV12-1	CVVNPHYGQNFVF	TRAJ26	TRBV5-1	CASNDGTLNTEAFF	TRBJ1-1	KSKRTPMGF
25882	TRAV19	CALSGYTGGGNKLTF	TRAJ10	TRBV27	CASSPRDHQETQYF	TRBJ2-5	TTDPSFLGRY
27429	TRAV5	CAEVTDKLIF	TRAJ34	TRBV9	CASSVVGNEQFF	TRBJ2-1	GLCTLVAML
22892	TRAV12-3	CAIGFQKLVF	TRAJ8	TRBV28	CASSLPKTINSEQYF	TRBJ2-7	GILGFVFTL
7285	TRAV21	CAVALYGGSQGNLIF	TRAJ42	TRBV4-1	CASSLLWAEYNEQFF	TRBJ2-1	RAKFKQLL
418	TRAV19	CALMTTDSWGKLQF	TRAJ24	TRBV12-4	CASRLQGINEKLFF	TRBJ1-4	RPRGEVRFL
864	TRAV12-2	CAAIDDKIIF	TRAJ30	TRBV6-3	CASTDGGDSYTQYF	TRBJ2-3	LLWNGPMAV
28817	TRAV8-2	CVVSDQDAGNMLTF	TRAJ39	TRBV19	CASSIVRGSYYEQYF	TRBJ2-7	WLLWPVTLA
1813	TRAV34	CGADGGDSSYKLIF	TRAJ12	TRBV7-9	CASSLAGDEQFF	TRBJ2-1	KSKRTPMGF
27491	TRAV12-1	CVANFGNEKLTF	TRAJ48	TRBV2	CASSDQWGQGPYF	TRBJ2-7	CTELKLSDY
4959	TRAV12-1	CVGHNTNAGKSTF	TRAJ27	TRBV28	CASSLYSATGELFF	TRBJ2-2	AVFDRKSDAK
7781	TRAV12-1	CVVNWPGDMRF	TRAJ43	TRBV10-1	CASSLANTGELFF	TRBJ2-2	IPSINVHHY
28623	TRAV8-1	CAVIHSGNTPLVF	TRAJ29	TRBV9	CASSLAGSTEAFF	TRBJ1-1	LLYDANYFL
24567	TRAV22	CAVADTGNQFYF	TRAJ49	TRBV12-4	CATAITSTQYF	TRBJ2-3	NLVPMVATV
9501	TRAV13-1	CAARGFATGFQKLVF	TRAJ8	TRBV12-3	CASSFSGNTGELFF	TRBJ2-2	RAKFKQLL
28801	TRAV8-1	CAVITNAGKSTF	TRAJ27	TRBV10-1	CASSDPGYYNEQFF	TRBJ2-1	WPVTLACFV
26609	TRAV8-3	CAVGAYNTDKLIF	TRAJ34	TRBV6-2	CASSYLAERDNEQFF	TRBJ2-1	VYFLQSINF
25919	TRAV29/DV5	CAASGGNMRF	TRAJ43	TRBV3-1	CASSQGGSADTQYF	TRBJ2-3	NQKLIANQF
22554	TRAV21	CAVDLMKTSYDKVIF	TRAJ50	TRBV2	CASSEGGEQFF	TRBJ2-1	IVTDFSVIK
23258	TRAV29/DV5	CAASESGGSNYKLTF	TRAJ53	TRBV28	CASSGRWTAYNEQFF	TRBJ2-1	NLVPMVATV
26463	TRAV39	CAGNQGGKLIF	TRAJ23	TRBV20-1	CSARDRSSYEQYF	TRBJ2-7	YLQPRTFLL
22871	TRAV8-1	CAAWASSEGNKLVF	TRAJ47	TRBV18	CASSSVGSPYEQYF	TRBJ2-7	GILGFVFTL
29086	TRAV4	CLVGDTDKLIF	TRAJ34	TRBV4-2	CASSPAQGDEQYF	TRBJ2-7	VYAWNRKRI
24524	TRAV27	CATGGSQGNLIF	TRAJ42	TRBV19	CASSVRSSYEQYF	TRBJ2-7	GILGFVFTL
1676	TRAV22	CAVERAAGNKLTF	TRAJ17	TRBV28	CASSSGQGNIQYF	TRBJ2-4	CINGVCWTV
1476	TRAV12-1	CVVNNNNNDMRF	TRAJ43	TRBV19	CASVSGQGVSPLHF	TRBJ1-6	AAFKRSCLK
25988	TRAV21	CAVRTSGTYKYIF	TRAJ40	TRBV19	CASSIPASGTLEQFF	TRBJ2-1	TTDPSFLGRY
27228	TRAV12-2	CAVNDNDMRF	TRAJ43	TRBV6-5	CASSSALAYEQYF	TRBJ2-7	LLWNGPMAV
26686	TRAV12-2	CAVSAAGNKLTF	TRAJ17	TRBV27	CASRSLGQGAEKLFF	TRBJ1-4	ELAGIGILTV
10391	TRAV34	CGADRGGANNLFF	TRAJ36	TRBV5-6	CASSLRDGSEAFF	TRBJ1-1	RAKFKQLL
7132	TRAV12-2	CAVVDSNYQLIW	TRAJ33	TRBV20-1	CSARDLRVSTEAFF	TRBJ1-1	RAKFKQLL
3376	TRAV13-1	CAATNQAGTALIF	TRAJ15	TRBV19	CASSDRSNQPQHF	TRBJ1-5	GILGFVFTL
1547	TRAV27	CAGASSSSNTGKLIF	TRAJ37	TRBV19	CASSIRSAYEQYF	TRBJ2-7	GILGFVFTL
28666	TRAV14/DV4	CAMSQMDSSYKLIF	TRAJ12	TRBV29-1	CSAPGTGYNEQFF	TRBJ2-1	YLYALVYFL
23501	TRAV5	CAELGNDMRF	TRAJ43	TRBV14	CASSQCPGGEQYF	TRBJ2-7	GLCTLVAML
26530	TRAV12-1	CVVGTGFQKLVF	TRAJ8	TRBV7-9	CASSFVSEEHNGYTF	TRBJ1-2	TTDPSFLGRY
26087	TRAV14/DV4	CAMREGNNYGQNFVF	TRAJ26	TRBV7-6	CASQRGGREETQYF	TRBJ2-5	YLQPRTFLL
23661	TRAV27	CAGSSGGSQGNLIF	TRAJ42	TRBV19	CASSYRSSYEQYF	TRBJ2-7	GILGFVFTL
28936	TRAV12-2	CAVNADDKIIF	TRAJ30	TRBV7-9	CASSPDILHTF	TRBJ1-2	YLQPRTFLL
2217	TRAV21	CAVKLIQGAQKLVF	TRAJ54	TRBV12-4	CASNYIAGVEEQFF	TRBJ2-1	ATDALMTGF
29115	TRAV12-2	CAVNQDDKIIF	TRAJ30	TRBV7-9	CASSFDIAEFF	TRBJ2-1	YLQPRTFLL
9080	TRAV8-3	CAVGATGGSYIPTF	TRAJ6	TRBV12-4	CASSSHGNQPQHF	TRBJ1-5	AVFDRKSDAK
5215	TRAV8-6	CAVIVNQAGTALIF	TRAJ15	TRBV20-1	CSALLLGSNEQFF	TRBJ2-1	AVFDRKSDAK
2281	TRAV25	CAGGSNDYKLSF	TRAJ20	TRBV6-1	CASSSVGVDTQYF	TRBJ2-3	VAANIVLTV
3015	TRAV20	CAVQMNSGYSTLTF	TRAJ11	TRBV27	CASSFGQGAEKLFF	TRBJ1-4	GILGFVFTL
26841	TRAV1-2	CAVYPGGSQGNLIF	TRAJ42	TRBV11-2	CASSLGTGSTDTQYF	TRBJ2-3	SSCMGGMNWR
6526	TRAV13-1	CAALSHASKIIF	TRAJ3	TRBV19	CASSIRSSYEQYF	TRBJ2-7	GILGFVFTL
22284	TRAV21	CAVDLMKTSYDKVIF	TRAJ50	TRBV6-3	CASRLTGDNEQFF	TRBJ2-1	IVTDFSVIK
26478	TRAV12-1	CVVGLNDYKLSF	TRAJ20	TRBV20-1	CSVGGGPTYNEQFF	TRBJ2-1	VYIGDPAQL
15305	TRAV12-3	CAIGPGNMLTF	TRAJ39	TRBV12-4	CASRIQGATADTQYF	TRBJ2-3	AVFDRKSDAK
1581	TRAV8-3	CADPIEDAGNMLTF	TRAJ39	TRBV9	CASSDGQLTAGELFF	TRBJ2-2	GLCTLVAML
29150	TRAV12-1	CVVNKGNDMRF	TRAJ43	TRBV2	CASNDLNTGELFF	TRBJ2-2	YLQPRTFLL
28245	TRAV25	CAGDSNYQLIW	TRAJ33	TRBV5-1	CASSLYGSSYEQYF	TRBJ2-7	KLSYGIATV
6847	TRAV13-1	CAAKEGYSTLTF	TRAJ11	TRBV19	CASSIRSSYEQYF	TRBJ2-7	GILGFVFTL
6300	TRAV8-4	CAVSGSQGNLIF	TRAJ42	TRBV19	CASSIRSSYEQYF	TRBJ2-7	GILGFVFTL
22979	TRAV12-3	CAMSGDGGSQGNLIF	TRAJ42	TRBV19	CASSIRASYEQYF	TRBJ2-7	GILGFVFTL
19237	TRAV13-2	CAEATDKIIF	TRAJ30	TRBV4-1	CASSQEGQGGTEAFF	TRBJ1-1	IVTDFSVIK
5293	TRAV13-1	CAAKEGYSTLTF	TRAJ11	TRBV27	CASSLDSNSPLHF	TRBJ1-6	LLFGYPVYV
1683	TRAV22	CAEIRDDKIIF	TRAJ30	TRBV15	CATSRVGQANGYTF	TRBJ1-2	CINGVCWTV
1835	TRAV25	CARIKDAGNKLTF	TRAJ17	TRBV12-3	CASSYPGQQETQYF	TRBJ2-5	KSKRTPMGF
3176	TRAV13-1	CAAYYSGGGADGLTF	TRAJ45	TRBV19	CASSIRASYEQYF	TRBJ2-7	GILGFVFTL
14413	TRAV13-1	CAASRDGNKLVF	TRAJ47	TRBV18	CASSPHGNQPQHF	TRBJ1-5	RLRAEAQVK
19435	TRAV1-2	CAVRRTGANNLFF	TRAJ36	TRBV7-2	CASSLVGAGELFF	TRBJ2-2	AVFDRKSDAK
7156	TRAV29/DV5	CAASNTGKLIF	TRAJ37	TRBV4-1	CASSLLAGEYNEQFF	TRBJ2-1	RAKFKQLL
27386	TRAV5	CAESTPGGKLIF	TRAJ37	TRBV29-1	CSVGADGTNEKLFF	TRBJ1-4	GLCTLVAML
26343	TRAV12-1	CVVRKDSWGKLQF	TRAJ24	TRBV28	CASSFRTDSYEQYF	TRBJ2-7	PTDNYITTY
27388	TRAV27	CAGQFLNDYKLSF	TRAJ20	TRBV9	CASSSGQQTNSPLHF	TRBJ1-6	GLCTLVAML
6302	TRAV27	CAGGGDGGSQGNLIF	TRAJ42	TRBV7-9	CASSQLGRGDNEQFF	TRBJ2-1	GILGFVFTL
879	TRAV13-2	CADHTGGFKTIF	TRAJ9	TRBV5-4	CASSPGTGGYTEAFF	TRBJ1-1	LLWNGPMAV
26386	TRAV1-2	CAVRDRGSQGNLIF	TRAJ42	TRBV18	CASSPDRGGGYTF	TRBJ1-2	YLQPRTFLL
8544	TRAV5	CAEDSNARLMF	TRAJ31	TRBV4-2	CASSQRPSEVGELFF	TRBJ2-2	GLCTLVAML
26331	TRAV13-1	CAAKDSGGGADGLTF	TRAJ45	TRBV7-9	CASSRHRGHFNEQFF	TRBJ2-1	RVAGDSGFAAY
28910	TRAV25	CAGYDYKLSF	TRAJ20	TRBV9	CASSVQEEYGYTF	TRBJ1-2	YGFQPTNGV
15034	TRAV29/DV5	CAASGAGSYQLTF	TRAJ28	TRBV5-6	CASSSSNTGELFF	TRBJ2-2	AVFDRKSDAK
27894	TRAV20	CAVQESMDSNYQLIW	TRAJ33	TRBV7-9	CASSLDNQPQHF	TRBJ1-5	RAMPNMLRI
3050	TRAV13-2	CAENDGNQFYF	TRAJ49	TRBV5-1	CASSLERGTDTQYF	TRBJ2-3	GILGFVFTL
540	TRAV1-2	CAVLDSNYQLIW	TRAJ33	TRBV6-1	CASSEDSGGYNEQFF	TRBJ2-1	NLVPMVATV
9331	TRAV22	CAGSPSNTGKLIF	TRAJ37	TRBV20-1	CSARGRSEDTQYF	TRBJ2-3	GILGFVFTL
994	TRAV12-2	CAVSGGKSTF	TRAJ27	TRBV29-1	CSVQRRADEQFF	TRBJ2-1	LLWNGPMAV
28192	TRAV17	CAINDYKLSF	TRAJ20	TRBV27	CASSGGYEKLFF	TRBJ1-4	IPVAYRKVL
4894	TRAV35	CAGQGGKLIF	TRAJ23	TRBV20-1	CSAALGLGEKLFF	TRBJ1-4	ELAGIGILTV
6280	TRAV12-3	CAMSGDGGSQGNLIF	TRAJ42	TRBV11-2	CASSWGGGSHYGYTF	TRBJ1-2	IVTDFSVIK
27287	TRAV17	CATKIRMDSSYKLIF	TRAJ12	TRBV7-9	CASSYDTGLTEQYF	TRBJ2-7	TPRVTGGGAM
1598	TRAV5	CAESGGSQGNLIF	TRAJ42	TRBV4-1	CASSQAENTEAFF	TRBJ1-1	CINGVCWTV
2134	TRAV12-1	CVVNVGLDDKIIF	TRAJ30	TRBV19	CASRPTGQLYEQYF	TRBJ2-7	ATDALMTGF
9693	TRAV35	CAGDRNSGNTPLVF	TRAJ29	TRBV5-4	CASSLATGWTGELFF	TRBJ2-2	AVFDRKSDAK
17852	TRAV19	CALSNPTGNQFYF	TRAJ49	TRBV7-9	CASSRVAGEQYF	TRBJ2-7	IVTDFSVIK
2233	TRAV8-4	CAVTRGDYKLSF	TRAJ20	TRBV24-1	CATSDSTAGNQPQHF	TRBJ1-5	ATDALMTGF
4317	TRAV13-2	CAAQLYGQNFVF	TRAJ26	TRBV27	CASSFEGEQYF	TRBJ2-7	RTLNAWVKV
28732	TRAV13-2	CAEIFTGGFKTIF	TRAJ9	TRBV4-1	CASSYLNSYNEQFF	TRBJ2-1	FLGIITTVA
26523	TRAV20	CAVHRGSQGNLIF	TRAJ42	TRBV2	CASSEFQSPYEQYF	TRBJ2-7	NYNYLYRLF
22332	TRAV21	CAVDLMKTSYDKVIF	TRAJ50	TRBV12-4	CASSLTLNTEAFF	TRBJ1-1	IVTDFSVIK
7040	TRAV27	CAGGGSQGNLIF	TRAJ42	TRBV19	CASSIGSHGYTF	TRBJ1-2	GILGFVFTL
11455	TRAV12-1	CVVRTTAGGSYIPTF	TRAJ6	TRBV7-9	CASSSGESGANVLTF	TRBJ2-6	AVFDRKSDAK
25950	TRAV9-2	CALGGSQGNLIF	TRAJ42	TRBV27	CASSLRSGQDEQFF	TRBJ2-1	TTDPSFLGRY
2284	TRAV19	CALSPAETSDYKLSF	TRAJ20	TRBV19	CASTLTGFAEAFF	TRBJ1-1	VAANIVLTV
4861	TRAV17	CATDSRQAGTALIF	TRAJ15	TRBV19	CASSIESLGVTEAFF	TRBJ1-1	AVFDRKSDAK
25992	TRAV9-2	CALGGSQGNLIF	TRAJ42	TRBV27	CASSDRAPSSDTQYF	TRBJ2-3	TTDPSFLGRY
22778	TRAV26-1	CIVRPFNTDKLIF	TRAJ34	TRBV12-3	CASSLSGQPQHF	TRBJ1-5	IVTDFSVIK
459	TRAV38-2/DV8	CAYLGGADGLTF	TRAJ45	TRBV19	CASSMGANEQFF	TRBJ2-1	KLVALGINAV
23107	TRAV29/DV5	CAAISDYKLSF	TRAJ20	TRBV19	CASSIRSSYEQYF	TRBJ2-7	GILGFVFTL
1285	TRAV25	CAGQYGGSQGNLIF	TRAJ42	TRBV19	CASSIRSTDTQYF	TRBJ2-3	GILGFVFTL
1371	TRAV12-1	CVVNDGQNFVF	TRAJ26	TRBV20-1	CSARRTGSTYNEQFF	TRBJ2-1	NLVPMVATV
4910	TRAV12-2	CAANAGGTSYGKLTF	TRAJ52	TRBV27	CASSSSLGDTQYF	TRBJ2-3	ELAGIGILTV
10451	TRAV5	CAESKDSNSGYALNF	TRAJ41	TRBV3-1	CASSPPLSSEQYF	TRBJ2-7	GLCTLVAML
8759	TRAV12-3	CAMKSTNAGKSTF	TRAJ27	TRBV12-3	CASSFSGNTGELFF	TRBJ2-2	RAKFKQLL
27782	TRAV38-1	CAFIEVDRDDKIIF	TRAJ30	TRBV12-4	CASSPTGDREQYF	TRBJ2-7	CLAVHECFV
4739	TRAV12-2	CAVNREYGNKLVF	TRAJ47	TRBV11-2	CASSWGGGSHYGYTF	TRBJ1-2	IVTDFSVIK
2265	TRAV38-1	CAFMTGSGGYQKVTF	TRAJ13	TRBV13	CASSLEGGDEQFF	TRBJ2-1	KLVAMGINAV
6510	TRAV8-3	CAVGDNFNKFYF	TRAJ21	TRBV11-2	CASSILFGEQFF	TRBJ2-1	RAKFKQLL
28922	TRAV8-2	CVVTGAGSYQLTF	TRAJ28	TRBV24-1	CATSDDSEKLFF	TRBJ1-4	VYAWNRKRI
28884	TRAV12-1	CVVNRDNDMRF	TRAJ43	TRBV19	CASMDLNTGELFF	TRBJ2-2	YLQPRTFLL
28754	TRAV38-2/DV8	CACPWGGADGLTF	TRAJ45	TRBV27	CASSWGTAYNSPLHF	TRBJ1-6	TLIVNSVLL
25844	TRAV12-3	CAMSTGNNARLMF	TRAJ31	TRBV6-5	CASTDGGFGYTF	TRBJ1-2	TTDPSFLGRY
28372	TRAV1-2	CAVRDSNTGKLIF	TRAJ37	TRBV5-6	CASSLGTGGQFF	TRBJ2-1	GLPWNVVRI
26589	TRAV8-4	CAVSGYGNKLVF	TRAJ47	TRBV27	CASSSSGPVNEQFF	TRBJ2-1	TTDPSFLGRY
4192	TRAV13-1	CAASETSYDKVIF	TRAJ50	TRBV28	CASSLYSATGELFF	TRBJ2-2	AVFDRKSDAK
23560	TRAV35	CAGAGDGGSQGNLIF	TRAJ42	TRBV19	CASSMRAGYEQYF	TRBJ2-7	GILGFVFTL
27638	TRAV23/DV6	CAAPSGGGADGLTF	TRAJ45	TRBV30	CAWSAGTGNSPLHF	TRBJ1-6	RIRGGDGKM
5212	TRAV5	CAENQGGGSQGNLIF	TRAJ42	TRBV11-2	CASSWGGGSHYGYTF	TRBJ1-2	IVTDFSVIK
33	TRAV12-2	CAVNIPNDYKLSF	TRAJ20	TRBV20-1	CSALQGLTPEAFF	TRBJ1-1	ELAGIGILTV
29090	TRAV17	CATDEGGSEKLVF	TRAJ57	TRBV30	CASAGTANSPLHF	TRBJ1-6	KPRQKRTAT
28426	TRAV14/DV4	CAMRDVKGSYIPTF	TRAJ6	TRBV7-2	CASSLDSRGNEQFF	TRBJ2-1	TSQWLTNIF
25738	TRAV9-2	CARQAGNMLTF	TRAJ39	TRBV2	CASQGGAGYLYGYTF	TRBJ1-2	LTDEMIAQY
26201	TRAV9-2	CALSGTGNQFYF	TRAJ49	TRBV27	CASGQGFYEQYF	TRBJ2-7	TTDPSFLGRY
22928	TRAV35	CAGQLGGGSQGNLIF	TRAJ42	TRBV19	CASSFRSSYEQYF	TRBJ2-7	GILGFVFTL
27	TRAV12-2	CAAGGGADGLTF	TRAJ45	TRBV4-2	CASSQTLVADTQYF	TRBJ2-3	ELAGIGILTV
1774	TRAV4	CLVVPNRDDKIIF	TRAJ30	TRBV3-1	CASSQEVQGLGEQFF	TRBJ2-1	CINGVCWTV
55	TRAV12-2	CAVGMNNDMRF	TRAJ43	TRBV19	CASSTGGLAGEQYF	TRBJ2-7	ELAGIGILTV
867	TRAV12-2	CAANDYKLSF	TRAJ20	TRBV20-1	CSATGNRGADTQYF	TRBJ2-3	LLWNGPMAV
601	TRAV29/DV5	CAAENQGGKLIF	TRAJ23	TRBV5-4	CASSLRGQGFYEQFF	TRBJ2-1	NLVPMVATV
1849	TRAV21	CAVSSSGNTPLVF	TRAJ29	TRBV3-1	CASSQDLGEETQYF	TRBJ2-5	KSKRTPMGF
28966	TRAV1-2	CAVREGSSYKLIF	TRAJ12	TRBV12-5	CASGLVGSSYNEQFF	TRBJ2-1	WPWYIWLGF
7874	TRAV13-2	CAETYSNTGFQKLVF	TRAJ8	TRBV4-2	CASSQDRAPTDTQYF	TRBJ2-3	RAKFKQLL
29035	TRAV12-1	CVVNRADGLTF	TRAJ45	TRBV7-9	CVRGEANTGELFF	TRBJ2-2	YLQPRTFLL
4449	TRAV39	CAVDNDYKLSF	TRAJ20	TRBV4-3	CASSQGQGIYEQYF	TRBJ2-7	RMFPNAPYL
27401	TRAV12-1	CVVNGMDSSYKLIF	TRAJ12	TRBV2	CASSSGQVVPGTIYF	TRBJ1-3	GLCTLVAML
3029	TRAV19	CALSEDAGNMLTF	TRAJ39	TRBV11-2	CASSWGGGSHYGYTF	TRBJ1-2	IVTDFSVIK
27242	TRAV21	CAVSDYGQNFVF	TRAJ26	TRBV7-3	CASSRLSSNTDTQYF	TRBJ2-3	QIKVRVDMV
26485	TRAV10	CVLRDAGNMLTF	TRAJ39	TRBV13	CASSRDRGEYNEQFF	TRBJ2-1	TTDPSFLGRY
28133	TRAV19	CALSVAGTASKLTF	TRAJ44	TRBV7-9	CASSARDYTGELFF	TRBJ2-2	NPTIQKNVL
27768	TRAV23/DV6	CAARGNTDKLIF	TRAJ34	TRBV20-1	CSARTGGDGYTF	TRBJ1-2	FTVLCLTPV
479	TRAV38-2/DV8	CAYVQDDKIIF	TRAJ30	TRBV19	CASSQGSYEQYF	TRBJ2-7	KLVALGINAV
1663	TRAV4	CLVGDRRTGGFKTIF	TRAJ9	TRBV7-6	CASSTEVAADGELFF	TRBJ2-2	CINGVCWTV
27210	TRAV8-3	CAVGDNFNKFYF	TRAJ21	TRBV28	CASSLSSATGELFF	TRBJ2-2	LLWNGPMAV
23634	TRAV1-2	CAGIDNYGQNFVF	TRAJ26	TRBV5-4	CASSGGRNQPQHF	TRBJ1-5	GILGFVFTL
1393	TRAV1-2	CAVRRAGNDMRF	TRAJ43	TRBV9	CASSGTNSPLHF	TRBJ1-6	NLVPMVATV
4185	TRAV12-1	CVVNMDTGRRALTF	TRAJ5	TRBV9	CASSPRPDKEAFF	TRBJ1-1	GILGFVFTL
26479	TRAV12-1	CVVPAGWDAGNMLTF	TRAJ39	TRBV10-2	CASSEQTGSYGYTF	TRBJ1-2	NYNYLYRLF
7743	TRAV20	CAVLGGSARQLTF	TRAJ22	TRBV27	CASSHFPPPYEQYF	TRBJ2-7	GILGFVFTL
4553	TRAV17	CATDASGGSNYKLTF	TRAJ53	TRBV6-1	CASSATDRTYEQYF	TRBJ2-7	RAKFKQLL
2060	TRAV14/DV4	CAMSPRDDKIIF	TRAJ30	TRBV9	CASSSQGGGTGELFF	TRBJ2-2	HPVTKYIM
6228	TRAV12-3	CAMGRGGSYIPTF	TRAJ6	TRBV29-1	CSVDGQNNYGYTF	TRBJ1-2	RAKFKQLL
1874	TRAV29/DV5	CAASGNDAGNMLTF	TRAJ39	TRBV12-3	CASSYPGQQETQYF	TRBJ2-5	KSKRTPMGF
2962	TRAV13-1	CAASRADDYKLSF	TRAJ20	TRBV28	CASSLTDTQYF	TRBJ2-3	AVFDRKSDAK
3361	TRAV13-2	CAENEAGTASKLTF	TRAJ44	TRBV9	CASSVRSSMNTEAFF	TRBJ1-1	AVFDRKSDAK
9607	TRAV12-1	CVAFSGGYNKLIF	TRAJ4	TRBV4-3	CASSHQGPPTDGYTF	TRBJ1-2	GLCTLVAML
1969	TRAV25	CSFSGGSRGKLQF	TRAJ24	TRBV2	CASKAGGGVETQYF	TRBJ2-5	RAQAPPPSW
29205	TRAV13-1	CACLTGTASKLTF	TRAJ44	TRBV29-1	CSVVPLMGGYEQYF	TRBJ2-7	SPRWYFYYL
26960	TRAV21	CAVESGNTGKLIF	TRAJ37	TRBV19	CASSISSTGELFF	TRBJ2-2	RLPGVLPRA
259	TRAV27	CAGAIGPSNTGKLIF	TRAJ37	TRBV19	CASSIRSSYEQYF	TRBJ2-7	GILGFVFTL
1270	TRAV27	CAGAYGSSNTGKLIF	TRAJ37	TRBV19	CASSIRSAYEQYF	TRBJ2-7	GILGFVFTL
582	TRAV21	CAVRGDNYGQNFVF	TRAJ26	TRBV27	CASRRPGGDTEAFF	TRBJ1-1	NLVPMVATV
1334	TRAV21	CAVNSGGGADGLTF	TRAJ45	TRBV6-1	CASSEDPATNEKLFF	TRBJ1-4	GILGFVFTL
28540	TRAV38-2/DV8	CAYRSAELVNDMRF	TRAJ43	TRBV5-5	CASSSWTQQETQYF	TRBJ2-5	TLMNVITLV
1384	TRAV35	CAGQLWTGTASKLTF	TRAJ44	TRBV5-4	CASSLGRGIYEQYF	TRBJ2-7	NLVPMVATV
926	TRAV12-2	CATGDDKIIF	TRAJ30	TRBV29-1	CSVPTSGGSNEQFF	TRBJ2-1	LLWNGPMAV
26074	TRAV29/DV5	CAASDGNTGKLIF	TRAJ37	TRBV2	CASWTDDNQPQHF	TRBJ1-5	TTDPSFLGRY
1559	TRAV19	CALIITSGTYKYIF	TRAJ40	TRBV19	CASSVGQPQHF	TRBJ1-5	GILGFVFTL
1532	TRAV27	CAGGLGGGSQGNLIF	TRAJ42	TRBV19	CASSIRAAYEQYF	TRBJ2-7	GILGFVFTL
27457	TRAV21	CAPWDNYGQNFVF	TRAJ26	TRBV12-5	CASGNRLMEEGQFF	TRBJ2-1	RYSIFFDYM
8883	TRAV1-2	CAVSDSNYQLIW	TRAJ33	TRBV12-3	CASSFSGNTGELFF	TRBJ2-2	RAKFKQLL
26031	TRAV12-1	CVVNGNTDKLIF	TRAJ34	TRBV7-9	CASNEQNSNEQFF	TRBJ2-1	YLQPRTFLL
26148	TRAV38-1	CAFMKQGNGNKLVF	TRAJ47	TRBV9	CASSVGAGELFF	TRBJ2-2	ALSKGVHFV
26323	TRAV17	CATPGGQKLVF	TRAJ54	TRBV28	CASTLRDRGNQPQHF	TRBJ1-5	YLQPRTFLL
26098	TRAV26-1	CIVPRGGADGLTF	TRAJ45	TRBV27	CASSPGIPNYGYTF	TRBJ1-2	LTDEMIAQY
24582	TRAV8-3	CAVDDTNAGKSTF	TRAJ27	TRBV19	CASSLRSTDTQYF	TRBJ2-3	GILGFVFTL
23992	TRAV19	CALSEATSGTYKYIF	TRAJ40	TRBV7-2	CASSRGQLYEQYF	TRBJ2-7	GILGFVFTL
27363	TRAV12-2	CAVVRQDSNYQLIW	TRAJ33	TRBV14	CASSGHYEQYF	TRBJ2-7	NLVPMVATV
6394	TRAV12-2	CAVRYGNNRLAF	TRAJ7	TRBV19	CASSIRSSYEQYF	TRBJ2-7	GILGFVFTL
4951	TRAV12-2	CAVKGNQGGKLIF	TRAJ23	TRBV7-2	CASSLHNADTQYF	TRBJ2-3	QYDPVAALF
28058	TRAV29/DV5	CAASARGDYKLSF	TRAJ20	TRBV7-2	CASSLGPPADTQYF	TRBJ2-3	VLAWLYAAV
28207	TRAV1-2	CAVTDSNYQLIW	TRAJ33	TRBV20-1	CSARTSAGVYEQFF	TRBJ2-1	STDVTIATY
25947	TRAV24	CAFARNTGGFKTIF	TRAJ9	TRBV19	CASSMGAISEAFF	TRBJ1-1	YLQPRTFLL
27653	TRAV26-1	CIVRSGNQFYF	TRAJ49	TRBV5-1	CASSLAGGPATEQYF	TRBJ2-7	SPRWYFYYL
2200	TRAV21	CAVRRTGGFKTIF	TRAJ9	TRBV11-2	CASSLIGQLDEQYF	TRBJ2-7	ATDALMTGF
58	TRAV12-2	CAVTLSNFGNEKLTF	TRAJ48	TRBV2	CASRTQSSYEQYF	TRBJ2-7	ELAGIGILTV
28165	TRAV8-4	CAVSDPDKIIF	TRAJ30	TRBV4-1	CASSQVRSGTYEQYF	TRBJ2-7	LPKGIMMNV
26375	TRAV12-1	CVVNNEDDMRF	TRAJ43	TRBV12-3	CGSGIQNTGELFF	TRBJ2-2	YLQPRTFLL
2170	TRAV21	CAVNYGGSQGNLIF	TRAJ42	TRBV11-2	CASRLLGQLETQYF	TRBJ2-5	ATDALMTGF
4355	TRAV13-2	CAENEGGGSQGNLIF	TRAJ42	TRBV19	CASSARASEGAFF	TRBJ1-1	GILGFVFTL
22644	TRAV21	CAVDLMKTSYDKVIF	TRAJ50	TRBV19	CASYHRERANYGYTF	TRBJ1-2	IVTDFSVIK
7787	TRAV17	CAHAPLDDMRF	TRAJ43	TRBV12-4	CASRPSGGAETQYF	TRBJ2-5	RAKFKQLL
2138	TRAV38-2/DV8	CAYRSLYNNNYMRF	TRAJ43	TRBV2	CASRDRGSNTGELFF	TRBJ2-2	ATDALMTGF
26338	TRAV12-2	CAKYNFNKFYF	TRAJ21	TRBV7-9	CASGEDSLVYGYTF	TRBJ1-2	LTDEMIAQY
23472	TRAV5	CAEDNNARLMF	TRAJ31	TRBV20-1	CSARDQTGNGYTF	TRBJ1-2	GLCTLVAML
6450	TRAV13-1	CAAARMDSSYKLIF	TRAJ12	TRBV7-9	CASSLVSNEQFF	TRBJ2-1	RAKFKQLL
973	TRAV12-2	CAVNPDGKLIF	TRAJ23	TRBV20-1	CSVPSRGYAGELFF	TRBJ2-2	LLWNGPMAV
27506	TRAV13-1	CAASGGGSQGNLIF	TRAJ42	TRBV19	CASSIFGTSLQFF	TRBJ2-1	GILGFVFTL
29062	TRAV10	CVVTGGYQKVTF	TRAJ13	TRBV5-1	CASSPGDSYNEQFF	TRBJ2-1	WPWYIWLGF
23573	TRAV27	CAGAGQGGSQGNLIF	TRAJ42	TRBV19	CASSFYSNQPQHF	TRBJ1-5	GILGFVFTL
22069	TRAV21	CAVDLMKTSYDKVIF	TRAJ50	TRBV3-1	CASSQGYNTDTQYF	TRBJ2-3	IVTDFSVIK
26576	TRAV38-1	CAFYTGGGNKLTF	TRAJ10	TRBV19	CASSVGRYTGELFF	TRBJ2-2	AEVQIDRLI
1855	TRAV38-2/DV8	CAYRMGGGSEKLVF	TRAJ57	TRBV3-1	CASSPIPSGSYEQYF	TRBJ2-7	KSKRTPMGF
20156	TRAV29/DV5	CAASVGNGANNLFF	TRAJ36	TRBV25-1	CASSELPPDEKLFF	TRBJ1-4	AVFDRKSDAK
1681	TRAV4	CLVGPGGYQKVTF	TRAJ13	TRBV29-1	CSVGLLGTGELFF	TRBJ2-2	CINGVCWTV
26568	TRAV8-2	CVVSDSDNNNDMRF	TRAJ43	TRBV7-9	CASSTSDPEAFF	TRBJ1-1	NQKLIANQF
27346	TRAV14/DV4	CAMRGSNYKLTF	TRAJ53	TRBV9	CASSGVGGQDEQYF	TRBJ2-7	NLVPMVATV
25579	TRAV35	CAGYYNTDKLIF	TRAJ34	TRBV4-1	CASSQVGPGETQYF	TRBJ2-5	DATYQRTRALVR
876	TRAV12-2	CAATGANNLFF	TRAJ36	TRBV20-1	CSASGARGADTQYF	TRBJ2-3	LLWNGPMAV
7164	TRAV21	CAVESFNKFYF	TRAJ21	TRBV9	CASSVGWREADTQYF	TRBJ2-3	RAKFKQLL
26476	TRAV19	CALSEGRDDKIIF	TRAJ30	TRBV19	CASSIVPWDTQYF	TRBJ2-3	ALSKGVHFV
28013	TRAV38-1	CAFMKYTGANSKLTF	TRAJ56	TRBV12-4	CASRNQETGELFF	TRBJ2-2	VMVELVAEL
26937	TRAV27	CAGLQAQKLVF	TRAJ54	TRBV18	CASSPPGSKAYGYTF	TRBJ1-2	MTLHGHMMY
23526	TRAV5	CAESTCWGKLQF	TRAJ24	TRBV29-1	CSVGAGGTNEKLFF	TRBJ1-4	GLCTLVAML
23527	TRAV5	CAESTGKLIF	TRAJ37	TRBV29-1	CSVGSDGTNEKLFF	TRBJ1-4	GLCTLVAML
523	TRAV10	CVVGYGQFYF	TRAJ49	TRBV28	CASSFVSFDEQFF	TRBJ2-1	NLVPMVATV
24643	TRAV8-1	CAVNAGGGSQGNLIF	TRAJ42	TRBV19	CASSIRASYEQYF	TRBJ2-7	GILGFVFTL
1575	TRAV8-3	CAVGASRDYKLSF	TRAJ20	TRBV11-2	CASSFSSGTTDTQYF	TRBJ2-3	GLCTLVAML
6078	TRAV12-2	CAVTAGGTSYGKLTF	TRAJ52	TRBV28	CASSLYSATGELFF	TRBJ2-2	AVFDRKSDAK
9336	TRAV13-1	CAATETSYDKVIF	TRAJ50	TRBV12-5	CAVNGLAGPTDTQYF	TRBJ2-3	RAKFKQLL
26398	TRAV9-2	CALSGTGNQFYF	TRAJ49	TRBV27	CASSLSGPLETQYF	TRBJ2-5	TTDPSFLGRY
8838	TRAV13-1	CAASRGYSTLTF	TRAJ11	TRBV5-4	CASSLGGGNNEQYF	TRBJ2-7	RLRAEAQVK
26305	TRAV30	CGRGAQKLVF	TRAJ54	TRBV25-1	CASSEYLGELFF	TRBJ2-2	LTDEMIAQY
2957	TRAV27	CAGAHGSSNTGKLIF	TRAJ37	TRBV20-1	CSARRQRSTDTQYF	TRBJ2-3	GILGFVFTL
29132	TRAV12-1	CVVNVVDDMRF	TRAJ43	TRBV7-8	CASSAGVSGEQYF	TRBJ2-7	YLQPRTFLL
25611	TRAV12-2	CAVKYGNKLVF	TRAJ47	TRBV20-1	CSAEDGNSPLHF	TRBJ1-6	DATYQRTRALVR
22999	TRAV34	CGAAHNYGQNFVF	TRAJ26	TRBV19	CASSTGLYGYTF	TRBJ1-2	GILGFVFTL
4912	TRAV12-2	CAVNNARLMF	TRAJ31	TRBV4-2	CASRMGTGTEAFF	TRBJ1-1	ELAGIGILTV
28067	TRAV13-1	CAAPGANNLFF	TRAJ36	TRBV27	CASSLLPYNEQFF	TRBJ2-1	GLALYYPSA
27567	TRAV27	CAGTTGGSQGNLIF	TRAJ42	TRBV19	CASSILSQQPQHF	TRBJ1-5	GILGFVFTL
7389	TRAV12-3	CAMTVYNNNDMRF	TRAJ43	TRBV20-1	CSARDRTGNGYTF	TRBJ1-2	GLCTLVAML
4746	TRAV14/DV4	CAMSPRGYNKLIF	TRAJ4	TRBV4-1	CASSQAGEGTEAFF	TRBJ1-1	RAKFKQLL
25105	TRAV8-4	CAVSGSYNTDKLIF	TRAJ34	TRBV20-1	CSARDGLAGHYEQYF	TRBJ2-7	NLVPMVATV
28528	TRAV19	CALSEANFGNEKLTF	TRAJ48	TRBV7-8	CASSPDRGPSQPQHF	TRBJ1-5	GLPWNVVRI
25888	TRAV29/DV5	CAASDGFGNEKLTF	TRAJ48	TRBV9	CASSAGDSDGYTF	TRBJ1-2	TTDPSFLGRY
22927	TRAV13-2	CAETPYSSASKIIF	TRAJ3	TRBV3-1	CASSQFNEKLFF	TRBJ1-4	GILGFVFTL
2248	TRAV12-3	CAMSAGSYQLTF	TRAJ28	TRBV19	CASSTQVIGNQPQHF	TRBJ1-5	ATDALMTGF
1261	TRAV12-3	CAMGGSGGSQGNLIF	TRAJ42	TRBV19	CASSIRASNEQFF	TRBJ2-1	GILGFVFTL
26008	TRAV12-1	CVVNDAAAGNKLTF	TRAJ17	TRBV15	CASQGLNTGELFF	TRBJ2-2	YLQPRTFLL
27515	TRAV12-2	CAVNMGGGSQGNLIF	TRAJ42	TRBV19	CASSTRASNEQFF	TRBJ2-1	GILGFVFTL
5555	TRAV20	CAVQARGTGGFKTIF	TRAJ9	TRBV28	CASSANSGGYTF	TRBJ1-2	RAKFKQLL
6760	TRAV13-1	CAASMDSNYQLIW	TRAJ33	TRBV10-3	CAISELDRGHGYTF	TRBJ1-2	IVTDFSVIK
22833	TRAV5	CAEDESGYSTLTF	TRAJ11	TRBV5-6	CASSLSAGTLETQYF	TRBJ2-5	RTLNAWVKV
28231	TRAV5	CAVLIMNRDDKIIF	TRAJ30	TRBV7-8	CASSLAETYEQYF	TRBJ2-7	NSSTCMMCY
22998	TRAV17	CATHNFGNEKLTF	TRAJ48	TRBV9	CASSLFGSPLHF	TRBJ1-6	GILGFVFTL
28093	TRAV17	CATGPLPGANSKLTF	TRAJ56	TRBV2	CASPRSTGELFF	TRBJ2-2	GLALYYPSA
6217	TRAV26-1	CIAPEPTLGRLYF	TRAJ18	TRBV11-2	CASSWGGGSHYGYTF	TRBJ1-2	IVTDFSVIK
29252	TRAV12-1	CVVNDLVDSNYQLIW	TRAJ33	TRBV2	CASASGQGYEQYF	TRBJ2-7	NYNYLYRLF
1742	TRAV4	CLVGANTGGFKTIF	TRAJ9	TRBV3-1	CASSQEVGLWGEQYF	TRBJ2-7	CINGVCWTV
28201	TRAV12-1	CVVRYDSWGKLQF	TRAJ24	TRBV28	CASSLASNNYEQYF	TRBJ2-7	PTDNYITTY
26042	TRAV39	CAVLNFGNEKLTF	TRAJ48	TRBV2	CASRTPAGANTEAFF	TRBJ1-1	NQKLIANQF
28428	TRAV12-3	CAMSPYNQFYF	TRAJ49	TRBV5-1	CASTTGTGLINEQFF	TRBJ2-1	TSQWLTNIF
26237	TRAV14/DV4	CAIKTGGFKTIF	TRAJ9	TRBV7-3	CASSWGGSSTDTQYF	TRBJ2-3	FTSDYYQLY
26034	TRAV8-3	CAVAPFGNEKLTF	TRAJ48	TRBV13	CASSTQSTVNIQYF	TRBJ2-4	ALSKGVHFV
1779	TRAV38-2/DV8	CAYRALGVNNNDMRF	TRAJ43	TRBV28	CASRSGLQAYEQYF	TRBJ2-7	CINGVCWTV
29143	TRAV12-1	CVVNRNNDMRF	TRAJ43	TRBV12-3	CALGDLNTGELFF	TRBJ2-2	YLQPRTFLL
161	TRAV35	CAGGTGNQFYF	TRAJ49	TRBV10-3	CAISEVGVGQPQHF	TRBJ1-5	ELAGIGILTV
26617	TRAV39	CAAYKAAGNKLTF	TRAJ17	TRBV28	CASSPTGDYNSPLHF	TRBJ1-6	NQKLIANQF
26391	TRAV35	CAGRNAGKSTF	TRAJ27	TRBV7-3	CASSLVVTGELFF	TRBJ2-2	LTDEMIAQY
22010	TRAV21	CAVDLMKTSYDKVIF	TRAJ50	TRBV7-9	CASSLRTLQETQYF	TRBJ2-5	IVTDFSVIK
10479	TRAV26-1	CIVREGDRDDKIIF	TRAJ30	TRBV7-8	CASSHSTGSSTEAFF	TRBJ1-1	RAKFKQLL
1036	TRAV24	CAYSTDSWGKLQF	TRAJ24	TRBV3-1	CASSQGQLNQPQHF	TRBJ1-5	LLWNGPMAV
25979	TRAV29/DV5	CAASGASGTYKYIF	TRAJ40	TRBV2	CAMTTQSSYEQYF	TRBJ2-7	TTDPSFLGRY
26230	TRAV29/DV5	CAARPGADKLIF	TRAJ34	TRBV7-9	CASTTEENRPYEQYF	TRBJ2-7	LTDEMIAQY
29134	TRAV41	CAVIPDFGNEKLTF	TRAJ48	TRBV18	CASRDGRESYEQYF	TRBJ2-7	YLQPRTFLL
457	TRAV8-3	CAVGSNSGYALNF	TRAJ41	TRBV9	CASSSSWADTQYF	TRBJ2-3	KLVALGINAV
7536	TRAV13-2	CAENMGGGSQGNLIF	TRAJ42	TRBV19	CASSGRAAYEQYF	TRBJ2-7	GILGFVFTL
29040	TRAV12-1	CVVNRDTGNQFYF	TRAJ49	TRBV30	CAWLRDMNTGELFF	TRBJ2-2	YLQPRTFLL
11244	TRAV26-2	CILRLDSGNTPLVF	TRAJ29	TRBV12-5	CASGLYPGQPQHF	TRBJ1-5	AVFDRKSDAK
899	TRAV12-2	CAGSNARLMF	TRAJ31	TRBV27	CASSNQGASAYGYTF	TRBJ1-2	LLWNGPMAV
5094	TRAV1-2	CAVRERDYKLSF	TRAJ20	TRBV20-1	CSALSGNTIYF	TRBJ1-3	RLRAEAQVK
25786	TRAV1-2	CAAGGSQGNLIF	TRAJ42	TRBV27	CASSSRAGATDTQYF	TRBJ2-3	TTDPSFLGRY
23500	TRAV5	CAELGNDMRF	TRAJ43	TRBV14	CASSQAPGGEQYF	TRBJ2-7	GLCTLVAML
499	TRAV4	CLVPSEQAGTALIF	TRAJ15	TRBV20-1	CSASSTHSNQPQHF	TRBJ1-5	KQIYKTPPI
27420	TRAV8-3	CAVGRSNDYKLSF	TRAJ20	TRBV11-2	CASSFSSGTTDTQYF	TRBJ2-3	GLCTLVAML
10440	TRAV35	CAGQPHPNTGNQFYF	TRAJ49	TRBV7-9	CASRSWESGTEAFF	TRBJ1-1	AVFDRKSDAK
22951	TRAV27	CAGEGGGSQGNLIF	TRAJ42	TRBV19	CASSVRSSYEQYF	TRBJ2-7	GILGFVFTL
23650	TRAV35	CAGPRETSYDKVIF	TRAJ50	TRBV12-4	CASSSAYYGYTF	TRBJ1-2	NLVPMVATV
7173	TRAV38-1	CAFNERDNYGQNFVF	TRAJ26	TRBV10-1	CASSRDSSANEQFF	TRBJ2-1	RAKFKQLL
25840	TRAV12-1	CVVNEADKLIF	TRAJ34	TRBV9	CASSEQNTGELFF	TRBJ2-2	YLQPRTFLL
6184	TRAV12-2	CAVTKGGYNKLIF	TRAJ4	TRBV28	CASSTTLTSTGELFF	TRBJ2-2	ELAGIGILTV
26095	TRAV12-1	CVVNEGDKLIF	TRAJ34	TRBV30	CAWDRDHNTGELFF	TRBJ2-2	YLQPRTFLL
25652	TRAV12-2	CAVNGNNDMRF	TRAJ43	TRBV20-1	CSASQDPYEQYF	TRBJ2-7	DATYQRTRALVR
7827	TRAV41	CAVPGAGSYQLTF	TRAJ28	TRBV27	CASSLAQRSEQYF	TRBJ2-7	GILGFVFTL
26425	TRAV29/DV5	CAASNQAGTALIF	TRAJ15	TRBV5-1	CASIGMYRNEQFF	TRBJ2-1	LTDEMIAQY
29000	TRAV14/DV4	CAMRSTGNQFYF	TRAJ49	TRBV9	CASSVDGGRNNEQFF	TRBJ2-1	VFLVLLPLV
22782	TRAV19	CALSEPSYDKVIF	TRAJ50	TRBV28	CASSPRKRGFYEQYF	TRBJ2-7	AVFDRKSDAK
4312	TRAV13-1	CAATETSYDKVIF	TRAJ50	TRBV11-2	CASSWGGGSHYGYTF	TRBJ1-2	IVTDFSVIK
22098	TRAV14/DV4	CAMRATRTGNQFYF	TRAJ49	TRBV19	CASSSGGPYNEQFF	TRBJ2-1	GILGFVFTL
27546	TRAV27	CAYGGSQGNLIF	TRAJ42	TRBV19	CASSIRSAYEQYF	TRBJ2-7	GILGFVFTL
182	TRAV19	CALSGFYNTDKLIF	TRAJ34	TRBV6-1	CASPGETEAFF	TRBJ1-1	LPEPLPQGQLTAY
8900	TRAV13-2	CAENGGGGADGLTF	TRAJ45	TRBV29-1	CSVGSRGTNEKLFF	TRBJ1-4	GLCTLVAML
23482	TRAV5	CAEDNNARLMF	TRAJ31	TRBV29-1	CSVGSGGTNEKLFF	TRBJ1-4	GLCTLVAML
1032	TRAV12-2	CAVTSDKLIF	TRAJ34	TRBV9	CASSAGTGAYEQYF	TRBJ2-7	LLWNGPMAV
2095	TRAV27	CAGAVWNFNKFYF	TRAJ21	TRBV3-1	CASSPRGRGEDGYTF	TRBJ1-2	HPVTKYIM
995	TRAV12-2	CAVSGNKLVF	TRAJ47	TRBV5-1	CASSPAAGGAYEQYF	TRBJ2-7	LLWNGPMAV
26261	TRAV8-3	CAVDGGGFKTIF	TRAJ9	TRBV12-4	CASSGGGGPDTQYF	TRBJ2-3	PTDNYITTY
24365	TRAV12-3	CAMSERNKARLMF	TRAJ31	TRBV19	CASGAGGPLNEQFF	TRBJ2-1	GILGFVFTL
17789	TRAV1-2	CAVRRDSWGKLQF	TRAJ24	TRBV12-4	CASSLDNSHGYTF	TRBJ1-2	AVFDRKSDAK
26147	TRAV12-1	CVVRADSWGKLQF	TRAJ24	TRBV28	CASSFKTDSYEQYF	TRBJ2-7	PTDNYITTY
28807	TRAV13-2	CAESPDNTDKLIF	TRAJ34	TRBV4-1	CASSQEITGELFF	TRBJ2-2	WPVTLACFV
17270	TRAV17	CAQTGANNLFF	TRAJ36	TRBV6-3	CASSYGAGGYNEQFF	TRBJ2-1	RLRAEAQVK
6686	TRAV29/DV5	CAASGGTYKYIF	TRAJ40	TRBV9	CASSSGRLTNTEAFF	TRBJ1-1	GLCTLVAML
27771	TRAV29/DV5	CAASAPEYGNKLVF	TRAJ47	TRBV4-1	CASSQAGTGFYGYTF	TRBJ1-2	NTFSSTFNV
2053	TRAV26-1	CIVRVFNDYKLSF	TRAJ20	TRBV7-9	CASSLVTGNQPQHF	TRBJ1-5	GPRLGVRAT
26626	TRAV21	CAVRGGSGTYKYIF	TRAJ40	TRBV19	CASSMPNANTGELFF	TRBJ2-2	LTDEMIAQY
57	TRAV12-2	CAVIARGDQFYF	TRAJ49	TRBV11-1	CASSLGWNQPQHF	TRBJ1-5	ELAGIGILTV
26238	TRAV9-2	CALRFDGNQFYF	TRAJ49	TRBV11-2	CASRSSLGAYEEQYF	TRBJ2-7	RVAGDSGFAAY
7790	TRAV6	CALRLYNNNDMRF	TRAJ43	TRBV19	CASSTTGGSGYTF	TRBJ1-2	MLDLQPETT
26847	TRAV1-1	CAVHRDYKLSF	TRAJ20	TRBV14	CASSPGPNQPQHF	TRBJ1-5	YHSIEWA
25758	TRAV9-2	CALSAGNQFYF	TRAJ49	TRBV27	CASSDRTSQETQYF	TRBJ2-5	TTDPSFLGRY
22987	TRAV14/DV4	CAMREDNGARLMF	TRAJ31	TRBV19	CASSKFSINEQFF	TRBJ2-1	GILGFVFTL
28395	TRAV38-2/DV8	CASPNYGGSQGNLIF	TRAJ42	TRBV7-6	CASSLGQSSYNEQFF	TRBJ2-1	KSVNITFEL
6502	TRAV13-2	CADSGGGADGLTF	TRAJ45	TRBV19	CASSTRSAYEQYF	TRBJ2-7	GILGFVFTL
26149	TRAV29/DV5	CAASGGGGGADGLTF	TRAJ45	TRBV7-9	CASSYGNQPQHF	TRBJ1-5	YLQPRTFLL
27324	TRAV21	CAVVIATLGNTPLVF	TRAJ29	TRBV5-1	CASSLYGNTEAFF	TRBJ1-1	RPHERNGFTVL
28202	TRAV38-1	CALTTDSWGKLQF	TRAJ24	TRBV3-1	CASSLTRAGELFF	TRBJ2-2	PTDNYITTY
26169	TRAV8-3	CAVGDNFNKFYF	TRAJ21	TRBV28	CASSRTSAKLGEQYF	TRBJ2-7	YLQPRTFLL
2190	TRAV8-4	CAVSEGSNYQLIW	TRAJ33	TRBV3-1	CASSQDPGVLYEQYF	TRBJ2-7	ATDALMTGF
27485	TRAV29/DV5	CAATTGNQFYF	TRAJ49	TRBV3-1	CASRKRMYNEQFF	TRBJ2-1	RYSIFFDYM
27763	TRAV38-2/DV8	CAYRGENQAGTALIF	TRAJ15	TRBV2	CASSEFGTFQETQYF	TRBJ2-5	KQLIKVTLV
5579	TRAV27	CAGGGSQGNLIF	TRAJ42	TRBV27	CASTSGGSPLHF	TRBJ1-6	GILGFVFTL
21897	TRAV27	CAGGAIIQGAQKLVF	TRAJ54	TRBV29-1	CSVHDLGGVNTEAFF	TRBJ1-1	RLRAEAQVK
29107	TRAV12-1	CVVNRNNDMRF	TRAJ43	TRBV2	CASSEIDTGELFF	TRBJ2-2	YLQPRTFLL
26751	TRAV8-2	CVVTANTGGFKTIF	TRAJ9	TRBV2	CASSLKTGGSTEAFF	TRBJ1-1	SPRWYFYYL
4129	TRAV29/DV5	CAASGGSNYKLTF	TRAJ53	TRBV20-1	CSARGGDNTGELFF	TRBJ2-2	AVFDRKSDAK
6299	TRAV1-2	CAAMDSNYQLIW	TRAJ33	TRBV20-1	CSARGLAGYNEQFF	TRBJ2-1	SLFNTVATLY
4161	TRAV13-1	CAAENSGYSTLTF	TRAJ11	TRBV24-1	CATGTSPNEKLFF	TRBJ1-4	RAKFKQLL
28484	TRAV8-3	CAVGGGSGNTGKLIF	TRAJ37	TRBV20-1	CSASRGTYEQYF	TRBJ2-7	MQVESDDYI
852	TRAV10	CVVSCSGNTGKLIF	TRAJ37	TRBV6-1	CASPGETEAFF	TRBJ1-1	LPEPLPQGQLTAY
7768	TRAV3	CAVRDNRGGSYIPTF	TRAJ6	TRBV4-1	CASSTSTGTGYGYTF	TRBJ1-2	RAKFKQLL
2758	TRAV25	CAGSGGGSQGNLIF	TRAJ42	TRBV19	CASSYRSTGELFF	TRBJ2-2	GILGFVFTL
19253	TRAV13-1	CAARGANFGNEKLTF	TRAJ48	TRBV20-1	CSARDLEVLSYEQYF	TRBJ2-7	AVFDRKSDAK
3271	TRAV17	CATERIPYGNKLVF	TRAJ47	TRBV11-2	CASSWGGGSHYGYTF	TRBJ1-2	IVTDFSVIK
29221	TRAV14/DV4	CAMREGYSNDYKLSF	TRAJ20	TRBV20-1	CSARRGLNEQFF	TRBJ2-1	SPRWYFYYL
4803	TRAV39	CAVDEGGGSQGNLIF	TRAJ42	TRBV11-2	CASSWGGGSHYGYTF	TRBJ1-2	IVTDFSVIK
25639	TRAV4	CLVGDHTGGFKTIF	TRAJ9	TRBV5-4	CASSTPGDEQYF	TRBJ2-7	DATYQRTRALVR
29049	TRAV12-1	CVVNRDDKIIF	TRAJ30	TRBV7-9	CASGHPNDLKAFF	TRBJ1-1	YLQPRTFLL
28521	TRAV12-2	CAAPYSGGYQKVTF	TRAJ13	TRBV20-1	CSPAGGNYNEQFF	TRBJ2-1	SMMILSDDA
27589	TRAV25	CAGPEDGGSQGNLIF	TRAJ42	TRBV19	CASSYYSNQPQHF	TRBJ1-5	GILGFVFTL
28739	TRAV20	CAVPPSTSGTYKYIF	TRAJ40	TRBV19	CASSPGRTANYGYTF	TRBJ1-2	KVYPIILRL
29119	TRAV5	CAEILDFGNEKLTF	TRAJ48	TRBV20-1	CSARDPSGVKLFF	TRBJ1-4	YLQPRTFLL
1531	TRAV27	CAGAGSQGNLIF	TRAJ42	TRBV19	CASSVRSSYEQYF	TRBJ2-7	GILGFVFTL
6375	TRAV10	CVGYTNAGKSTF	TRAJ27	TRBV29-1	CSVGTGDWGEQYF	TRBJ2-7	RAKFKQLL
3042	TRAV17	CATDASSGYALNF	TRAJ41	TRBV7-2	CASSLAWDLNSPLHF	TRBJ1-6	AVFDRKSDAK
27266	TRAV14/DV4	CAMREGRDSSYKLIF	TRAJ12	TRBV7-9	CASSLLQGARTEAFF	TRBJ1-1	TPRVTGGGAM
25801	TRAV1-2	CAVTNSNYQLIW	TRAJ33	TRBV25-1	CASRLGTGEVGELFF	TRBJ2-2	YLQPRTFLL
29009	TRAV1-2	CAVLGGYNKLIF	TRAJ4	TRBV19	CASRGMDGDTQYF	TRBJ2-3	FLVLLPLVS
13822	TRAV26-2	CILRGGGSNYKLTF	TRAJ53	TRBV6-4	CASSDSTRDLDEQFF	TRBJ2-1	AVFDRKSDAK
26969	TRAV27	CAGAGEAGAQKLVF	TRAJ54	TRBV27	CASSPTGLVYEQFF	TRBJ2-1	RLPGVLPRA
22761	TRAV38-2/DV8	CAYFNNDMRF	TRAJ43	TRBV6-5	CASSPTGNMGNTIYF	TRBJ1-3	RLRAEAQVK
35	TRAV12-1	CVVKGPGGFKTIF	TRAJ9	TRBV27	CASSYGGLGQPQHF	TRBJ1-5	ELAGIGILTV
2241	TRAV8-6	CAVTAGDYKLSF	TRAJ20	TRBV30	CAWSVRDIGNQPQHF	TRBJ1-5	ATDALMTGF
29138	TRAV6	CALVGNQFYF	TRAJ49	TRBV7-9	CASNNANTGELFF	TRBJ2-2	YLQPRTFLL
21721	TRAV21	CAVRGGANNLFF	TRAJ36	TRBV12-4	CASSETGGPNEKLFF	TRBJ1-4	AVFDRKSDAK
9888	TRAV14/DV4	CAMRVNSGTYKYIF	TRAJ40	TRBV29-1	CSVGSRGTNEKLFF	TRBJ1-4	GLCTLVAML
1342	TRAV14/DV4	CAMREVFNDYKLSF	TRAJ20	TRBV12-3	CASSVVERAFF	TRBJ1-1	NLVPMVATV
23503	TRAV13-2	CAENEGGGSQGNLIF	TRAJ42	TRBV19	CASSIRSAGRAFF	TRBJ1-1	GILGFVFTL
10668	TRAV21	CAVTGGGADGLTF	TRAJ45	TRBV5-1	CASSLTTADEKLFF	TRBJ1-4	QYDPVAALF
2188	TRAV21	CAVKIIQGAQKLVF	TRAJ54	TRBV12-4	CASSFQLGGETQYF	TRBJ2-5	ATDALMTGF
9226	TRAV8-3	CAVYSGGGADGLTF	TRAJ45	TRBV12-4	CASSLGTSYEQYF	TRBJ2-7	AVFDRKSDAK
28274	TRAV8-1	CAVNERDSGYALNF	TRAJ41	TRBV27	CASSGSGPRSYEQYF	TRBJ2-7	TLMNVLTLV
22963	TRAV27	CAGGRSQGNLIF	TRAJ42	TRBV19	CASSIRSSYEQYF	TRBJ2-7	GILGFVFTL
26612	TRAV27	CAGDQTGANNLFF	TRAJ36	TRBV2	CASSRVWDTEAFF	TRBJ1-1	AEVQIDRLI
8661	TRAV27	CAGFYNQGGKLIF	TRAJ23	TRBV12-4	CASTPGGEKLFF	TRBJ1-4	AVFDRKSDAK
5623	TRAV29/DV5	CAASSGGTSYGKLTF	TRAJ52	TRBV11-2	CASSWGGGSHYGYTF	TRBJ1-2	IVTDFSVIK
4118	TRAV13-1	CAAYTGTASKLTF	TRAJ44	TRBV7-8	CASSGTSGAYNEQFF	TRBJ2-1	RLRAEAQVK
27435	TRAV22	CAAFKAAGNKLTF	TRAJ17	TRBV29-1	CSVGAGGTNEKLFF	TRBJ1-4	GLCTLVAML
9471	TRAV25	CAGPEGSNYQLIW	TRAJ33	TRBV6-5	CASSSGSRRPQHF	TRBJ1-5	AVFDRKSDAK
934	TRAV12-2	CAVEGGKLIF	TRAJ23	TRBV29-1	CSVEGRGTDTQYF	TRBJ2-3	LLWNGPMAV
9630	TRAV13-1	CAASETSYDKVIF	TRAJ50	TRBV12-5	CASRRSGSTDTQYF	TRBJ2-3	RAKFKQLL
26107	TRAV21	CAVRGGSGTYKYIF	TRAJ40	TRBV19	CASSPTVSNTGELFF	TRBJ2-2	LTDEMIAQY
23504	TRAV13-2	CAENGGGSTLGRLYF	TRAJ18	TRBV19	CASSTRSTDTQYF	TRBJ2-3	GILGFVFTL
1483	TRAV38-1	CASGGGADGLTF	TRAJ45	TRBV6-3	CASSFLTDTQYF	TRBJ2-3	RLARLALVL
28319	TRAV25	CAGSEGGGADGLTF	TRAJ45	TRBV27	CASSSERNPYEQYF	TRBJ2-7	VMVELVAEL
28241	TRAV13-2	CAEGPYGQNFVF	TRAJ26	TRBV6-1	CASSELENSNQPQHF	TRBJ1-5	VMVELVAEL
26345	TRAV12-2	CAVIGGSQGNLIF	TRAJ42	TRBV10-3	CAIEDRNTGELFF	TRBJ2-2	YLQPRTFLL
23555	TRAV27	CAGADGGSQGNLIF	TRAJ42	TRBV19	CASSSRSAGELFF	TRBJ2-2	GILGFVFTL
7067	TRAV14/DV4	CAMSPRSTGNQFYF	TRAJ49	TRBV7-9	CASTLGQGAPGYTF	TRBJ1-2	AVFDRKSDAK
11708	TRAV21	CASDSNNAGNMLTF	TRAJ39	TRBV3-1	CASSMTSGSFQTQYF	TRBJ2-5	AVFDRKSDAK
639	TRAV8-1	CAVKNGGSQGNLIF	TRAJ42	TRBV13	CASSRGHPLQFF	TRBJ2-1	NLVPMVATV
25749	TRAV21	CAVSNSGYSTLTF	TRAJ11	TRBV7-9	CASSPDIEAFF	TRBJ1-1	YLQPRTFLL
24655	TRAV12-2	CAVNPAEYGNKLVF	TRAJ47	TRBV18	CASSRVGTTYEQYF	TRBJ2-7	GILGFVFTL
22659	TRAV21	CAAPNSGNTPLVF	TRAJ29	TRBV29-1	CSVDASGGYNEQFF	TRBJ2-1	IVTDFSVIK
2129	TRAV21	CAVCEEGSQGNLIF	TRAJ42	TRBV7-9	CASSLEGQLYEQYF	TRBJ2-7	ATDALMTGF
26566	TRAV19	CALSGTSYDKVIF	TRAJ50	TRBV9	CASSVGYRNTEAFF	TRBJ1-1	YLQPRTFLL
24689	TRAV1-1	CAVRCFGNEKLTF	TRAJ48	TRBV29-1	CSVPIAVQETQYF	TRBJ2-5	GLCTLVAML
28212	TRAV12-1	CVVRSDSWGKLQF	TRAJ24	TRBV28	CASSLYADSYEQYF	TRBJ2-7	PTDNYITTY
26797	TRAV5	CAERGGGFKTIF	TRAJ9	TRBV5-1	CASSERDSPGNVLTF	TRBJ2-6	SPRWYFYYL
21528	TRAV27	CAGLPTSGTYKYIF	TRAJ40	TRBV5-1	CASSEGTGAGAEAFF	TRBJ1-1	AVFDRKSDAK
27715	TRAV29/DV5	CAARYSGNTPLVF	TRAJ29	TRBV12-4	CASSSGRNTGELFF	TRBJ2-2	RIRGGDGKM
23587	TRAV27	CAGAPGSSNTGKLIF	TRAJ37	TRBV19	CASSTRSSYEQYF	TRBJ2-7	GILGFVFTL
489	TRAV12-3	CALLSSNTGKLIF	TRAJ37	TRBV9	CASSVEGIDEKLFF	TRBJ1-4	KLVALGINAV
29149	TRAV12-1	CVVNRGNDMRF	TRAJ43	TRBV2	CASGQLNTGELFF	TRBJ2-2	YLQPRTFLL
957	TRAV12-2	CAVKGDDKIIF	TRAJ30	TRBV7-2	CASSFYGREAFF	TRBJ1-1	LLWNGPMAV
27361	TRAV8-3	CAGHGSSNTGKLIF	TRAJ37	TRBV6-2	CASSSLPGAAEAFF	TRBJ1-1	NLVPMVATV
6269	TRAV30	CGTDKGGGYQKVTF	TRAJ13	TRBV5-6	CASSLRDGSEAFF	TRBJ1-1	RAKFKQLL
4309	TRAV8-3	CAVTRDDKIIF	TRAJ30	TRBV11-2	CASSWGGGSHYGYTF	TRBJ1-2	IVTDFSVIK
8852	TRAV13-1	CAASETSYDKVIF	TRAJ50	TRBV25-1	CASGEGGDEQYF	TRBJ2-7	RAKFKQLL
9365	TRAV13-2	CAENMGGGSQGNLIF	TRAJ42	TRBV19	CASSVRSGETQYF	TRBJ2-5	GILGFVFTL
28064	TRAV38-2/DV8	CAYWAGNQFYF	TRAJ49	TRBV9	CASSTSTDTQYF	TRBJ2-3	RQLLFVVEV
901	TRAV25	CAGYMDTGRRALTF	TRAJ5	TRBV15	CATSSASSYEQYF	TRBJ2-7	LLWNGPMAV
22640	TRAV21	CAVDLMKTSYDKVIF	TRAJ50	TRBV20-1	CSARAGGGATEAFF	TRBJ1-1	IVTDFSVIK
18259	TRAV8-3	CAVGGGATNKLIF	TRAJ32	TRBV20-1	CSARLQGYEQFF	TRBJ2-1	AVFDRKSDAK
25872	TRAV12-1	CVVNKEDDMRF	TRAJ43	TRBV6-1	CARGDRNTGELFF	TRBJ2-2	YLQPRTFLL
8607	TRAV5	CAETQDSNYQLIW	TRAJ33	TRBV15	CATSTGDSNQPQHF	TRBJ1-5	RAKFKQLL
26226	TRAV27	CAALNTGNQFYF	TRAJ49	TRBV7-9	CASSLAGNEQYF	TRBJ2-7	TTDPSFLGRY
22815	TRAV27	CAALHGTNSKLTF	TRAJ56	TRBV30	CAYPGLYGYTF	TRBJ1-2	IVTDFSVIK
25395	TRAV25	CDGVGGGSQGNLIF	TRAJ42	TRBV19	CASSDRATQPQHF	TRBJ1-5	GILGFVFTL
29096	TRAV12-3	CAMSANKGGYNKLIF	TRAJ4	TRBV24-1	CATSDLVEDTQYF	TRBJ2-3	SPRWYFYYL
3055	TRAV29/DV5	CAAWDAGNKLTF	TRAJ17	TRBV5-6	CASSLRDGSEAFF	TRBJ1-1	RAKFKQLL
25607	TRAV12-2	CAVKVSNQFYF	TRAJ49	TRBV20-1	CSAEQGNTEAFF	TRBJ1-1	DATYQRTRALVR
9528	TRAV12-2	CAVNILGGGADGLTF	TRAJ45	TRBV12-3	CASSFSGNTGELFF	TRBJ2-2	RAKFKQLL
471	TRAV38-2/DV8	CAYKDTASKLTF	TRAJ44	TRBV12-3	CASSLGGDIQYF	TRBJ2-4	KLVALGINAV
26495	TRAV20	CAVQALYGQNFVF	TRAJ26	TRBV19	CASSRQGSQPQHF	TRBJ1-5	LLYDANYFL
23857	TRAV14/DV4	CALHSGGYQKVTF	TRAJ13	TRBV27	CASSPTRPVEQYF	TRBJ2-7	GILGFVFTL
26167	TRAV12-3	CAMRSNYQLIW	TRAJ33	TRBV6-1	CASSEAQGPQHF	TRBJ1-5	LTDEMIAQY
[truncated: 1,214 more rows]
