# Supplementary material for: A fingerprint approach to pioneer structure-based T cell receptor repertoire analysis and specificity prediction
Source: Front Immunol. 2025 Nov 7;16:1688805. doi: 10.3389/fimmu.2025.1688805 (PMC12634567; doi:10.3389/fimmu.2025.1688805)
Supplement: Supplementary file 9 [file Table5.csv]

tcr_id	TRAV	TRAJ	CDR3a	TRBV	TRBJ	CDR3b	Peptide
2	TRAV13-1	TRAJ3	CAASDSSASKIIFG	TRBV9	TRBJ2-5	CASSVGKETQYFG	FAFGEPREL
3	TRAV14/DV4	TRAJ23	CAMREPYYNQGGKLIFG	TRBV4-3	TRBJ2-3	CASSQDRLARDTQYFG	FAFGEPREL
4	TRAV26-2	TRAJ43	CILRAVYVRFG	TRBV5-5	TRBJ1-5	CASSWKGVYNQPQHFG	RRWDEKAVDKSK
5	TRAV20	TRAJ22	CAVQATSGSARQLTFG	TRBV27	TRBJ2-1	CASSLSKTGRYNEQFFG	GTDSDSSRQK
6	TRAV14/DV4	TRAJ4	CAMRAGGYNKLIFG	TRBV14	TRBJ2-5	CASSHWTSGSGETQYFG	ILRGSVAHK
7	TRAV38-2/DV8	TRAJ49	CARGTGNQFYFG	TRBV10-3	TRBJ2-7	CAISAQGREQYFG	RVRAYTYSK
8	TRAV17	TRAJ7	CATVFYGNNRLAFG	TRBV5-5	TRBJ1-5	CASSFFPDSNQPQHFG	GLYDGMEHL
10	TRAV22	TRAJ20	CAVGVLRDYKLSFG	TRBV2	TRBJ1-2	CASIQGTGLAYTFG	GLYDGMEHL
11	TRAV21	TRAJ49	CAVAVFPGNQFYFG	TRBV2	TRBJ1-2	CASNLGQAIKYTFG	GLYDGMEHL
12	TRAV38-2/DV8	TRAJ45	CAYRSAMYSGGGADGLTFG	TRBV7-8	TRBJ1-5	CASSLGGSFQPQHFG	GLYDGMEHL
13	TRAV17	TRAJ21	CATDAYNFNKFYFG	TRBV2	TRBJ2-2	CASRANTGELFFG	GLYDGMEHL
14	TRAV19	TRAJ32	CALSERPGGATNKLIFG	TRBV2	TRBJ2-1	CASIVGQGNEQFFG	GLYDGMEHL
15	TRAV12-2	TRAJ54	CAVKVQGAQKLVFG	TRBV9	TRBJ1-2	CASSLTGYGYTFG	GLYDGMEHL
16	TRAV12-2	TRAJ37	CAVKDGNTGKLIFG	TRBV9	TRBJ1-2	CASSLTGYGYTFG	GLYDGMEHL
18	TRAV17	TRAJ49	CATGISEENTGNQFYFG	TRBV6-1	TRBJ2-1	CASSPLRDYFNEQFFG	GLYDGMEHL
19	TRAV12-2	TRAJ52	CAVKGSGTSYGKLTFG	TRBV9	TRBJ2-1	CASSLTGYEQFFG	GLYDGMEHL
20	TRAV12-2	TRAJ15	CAVRGQAGTALIFG	TRBV9	TRBJ2-1	CASSLTGYEQFFG	GLYDGMEHL
21	TRAV22	TRAJ47	CATMEYGNKLVFG	TRBV5-5	TRBJ1-1	CASSLENTEAFFG	GLYDGMEHL
22	TRAV22	TRAJ47	CATMEYGNKLVFG	TRBV5-6	TRBJ1-5	CASSPQGNSNQPQHFG	GLYDGMEHL
23	TRAV12-2	TRAJ45	CAVNSGGGADGLTFG	TRBV20-1	TRBJ2-1	CSATEGTPQFFG	ELAGIGILTV
24	TRAV27	TRAJ33	CAGEAFGGNYQLIWGAG	TRBV4-3	TRBJ2-1	CASSPDLAGVNEQFFG	ELAGIGILTV
25	TRAV35	TRAJ52	CAGPNAGGTSYGKLTFG	TRBV4-2	TRBJ2-7	CASSQDLAIGEQYFG	ELAGIGILTV
26	TRAV19	TRAJ45	CALSEARGGADGLTFG	TRBV6-5	TRBJ2-7	CASSYSGTSGIYEQYFG	ELAGIGILTV
27	TRAV12-1	TRAJ43	CVVNGGYNNNDMRFG	TRBV6-5	TRBJ2-7	CASSYSLSGTSSYEQYFG	ELAGIGILTV
28	TRAV12-2	TRAJ49	CAVNAGNQFYFG	TRBV4-1	TRBJ2-3	CASSPDRSADTQYFG	ELAGIGILTV
29	TRAV12-2	TRAJ20	CAVGDYKLSFG	TRBV29-1	TRBJ1-3	CSASRDIDSGNTIYFG	ELAGIGILTV
30	TRAV26-1	TRAJ21	CIVRVPSDNFNKFYFG	TRBV28	TRBJ2-2	CASSRTFRELFFG	ELAGIGILTV
31	TRAV22	TRAJ43	CAVGLYNNNDMRFG	TRBV27	TRBJ2-1	CASSFALGGGSSYNEQFFG	ELAGIGILTV
32	TRAV26-2	TRAJ34	CILRDGTDKLIFG	TRBV27	TRBJ2-5	CASSLWGTSGQIVTQYFG	ELAGIGILTV
33	TRAV3	TRAJ21	CAVRDVNFNKFYFG	TRBV4-1	TRBJ2-1	CASSQDFSSGNEQFFG	ELAGIGILTV
34	TRAV10	TRAJ40	CVVSPLSGTYKYIFG	TRBV4-1	TRBJ2-1	CASSQDFSSGNEQFFG	ELAGIGILTV
35	TRAV20	TRAJ28	CAVQAPYSGAGSYQLTFG	TRBV5-1	TRBJ2-3	CASKFGDTQYFG	TADFDITEL
36	TRAV1-2	TRAJ28	CAVRTGYSGAGSYQLTFG	TRBV5-1	TRBJ2-1	CASSYGNEQFFG	TADFDITEL
37	TRAV1-2	TRAJ28	CAVIRGYSGAGSYQLTFG	TRBV5-1	TRBJ2-1	CASKFGNELFFG	TADFDITEL
38	TRAV12-2	TRAJ20	CAAFFRNDYKLSFG	TRBV7-9	TRBJ1-2	CASRRTGGIGDGYTFG	TADFDITEL
39	TRAV13-1	TRAJ37	CASYSGNTGKLIFG	TRBV9	TRBJ2-5	CASSVTSGTLYFG	TADFDITEL
40	TRAV26-1	TRAJ28	CIVRVPSGAGSYQLTFG	TRBV9	TRBJ2-1	CASSVVGTREQFFG	TADFDITEL
41	TRAV12-2	TRAJ11	CAVTPTSTLTFG	TRBV5-1	TRBJ2-3	CASSWEGDGTDTQYFG	QKLRNSRKTW
42	TRAV17	TRAJ12	CATVVRMDSSYKLIFG	TRBV7-9	TRBJ2-1	CASSLVGEGWSDEQFFG	TPRVTGGGAM
43	TRAV21	TRAJ26	CAVSPNYGQNFVFG	TRBV4-1	TRBJ1-2	CASSQKQAYGYTFG	LPEEKQP
44	TRAV13-1	TRAJ9	CAASEGGFKTIFG	TRBV11-2	TRBJ2-7	CASSLGTGDNEQYFG	RAKFKQLL
45	TRAV17	TRAJ53	CATDPRGGSNYKLTFG	TRBV29-1	TRBJ2-7	CSAGSGEWGEQYFG	RAKFKQLL
46	TRAV27	TRAJ53	CAGVGDSGGSNYKLTFG	TRBV4-1	TRBJ2-3	CASSRLAGDTDTQYFG	RAKFKQLL
47	TRAV29/DV5	TRAJ23	CVNNQGGKLIFG	TRBV3-1	TRBJ2-7	CASSQARDPISEQYFG	RAKFKQLL
48	TRAV34	TRAJ40	CGADHASGTYKYIFG	TRBV4-1	TRBJ2-7	CASSPGQGEGYEQYFG	RAKFKQLL
